# Supplementary material for: The Cell Tracking Challenge: 10 years of objective benchmarking
Source: Nat Methods. 2023 May 18;20(7):1010–20. doi: 10.1038/s41592-023-01879-y (PMC10333123; doi:10.1038/s41592-023-01879-y)
Supplement: Supplementary file 4 — This Excel file contains the raw data used to generate all of the analysis results presented in the paper. Specifically, it contains cell instance coverage (Tabs 1,2); methods benchmarked in the Cell Tracking Challenge (Tabs 3,4); accumulated results in the Cell Segmentation Benchmark (Tabs 5–9); accumulated results in the Cell Tracking Benchmark: technical measures (Tabs 10–14); accumulated results in the Cell Tracking Benchmark: biological measures (Tabs 15–20); generalization study of both segmentation-only and segmentation-and-tracking methods (Tabs 21–33); and generalization study of segmentation and tracking methods (Tabs 34–42). [file 41592_2023_1879_MOESM4_ESM.xlsx]

## Sheet: 1. Introduction
	Cell Instance Coverage (June 1st, 2022) (Tabs 1-2)
	The coverage of cell instances in different types of annotations available for the training datasets.
	Legend for the tabs
	NA	Not applicable	No annotation of the given type exists for a particular video or dataset.
	Integer numbers are listed with zero decimals.
	Real numbers are listed with four decimals.
	Red numbers indicate that only a biologically relevant subset of cells at the beginning of imaging is considered for tracking, and thus the total number of imaged cell instances can substantially differ.

## Sheet: 2. Training Datasets
Video	01			02
Configuration	TRA GT	SEG GT	SEG ST	TRA GT	SEG GT	SEG ST
per video: the number of cell instances annotated
BF-C2DL-HSC	8675	255	8674	64503	309	64501
BF-C2DL-MuSC	5411	217	5388	7295	298	7223
DIC-C2DH-HeLa	1120	98	1104	1030	97	988
Fluo-C2DL-Huh7	951	253	NA	1618	270	NA
Fluo-C2DL-MSC	428	112	427	188	116	188
Fluo-C3DH-A549	30	15	30	30	15	30
Fluo-C3DH-H157	240	119	240	159	99	159
Fluo-C3DL-MDA231	364	121	351	585	103	582
Fluo-N2DH-GOWT1	2058	144	2054	2517	121	2287
Fluo-N2DL-HeLa	8639	491	8602	25420	895	25378
Fluo-N3DH-CE	23802	102	23785	22418	102	22317
Fluo-N3DH-CHO	905	115	905	614	117	614
Fluo-N3DL-DRO	9450	182	NA	10150	200	NA
Fluo-N3DL-TRIC	9823	491	NA	34253	235	NA
Fluo-N3DL-TRIF	11179	257	NA	16446	213	NA
PhC-C2DH-U373	765	100	765	692	110	692
PhC-C2DL-PSC	71403	242	71067	56804	254	56775
Fluo-C3DH-A549-SIM	30	30	NA	30	30	NA
Fluo-N2DH-SIM+	2607	2607	NA	3371	3371	NA
Fluo-N3DH-SIM+	2866	2866	NA	3459	3459	NA
Video	01		02
Configuration	SEG GT	SEG ST	SEG GT	SEG ST
per video: the ratio of segmented cell instances to tracked cell instances
BF-C2DL-HSC	0.0293948	0.999885	0.00479047	0.999969
BF-C2DL-MuSC	0.0401035	0.995749	0.0408499	0.99013
DIC-C2DH-HeLa	0.0875	0.985714	0.0941748	0.959223
Fluo-C2DL-Huh7	0.266036	NA	0.166873	NA
Fluo-C2DL-MSC	0.261682	0.997664	0.617021	1
Fluo-C3DH-A549	0.5	1	0.5	1
Fluo-C3DH-H157	0.495833	1	0.622642	1
Fluo-C3DL-MDA231	0.332418	0.964286	0.176068	0.994872
Fluo-N2DH-GOWT1	0.0699708	0.998056	0.0480731	0.908621
Fluo-N2DL-HeLa	0.0568353	0.995717	0.0352085	0.998348
Fluo-N3DH-CE	0.00428535	0.999286	0.00454992	0.995495
Fluo-N3DH-CHO	0.127072	1	0.190554	1
Fluo-N3DL-DRO	0.0192593	NA	0.0197044	NA
Fluo-N3DL-TRIC	0.0499847	NA	0.00686071	NA
Fluo-N3DL-TRIF	0.0229895	NA	0.0129515	NA
PhC-C2DH-U373	0.130719	1	0.15896	1
PhC-C2DL-PSC	0.00338921	0.995294	0.00447152	0.999489
Fluo-C3DH-A549-SIM	1	NA	1	NA
Fluo-N2DH-SIM+	1	NA	1	NA
Fluo-N3DH-SIM+	1	NA	1	NA
Configuration	SEG GT	SEG ST
average coverage of segmented cell instances
Real datasets (17)	0.152977	NA
All datasets (20)	0.280031	NA
Datasets with ST (13)	0.178329	0.991454

## Sheet: 3. Introduction
	Methods benchmarked within the Cell Tracking Challenge (June 1st, 2022) (Tabs 3-4)
	Cell segmentation and tracking strategies, and the detection, segmentation, and linking techniques used by the benchmark methods.
	Legend for the tags of individual methods
	The tags of individual methods consist of the identification of institution and country, with the possibility of the group identification in case of multiple competing groups per institution.
	In case of multiple methods per group, the tags are complemented with numbers assigned in ascending chronological order.
	The methods transferred from the generalization study are highlighted by *.
	Legend for the strategies
	Segmentation (Seg)
	Detection -> Segmentation (DetSeg)
	Segmentation -> Linking (SegLnk)
	Segmentation <-> Linking (Seg&Lnk)
	Detection -> Segmentation -> Linking (DetSegLnk)
	Detection -> Linking -> Segmentation (DetLnkSeg)

## Sheet: 4. Methods
	Strategy	Detection technique	Segmentation technique	Linking technique	Year of submission	Submission-related publication(s)
per method: characterization of the strategy and the detection, segmentation, and linking techniques followed
AU-TR	DetSeg	Machine learning (U-Net)	Machine learning (U-Net) with watershed-based refinement	-	2020	-
BFR-GE (1)	Seg	-	Machine learning (DeepLabv3+) with watershed-based refinement	-	2021	[1]
BFR-GE (2)	Seg	-	Machine learning (U-Net) with morphological refinement	-	2021	[1]
BGU-IL (1)	Seg&Lnk	-	Energy minimization (probability)	Label propagation (motion analysis)	2017	[2]
BGU-IL (2)	SegLnk	-	Machine learning (ConvLSTM-Unet)	Label propagation (overlap)	2018	[3]
BGU-IL (3)	SegLnk	-	Machine learning (ConvLSTM-Unet)	Label propagation (overlap)	2018	[3]
BGU-IL (4)	SegLnk	-	Machine learning (ConvLSTM-Unet)	Label propagation (overlap)	2019	[3]
BGU-IL (5)	SegLnk	Machine learning (ConvLSTM-Unet)	Machine learning (ConvLSTM-Unet) with distance-based region growing	Machine learning (graph neural network)	2021	[4], [5]
CALT-US	Seg	-	Machine learning (U-Net) with morphological refinement	-	2021	[6]
CALT-US (*)	Seg	-	Machine learning (U-Net) with morphological refinement	-	2021	[6]
CAS-CN	DetSegLnk	Machine learning (U-Net)	Machine learning (U-Net) with watershed-based refinement	Machine learning (Siamese tracking)	2021	-
COM-US	SegLnk	-	Thresholding (intensity)	Graph-based optimization (multiple hypothesis)	2013	-
CSU-CN	DetSeg	Machine learning (U-Net)	Machine learning (U-Net) with watershed-based refinement	-	2020	-
CUHK-HK	SegLnk	-	Machine learning (U-Net)	Graph-based optimization (minmum cost flow)	2021	-
CUL-UK	SegLnk	-	Thresholding (intensity)	Label propagation (motion analysis)	2015	[7]
CUNI-CZ	SegLnk	-	Thresholding (intensity)	Nearest neighbor (distance)	2013	-
CVUT-CZ	SegLnk	-	Machine learning (J-Net)	Graph-based optimization (Markov-Chain-Monte-Carlo-based tracking)	2018	[8]
DESU-US	DetSegLnk	Thresholding (spatiotemporal statistics)	Region growing (intensity)	Graph-based optimization (probability)	2021	[9]
DKFZ-GE	DetSeg	Machine learning (nnU-Net)	Machine learning (nnU-Net)	-	2020	[10]
DREX-US	DetSegLnk	Thresholding (spatiotemporal statistics)	Thresholding (intensity)	Graph-based optimization (multitemporal association tracking)	2021	[11], [12]
DREX-US (*)	DetSegLnk	Thresholding (spatiotemporal statistics)	Thresholding (intensity)	Graph-based optimization (multitemporal association tracking)	2021	[11], [12]
FR-GE (1)	SegLnk	-	Energy minimization (intensity, boundary)	Label propagation (overlap)	2015	[13]
FR-GE (2)	SegLnk	-	Machine learning (U-Net)	Label propagation (overlap)	2015	[14]
FR-GE (3)	SegLnk	-	Machine learning (U-Net)	Label propagation (overlap)	2018	[15]
HD-GE (BMCV) (1)	SegLnk	-	Thresholding (intensity)	Nearest neighbor (distance)	2014	[16], [17]
HD-GE (BMCV) (2)	Seg	-	Machine learning (GRUU-Net)	-	2019	[18]
HD-GE (BMCV) (3)	Seg	-	Machine learning (EfficientCellSeg)	-	2021	[19]
HD-GE (IWR)	SegLnk	-	Machine learning (random forest)	Graph-based optimization (probability)	2015	[20], [21]
HDU-CN	Seg	-	Machine learning (U-Net) with watershed-based refinement	-	2020	-
HIT-CN (1)	DetLnkSeg	Machine learning (U-Net)	Machine learning (U-Net)	Label propagation (bounding box distance)	2019	[22]
HIT-CN (2)	DetSegLnk	Machine learning (UNet++)	Machine learning (UNet++)	Label propagation (motion analysis)	2021	[23]
HKI-GE	SegLnk	-	Thresholding (spatial statistics)	Nearest neighbor (distance)	2021	[24]
IGFL-FR	DetSegLnk	Machine learning (U-Net)	Machine learning (U-Net)	Label propagation (motion analysis)	2021	[25]
IGFL-FR (*)	DetSegLnk	Machine learning (U-Net)	Machine learning (U-Net)	Label propagation (motion analysis)	2021	[25]
IMCB-SG (1)	SegLnk	-	Thresholding (intensity)	Label propagation (overlap)	2014	-
IMCB-SG (2)	SegLnk	-	Thresholding (intensity)	Nearest neighbor (distance)	2014	-
JAN-US	DetLnkSeg	Machine learning (U-Net)	Region growing (distance)	Graph-based optimization (shortest path)	2021	[26]
KIT-GE (1)	SegLnk	-	Thresholding (spatial statistics)	Nearest neighbor (distance)	2015	[27], [28]
KIT-GE (2)	SegLnk	-	Machine learning (U-Net) with watershed-based refinement	Graph-based optimization (minmum cost flow)	2020	-
KIT-GE (3)	SegLnk	-	Machine learning (U-Net) with watershed-based refinement	Graph-based optimization (minmum cost flow)	2021	[29], [30]
KIT-GE (4)	SegLnk	-	Machine learning (ERFNet)	Label propagation (motion analysis, backward in time)	2022	[31]
KTH-SE (1)	SegLnk	-	Thresholding (intensity)	Graph-based optimization (shortest path)	2021	[32]
KTH-SE (1*)	SegLnk	-	Thresholding (intensity)	Graph-based optimization (shortest path)	2021	[32]
KTH-SE (2)	SegLnk	-	Thresholding (intensity)	Graph-based optimization (shortest path, motion analysis)	2021	[32], [33]
KTH-SE (3)	SegLnk	-	Thresholding (spatial statistics)	Graph-based optimization (shortest path)	2020	[32]
KTH-SE (4)	SegLnk	-	Thresholding (intensity)	Graph-based optimization (shortest path)	2020	[32]
KTH-SE (5)	SegLnk	-	Thresholding (spatial statistics) with template-matching-based refinement	Graph-based optimization (shortest path)	2020	[32]
LEID-NL	Seg&Lnk	-	Energy minimization (intensity, boundary)	Contour evolution (intensity, boundary, motion analysis)	2021	[34]
MON-AU	Seg	Machine learning (Mask R-CNN)	Machine learning (Mask R-CNN)	-	2021	-
MPI-GE (CBG) (1)	DetSeg	Machine learning (U-Net)	Region growing (predicted probability)	-	2018	-
MPI-GE (CBG) (2)	Seg	-	Machine learning (random forest)	-	2021	[35]
MPI-GE (CBG) (3)	DetLnkSeg	Machine learning (U-Net)	Region growing (distance)	Nearest neighbor (distance)	2021	-
MSU-RU	DetSeg	Machine learning (U-Net)	Machine learning (U-Net) with watershed-based refinement	-	2022	[36]
MU-CZ (1)	Seg&Lnk	-	Energy minimization (intensity)	Contour evolution (intensity) with bleaching compensation	2014	[37]
MU-CZ (2)	DetSegLnk	Machine learning (U-Net)	Machine learning (U-Net) with watershed-based refinement	Label propagation (overlap)	2020	[38
MU-CZ (2*)	DetSegLnk	Machine learning (U-Net)	Machine learning (U-Net) with watershed-based refinement	Label propagation (overlap)	2021	[38]
MU-CZ (3)	Seg	-	Machine learning (CU-Net) with spatiotemporal-overlap-based refinement	-	2019	[39]
MU-US (1)	SegLnk	-	Region growing (intensity-based clustering)	Nearest neighbor (distance, motion analysis)	2020	[40]
MU-US (2)	DetSegLnk	Machine learning (U-SE-ResNet)	Machine learning (U-SE-ResNet) with watershed-based refinement	Label propagation (overlap, motion analysis) combined with nearest neighbor (overlap)	2021	[41]
MU-US (3)	DetSegLnk	Machine learning (DMNet)	Machine learning (DMNet) with watershed-based refinement	Label propagation (overlap, motion analysis) combined with nearest neighbor (overlap)	2021	[42]
MU-US (3*)	DetSeg	Machine learning (DMNet)	Machine learning (DMNet) with watershed-based refinement	-	2021	[42]
MU-US (4)	DetSeg	Machine learning (U-SE-ResNet)	Machine learning (U-SE-ResNet) with watershed-based refinement	-	2021	[43]
MU-US (4*)	DetSeg	Machine learning (U-SE-ResNet)	Machine learning (U-SE-ResNet) with watershed-based refinement	-	2021	[43]
MU-US (5)	Seg	Machine learning (Mask R-CNN)	Machine learning (Mask R-CNN) with bouding-box-based refinement	-	2020	-
ND-US (1)	SegLnk	-	Machine learning (in-house developed fully connected network)	Graph-based optimization (minmum cost flow)	2019	-
ND-US (2)	Seg	-	Machine learning (DCAN) with spatiotemporal-overlap-based refinement	-	2021	[44]
NOTT-UK	SegLnk	-	Thresholding (intensity)	Nearest neighbor (distance)	2014	-
OX-UK	DetSeg	Machine learning (decision tree)	Region growing (distance)	-	2019	[45]
PAST-FR	Seg&Lnk	-	Energy minimization (intensity, boundary)	Contour evolution (intensity, boundary)	2015	[46]
PURD-US	SegLnk	-	Machine learning (U-Net)	Graph-based optimization (multi-parametric tracking)	2020	[47]
PURD-US (*)	SegLnk	-	Machine learning (U-Net)	Graph-based optimization (multi-parametric tracking)	2021	[48]
QMUL-UK	Seg	Machine learning (Faster R-CNN)	Machine learning (Faster R-CNN)	-	2019	-
RUTG-US	Seg	-	Machine learning (in-house developed dual-branch network)	-	2020	[49]
RWTH-GE (1)	DetLnkSeg	Machine learning (U-Net)	Region growing (distance)	Nearest neighbor (distance, backward in time)	2019	[50]
RWTH-GE (2)	DetLnkSeg	Peak localization (spatiotemporal statistics)	Region growing (intensity)	Nearest neighbor (distance, backward in time)	2019	[27]
RWTH-GE (3)	DetLnkSeg	Peak localization (spatiotemporal statistics)	Region growing (intensity, distance)	Nearest neighbor (distance, backward in time)	2020	[27]
SZU-CN	SegLnk	-	Machine learning (U-Net)	Graph-based optimization (minmum cost flow)	2020	-
THU-CN (1)	Seg	-	Machine learning (U-Net) with watershed-based refinement	-	2019	-
THU-CN (2)	SegLnk	-	Machine learning (PolarMask)	Label propagation (overlap)	2020	-
TUG-AT	Seg&Lnk	-	Machine learning (Recurrent stacked hourglass network)	Label propagation (cosine embedding overlap)	2019	[51]
UCH-CL	DetSeg	Machine learning (U-Net)	Machine learning (U-Net) with watershed-based refinement	-	2020	-
UCSB-US	DetSegLnk	Machine learning (U-Net)	Region growing (predicted probability) with supervoxel-based refinement	Nearest neighbor (distance)	2020	[52]
UNSW-AU	DetSeg	Machine learning (NAS-optimized ConvLSTM-Unet)	Machine learning (NAS-optimized ConvLSTM-Unet) with watershed-based refinement	-	2021	[53]
UP-PT	SegLnk	-	Thresholding (intensity)	Nearest neighbor (distance)	2015	[54]
UPM-ES	SegLnk	-	Thresholding (intensity)	Label propagation (overlap)	2013	[55]
USYD-AU	SegLnk	Machine learning (Mask R-CNN)	Machine learning (Mask R-CNN)	Machine learning (Siamese tracking)	2020	-
UVA-NL	DetSegLnk	Machine learning (U-Net)	Machine learning (U-Net) with watershed-based refinement	Machine learning (Siamese tracking)	2020	[56]
UZH-CH	SegLnk	-	Region growing (intensity)	Nearest neighbor (distance)	2015	-
WARW-UK	Seg	-	Energy minimization (random walker)	-	2020	[57]
[1] Körber N. MIA: An open source standalone deep learning application for microscopic image analysis. bioRxiv:2022.01.14.476308 (2022). [2] Arbelle A, Reyes J, Chen JY, Lahav G, Riklin Raviv T. A probabilistic approach to joint cell tracking and segmentation in high-throughput microscopy videos. Medical Image Analysis 47:140-152 (2018). [3] Arbelle A, Riklin Raviv T. Microscopy cell segmentation…

## Sheet: 5. Introduction
	Accumulated results within the Cell Segmentation Benchmark (June 1st, 2022) (Tabs 5-9)
	Technical measures for cell segmentation and tracking methods across all applicable videos in the test datasets.
	Explanation of the tabs
	DET	The performance values of the DET measure for the test datasets.
	SEG	The performance values of the SEG measure for the test datasets.
	Cell Segmentation Benchmark	The rankings of all the methods on the test datasets within the Cell Segmentation Benchmark.
	Quality Control Criteria	The quality control thresholds, established as weighted fractions of MSEG_GT and MDET_GT, for identifying results of a reasonable quality.
	Legend for the tabs
	NA	Not applicable	Result missing for a particular video because the participant has not provided it.
	Integer numbers are listed with zero decimals.
	Real numbers are listed with four decimals.
	The segmentation and tracking methods transferred from the generalization study are highlighted by *.
	The results with the SEG or DET score above the human level for a particular dataset are highlighted in green in the Cell Segmentation Benchmark tab.
	The results with the SEG or DET score at the human level for a particular dataset are highlighted in blue in the Cell Segmentation Benchmark tab.
	The results that passed the SEG and DET quality control criteria for both videos of a particular dataset are highlighted in orange in the Cell Segmentation Benchmark tab.

## Sheet: 6. DET
Dataset	BF-C2DL-HSC		BF-C2DL-MuSC		DIC-C2DH-HeLa		Fluo-C2DL-Huh7		Fluo-C2DL-MSC		Fluo-C3DH-A549		Fluo-C3DH-H157		Fluo-C3DL-MDA231		Fluo-N2DH-GOWT1		Fluo-N2DL-HeLa		Fluo-N3DH-CE		Fluo-N3DH-CHO		Fluo-N3DL-DRO		Fluo-N3DL-TRIC		Fluo-N3DL-TRIF		PhC-C2DH-U373		PhC-C2DL-PSC		Fluo-C3DH-A549-SIM		Fluo-N2DH-SIM+		Fluo-N3DH-SIM+
Video	01	02	01	02	01	02	01	02	01	02	01	02	01	02	01	02	01	02	01	02	01	02	01	02	01	02	01	02	01	02	01	02	01	02	01	02	01	02	01	02
per video: DET measure
AU-TR	NA	NA	NA	NA	0.950586	0.964477	NA	NA	NA	NA	NA	NA	NA	NA	NA	NA	NA	NA	NA	NA	NA	NA	NA	NA	NA	NA	NA	NA	NA	NA	NA	NA	NA	NA	NA	NA	NA	NA	NA	NA
BFR-GE (1)	NA	NA	NA	NA	NA	NA	NA	NA	NA	NA	NA	NA	NA	NA	NA	NA	NA	NA	0.992583	0.990216	NA	NA	NA	NA	NA	NA	NA	NA	NA	NA	NA	NA	NA	NA	NA	NA	0.979553	0.959618	NA	NA
BFR-GE (2)	NA	NA	NA	NA	NA	NA	0.976312	0.941969	NA	NA	NA	NA	NA	NA	NA	NA	NA	NA	NA	NA	NA	NA	NA	NA	NA	NA	NA	NA	NA	NA	NA	NA	NA	NA	NA	NA	NA	NA	NA	NA
BGU-IL (1)	NA	NA	NA	NA	NA	NA	NA	NA	0.879909	0.872868	NA	NA	NA	NA	NA	NA	0.914399	0.896195	NA	NA	NA	NA	NA	NA	NA	NA	NA	NA	NA	NA	NA	NA	NA	NA	NA	NA	0.942724	0.800189	NA	NA
BGU-IL (2)	NA	NA	NA	NA	0.68448	0.769404	NA	NA	NA	NA	NA	NA	NA	NA	NA	NA	0.95491	0.91861	0.971354	0.960485	NA	NA	NA	NA	NA	NA	NA	NA	NA	NA	NA	NA	0.92698	0.931866	NA	NA	0.965751	0.966583	NA	NA
BGU-IL (3)	NA	NA	NA	NA	0.3153	0.337424	NA	NA	NA	NA	NA	NA	NA	NA	NA	NA	0.908062	0.912945	0.98893	0.985077	NA	NA	NA	NA	NA	NA	NA	NA	NA	NA	0.969303	0.95567	0.943276	0.953775	NA	NA	0.976716	0.967632	NA	NA
BGU-IL (4)	NA	NA	NA	NA	0.918082	0.9414	NA	NA	0.414307	0.529457	0.193333	0	NA	NA	0	0	0.956072	0.983416	0.986226	0.991263	NA	NA	0.801091	0.915127	NA	NA	NA	NA	NA	NA	0.986629	0.977761	0.757157	0.722331	0.876667	0.993333	0.978876	0.964947	NA	NA
BGU-IL (5)	0.984056	0.965713	0.963761	0.964407	0.944436	0.94866	0.981434	0.929644	0.808524	0.651163	1	1	0.932277	0.723776	0.89823	0.849492	0.930956	0.938875	0.994274	0.98752	0.867467	0.695255	0.759623	0.893096	NA	NA	NA	NA	NA	NA	0.997928	0.981443	0.955136	0.967745	1	1	0.980414	0.982358	0.98452	0.971885
CALT-US	NA	NA	NA	NA	NA	NA	NA	NA	NA	NA	NA	NA	NA	NA	NA	NA	0.962741	0.968983	NA	NA	NA	NA	NA	NA	NA	NA	NA	NA	NA	NA	NA	NA	NA	NA	NA	NA	NA	NA	NA	NA
CALT-US (*)	0.995114	0.999012	0.962893	0.975126	0.98265	0.966984	NA	NA	0.696804	0.717054	1	0.996667	0.893372	0.922378	0.921681	0.899492	NA	NA	0.985042	0.987199	0.894558	0.865674	0.900198	0.942843	NA	NA	NA	NA	NA	NA	0.987947	0.992047	0.959697	0.966401	NA	NA	NA	NA	NA	NA
CAS-CN	0.974773	0.952216	0.926974	0.946438	0.946852	0.944857	0.89411	0.862163	0.769863	0.67093	NA	NA	NA	NA	NA	NA	0.844127	0.927874	0.860128	0.944788	NA	NA	NA	NA	NA	NA	NA	NA	NA	NA	0.99209	0.953019	0.930757	0.957487	NA	NA	0.960461	0.911894	NA	NA
COM-US	NA	NA	NA	NA	NA	NA	NA	NA	0.029528	0	NA	NA	0.73804	0.76014	0.828319	0.757868	0.664068	0.324152	0.555056	0.679617	NA	NA	0.783532	0.929848	NA	NA	NA	NA	NA	NA	NA	NA	NA	NA	NA	NA	NA	NA	NA	NA
CSU-CN	0.965779	0.972565	NA	NA	0.955857	0.939844	NA	NA	NA	NA	NA	NA	NA	NA	NA	NA	0.95574	0.954549	0.971471	0.976285	NA	NA	NA	NA	NA	NA	NA	NA	NA	NA	NA	NA	0.932641	0.942526	NA	NA	NA	NA	NA	NA
CUHK-HK	NA	NA	NA	NA	NA	NA	NA	NA	NA	NA	NA	NA	NA	NA	NA	NA	0.922661	0.931927	NA	NA	NA	NA	NA	NA	NA	NA	NA	NA	NA	NA	NA	NA	NA	NA	NA	NA	NA	NA	NA	NA
CUL-UK	NA	NA	NA	NA	NA	NA	NA	NA	0.512785	0.022481	NA	NA	0.544669	0.709091	0.808628	0.726142	0.559224	0.69421	0.81234	0.795338	0.532727	0.5022	0.775992	0.925381	0.502591	0.50209	NA	NA	NA	NA	NA	NA	0.626306	0.207543	NA	NA	0.934706	0.630774	0.960992	0.522902
CUNI-CZ	NA	NA	NA	NA	NA	NA	NA	NA	0.242466	0.322481	NA	NA	0.985303	0.971329	0.84469	0.775381	0.900531	0.934285	0.962722	0.980385	NA	NA	0.911806	0.955736	NA	NA	NA	NA	NA	NA	NA	NA	NA	NA	NA	NA	NA	NA	NA	NA
CVUT-CZ	NA	NA	NA	NA	0.880161	0.931547	NA	NA	0.809437	0.666279	NA	NA	NA	NA	NA	NA	0.883577	0.930066	0.984567	0.994244	NA	NA	NA	NA	NA	NA	NA	NA	NA	NA	0.980414	0.972901	0.930088	0.942763	NA	NA	0.980084	0.936962	NA	NA
DESU-US	NA	NA	NA	NA	NA	NA	0.795519	0.747646	0.786301	0.774806	NA	NA	NA	NA	NA	NA	0.578069	0.845988	0.974665	0.94177	NA	NA	NA	NA	NA	NA	NA	NA	NA	NA	0.567608	0.133284	0.849031	0.848552	NA	NA	0.97549	0.825278	NA	NA
DKFZ-GE	NA	NA	NA	NA	NA	NA	NA	NA	NA	NA	1	1	NA	NA	NA	NA	NA	NA	NA	NA	NA	NA	NA	NA	NA	NA	NA	NA	NA	NA	NA	NA	NA	NA	1	1	0.985869	0.970946	0.999052	0.985693
DREX-US	0.936649	0.974493	0.923946	0.863952	NA	NA	0.948912	0.798383	0.64688	0.782946	1	1	NA	NA	0.564823	0.414213	0.885965	0.942969	0.962177	0.971617	0.883258	0.810976	0.860813	0.984467	0.885078	0.850652	0.943291	0.856985	NA	NA	0.944633	0.930633	0.911375	0.927265	1	1	0.968351	0.8867	0.987696	0.813142
DREX-US (*)	NA	NA	NA	NA	0.546706	0.582022	NA	NA	NA	NA	NA	NA	0.952161	0.934266	NA	NA	NA	NA	NA	NA	NA	NA	NA	NA	NA	NA	NA	NA	NA	NA	NA	NA	NA	NA	NA	NA	NA	NA	NA	NA
FR-GE (1)	NA	NA	NA	NA	NA	NA	NA	NA	NA	NA	NA	NA	NA	NA	NA	NA	NA	NA	NA	NA	NA	NA	NA	NA	NA	NA	NA	NA	NA	NA	0.96968	0.968041	0.881926	0.88476	NA	NA	NA	NA	NA	NA
FR-GE (2)	NA	NA	NA	NA	0.872621	0.930856	NA	NA	0.714307	0.7	NA	NA	NA	NA	NA	NA	NA	NA	0.977384	0.976176	NA	NA	NA	NA	NA	NA	NA	NA	NA	NA	0.987947	0.980118	0.898063	0.905612	NA	NA	0.993282	0.969583	NA	NA
FR-GE (3)	NA	NA	NA	NA	0.835725	0.913483	NA	NA	0.669102	0.349225	NA	NA	NA	NA	NA	NA	NA	NA	0.9793	0.978571	NA	NA	NA	NA	NA	NA	NA	NA	NA	NA	0.945763	0.949337	0.904153	0.910018	NA	NA	0.953817	0.573778	NA	NA
HD-GE (BMCV) (1)	NA	NA	NA	NA	NA	NA	NA	NA	0.564688	0.636047	NA	NA	0.996254	0.911888	0.871239	0.837817	0.890013	0.922539	0.98847	0.986981	0.924494	0.848013	0.848611	0.982843	NA	NA	NA	NA	NA	NA	NA	NA	0.884316	0.898197	NA	NA	0.96469	0.447158	0.98613	0.599575
HD-GE (BMCV) (2)	NA	NA	NA	NA	NA	NA	NA	NA	NA	NA	0.93	0.893333	0.961671	0.904895	0.765044	0.745939	NA	NA	NA	NA	0.536496	0.468226	NA	NA	NA	NA	0.647741	0.18452	NA	NA	0.981544	0.965096	0.712593	0.7196	1	1	0.952004	0.795784	NA	NA
HD-GE (BMCV) (3)	NA	NA	NA	NA	NA	NA	NA	NA	NA	NA	NA	NA	NA	NA	0.70531	0.69797	NA	NA	NA	NA	NA	NA	NA	NA	NA	NA	0.969016	0.968323	NA	NA	NA	NA	NA	NA	1	1	NA	NA	NA	NA
HD-GE (IWR)	NA	NA	NA	NA	NA	NA	NA	NA	NA	NA	NA	NA	NA	NA	NA	NA	NA	NA	0.985626	0.98085	NA	NA	NA	NA	NA	NA	NA	NA	NA	NA	NA	NA	0.941514	0.958373	NA	NA	0.977338	0.897	NA	NA
HDU-CN	NA	NA	0.976545	0.975188	NA	NA	NA	NA	NA	NA	NA	NA	NA	NA	NA	NA	NA	NA	NA	NA	NA	NA	NA	NA	NA	NA	NA	NA	NA	NA	NA	NA	NA	NA	NA	NA	NA	NA	NA	NA
HIT-CN (1)	NA	NA	NA	NA	NA	NA	NA	NA	NA	NA	NA	NA	NA	NA	NA	NA	0.944061	0.963772	0.989989	0.985222	NA	NA	NA	NA	NA	NA	NA	NA	NA	NA	0.939171	0.950221	0.955535	0.964099	NA	NA	0.972122	0.905748	NA	NA
HIT-CN (2)	NA	NA	NA	NA	NA	NA	NA	NA	NA	NA	NA	NA	NA	NA	NA	NA	0.886496	0.966253	NA	NA	NA	NA	NA	NA	NA	NA	NA	NA	NA	NA	0.981168	0.961267	NA	NA	NA	NA	0.966465	0.942081	NA	NA
HKI-GE	NA	NA	NA	NA	NA	NA	NA	NA	NA	NA	NA	NA	NA	NA	NA	NA	0.799137	0.875476	NA	NA	NA	NA	NA	NA	NA	NA	NA	NA	NA	NA	0.986441	0.975258	NA	NA	NA	NA	NA	NA	NA	NA
IGFL-FR	NA	NA	NA	NA	NA	NA	NA	NA	NA	NA	NA	NA	NA	NA	NA	NA	NA	NA	NA	NA	0.976033	0.982948	NA	NA	NA	NA	NA	NA	NA	NA	NA	NA	NA	NA	NA	NA	NA	NA	NA	NA
IGFL-FR (*)	0.948815	0.971417	0.916303	0.889266	0.834773	0.866811	NA	NA	0.394521	0.475581	0.936667	0.77	0.850144	0.823077	0.836283	0.784264	0.895654	0.938337	0.979363	0.985059	NA	NA	0.800298	0.923046	NA	NA	NA	NA	NA	NA	0.944068	0.964359	0.947319	0.950592	NA	NA	NA	NA	NA	NA
IMCB-SG (1)	NA	NA	NA	NA	0.717789	0.754365	NA	NA	0.526636	0.749612	NA	NA	NA	NA	NA	NA	0.861612	0.909595	0.929145	0.930941	NA	NA	NA	NA	NA	NA	NA	NA	NA	NA	0.952354	0.957585	0.567039	0.562338	NA	NA	0.949057	0.908328	NA	NA
IMCB-SG (2)	NA	NA	NA	NA	NA	NA	NA	NA	NA	NA	NA	NA	0.513545	0.286713	0.861283	0.812944	NA	NA	NA	NA	NA	NA	0.809127	0.959086	NA	NA	NA	NA	NA	NA	NA	NA	NA	NA	NA	NA	NA	NA	0.989989	0.689224
JAN-US	NA	NA	NA	NA	NA	NA	NA	NA	NA	NA	NA	NA	NA	NA	NA	NA	NA	NA	NA	NA	0.976735	0.986066	NA	NA	0.755803	0.835688	NA	NA	NA	NA	NA	NA	NA	NA	NA	NA	NA	NA	NA	NA
KIT-GE (1)	NA	NA	NA	NA	NA	NA	NA	NA	NA	NA	NA	NA	NA	NA	NA	NA	0.920803	0.928867	0.971183	0.971883	0.879821	0.788088	0.850794	0.896954	NA	NA	NA	NA	NA	NA	NA	NA	NA	NA	NA	NA	0.940747	0.587665	0.908512	0.639335
KIT-GE (2)	0.971726	0.975592	0.975574	0.978531	NA	NA	NA	NA	NA	NA	NA	NA	0.926225	0.972727	0.867035	0.835533	0.954678	0.945492	0.992396	0.99177	0.936533	0.92319	0.937996	0.951371	0.969741	0.551329	0.977883	0.945086	0.883389	0.96855	NA	NA	NA	NA	NA	NA	0.965202	0.932138	0.990077	0.883401
KIT-GE (3)	0.986385	0.995985	0.970901	0.985938	0.949195	0.892826	0.989501	0.946497	0.80137	0.706589	1	1	0.990778	0.973427	0.92146	0.88731	0.929993	0.948304	0.993448	0.99408	0.942363	0.926746	0.882341	0.934721	NA	NA	NA	NA	NA	NA	0.977024	0.978645	0.973146	0.97695	NA	NA	0.974355	0.953912	0.989746	0.959094
KIT-GE (4)	0.982245	0.997922	0.977882	0.988591	0.950659	0.926275	NA	NA	0.774581	0.632171	NA	NA	NA	NA	NA	NA	0.946284	0.96067	0.993277	0.991281	NA	NA	NA	NA	NA	NA	NA	NA	NA	NA	0.991149	0.979087	0.971431	0.978411	NA	NA	0.985063	0.974806	NA	NA
KTH-SE (1)	NA	NA	NA	NA	NA	NA	0.937132	0.848545	0.878691	0.823256	1	1	0.999712	0.976224	0.904867	0.909898	0.974818	0.97804	NA	NA	NA	NA	0.919246	0.989137	NA	NA	NA	NA	NA	NA	NA	NA	NA	NA	1	1	0.98607	0.93348	0.974046	0.931294
KTH-SE (1*)	0.941418	0.963152	0.830869	0.743628	0.571376	0.459205	NA	NA	NA	NA	NA	NA	NA	NA	NA	NA	NA	NA	0.993277	0.989086	0.979802	0.943902	NA	NA	NA	NA	NA	NA	NA	NA	0.851224	0.839912	0.940425	0.943045	NA	NA	NA	NA	NA	NA
KTH-SE (2)	NA	NA	NA	NA	NA	NA	NA	NA	NA	NA	NA	NA	NA	NA	NA	NA	NA	NA	NA	NA	NA	NA	NA	NA	0.992124	0.984493	0.99909	0.988491	0.984335	0.999485	NA	NA	NA	NA	NA	NA	NA	NA	NA	NA
KTH-SE (3)	NA	NA	0.981081	0.981999	NA	NA	NA	NA	NA	NA	NA	NA	NA	NA	NA	NA	NA	NA	NA	NA	NA	NA	NA	NA	NA	NA	NA	NA	NA	NA	0.987571	0.975847	NA	NA	NA	NA	NA	NA	NA	NA
KTH-SE (4)	NA	NA	NA	NA	0.809078	0.900864	NA	NA	NA	NA	NA	NA	NA	NA	NA	NA	NA	NA	NA	NA	NA	NA	NA	NA	NA	NA	NA	NA	NA	NA	NA	NA	NA	NA	NA	NA	NA	NA	NA	NA
KTH-SE (5)	0.960452	0.97777	NA	NA	NA	NA	NA	NA	NA	NA	NA	NA	NA	NA	NA	NA	NA	NA	NA	NA	NA	NA	NA	NA	NA	NA	NA	NA	NA	NA	NA	NA	NA	NA	NA	NA	NA	NA	NA	NA
LEID-NL	NA	NA	NA	NA	0.669107	0.815903	NA	NA	0.782648	0.515504	1	1	0.891354	0.918182	0.920133	0.881472	0.871102	0.972911	0.956606	0.912257	NA	NA	0.833234	0.993807	NA	NA	NA	NA	NA	NA	0.996987	0.965243	0.919428	0.85351	1	1	0.979718	0.882148	0.991092	0.949279
MON-AU	NA	NA	0.957489	0.978123	0.930893	0.907952	0.974008	0.835429	0.754186	0.664341	1	1	NA	NA	NA	NA	0.938454	0.951406	0.658694	0.545882	NA	NA	0.838095	0.985076	NA	NA	NA	NA	NA	NA	0.990019	0.978645	0.401499	0.372474	1	1	0.956324	0.914747	NA	NA
MPI-GE (CBG) (1)	NA	NA	NA	NA	NA	NA	NA	NA	NA	NA	NA	NA	NA	NA	NA	NA	NA	NA	NA	NA	0.930407	0.899008	NA	NA	NA	NA	NA	NA	NA	NA	NA	NA	NA	NA	NA	NA	NA	NA	NA	NA
MPI-GE (CBG) (2)	NA	NA	NA	NA	NA	NA	NA	NA	NA	NA	NA	NA	NA	NA	NA	NA	NA	NA	NA	NA	NA	NA	NA	NA	NA	NA	NA	NA	0.996198	0.998628	NA	NA	NA	NA	NA	NA	NA	NA	NA	NA
MPI-GE (CBG) (3)	0.980176	0.989349	0.929213	0.924011	0.674963	0.675194	NA	NA	0.449011	0.05969	0	0	0.964553	0.987413	0.798451	0.735787	0.893928	0.919851	0.983718	0.984013	0.992146	0.987817	0.810714	0.954416	0.953523	0.969487	0.996898	0.990749	0.974366	0.996855	0.758569	0.874963	0.934637	0.950856	0	0	0.838056	0.854814	0.935788	0.8878
MSU-RU	NA	NA	NA	NA	NA	NA	0.947375	0.925584	NA	NA	NA	NA	NA	NA	NA	NA	0.926908	0.853226	NA	NA	NA	NA	NA	NA	NA	NA	NA	NA	NA	NA	NA	NA	NA	NA	NA	NA	NA	NA	NA	NA
MU-CZ (1)	NA	NA	NA	NA	NA	NA	NA	NA	NA	NA	NA	NA	NA	NA	NA	NA	0.886861	0.927833	NA	NA	NA	NA	0.833631	0.984061	NA	NA	NA	NA	NA	NA	NA	NA	NA	NA	NA	NA	0.971316	0.879463	NA	NA
MU-CZ (2)	0.991582	0.984191	NA	NA	0.958638	0.963008	NA	NA	NA	NA	NA	NA	NA	NA	NA	NA	NA	NA	NA	NA	NA	NA	NA	NA	NA	NA	NA	NA	NA	NA	NA	NA	0.964554	0.970111	NA	NA	0.983763	0.954898	NA	NA
MU-CZ (2*)	NA	NA	0.941654	0.936456	NA	NA	NA	NA	0.615373	0.651163	1	1	0.970029	0.960839	0.878982	0.842893	0.922727	0.945203	0.936351	0.957619	0.862626	0.820071	0.784921	0.93736	NA	NA	NA	NA	NA	NA	0.972316	0.958616	NA	NA	NA	NA	NA	NA	NA	NA
MU-CZ (3)	NA	NA	NA	NA	NA	NA	NA	NA	0.825875	0.739147	NA	NA	NA	NA	NA	NA	0.911447	0.93445	NA	NA	NA	NA	NA	NA	NA	NA	NA	NA	NA	NA	NA	NA	NA	NA	NA	NA	NA	NA	NA	NA
MU-US (1)	NA	NA	NA	NA	NA	NA	NA	NA	0.756621	0.729845	1	1	NA	NA	NA	NA	0.888952	0.955459	0.948512	0.960201	NA	NA	NA	NA	NA	NA	NA	NA	NA	NA	0.903013	0.944183	0.843893	0.859754	1	1	0.970437	0.507132	NA	NA
MU-US (2)	0.976997	0.965035	0.936525	0.970967	0.944436	0.952723	NA	NA	0.708219	0.710853	NA	NA	NA	NA	NA	NA	0.919741	0.932754	0.970224	0.975511	NA	NA	NA	NA	NA	NA	NA	NA	NA	NA	0.986817	0.974521	0.898326	0.918485	NA	NA	NA	NA	NA	NA
MU-US (3)	0.982979	0.9589	0.975094	0.98225	NA	NA	NA	NA	NA	NA	NA	NA	NA	NA	NA	NA	NA	NA	0.983663	0.987278	NA	NA	NA	NA	NA	NA	NA	NA	NA	NA	0.976271	0.973638	NA	NA	NA	NA	NA	NA	NA	NA
MU-US (3*)	NA	NA	NA	NA	0.960542	0.942524	NA	NA	0.755708	0.80155	0.966667	0.766667	0.83804	0.837762	0.762389	0.743655	0.94353	0.963234	NA	NA	0.402698	0.31349	0.86746	0.943452	NA	NA	NA	NA	NA	NA	NA	NA	0.966554	0.972651	NA	NA	NA	NA	NA	NA
MU-US (4)	0.977534	0.968181	0.93721	0.97161	NA	NA	NA	NA	0.745814	0.783333	NA	NA	0.917867	0.897902	0.779425	0.757614	0.919741	0.932754	0.96985	0.973383	NA	NA	NA	NA	NA	NA	NA	NA	NA	NA	0.994162	0.975847	NA	NA	NA	NA	NA	NA	NA	NA
MU-US (4*)	NA	NA	NA	NA	0.95183	0.959291	NA	NA	NA	NA	1	0.723333	NA	NA	NA	NA	NA	NA	NA	NA	0.634861	0.58439	0.788194	0.945685	NA	NA	NA	NA	NA	NA	NA	NA	0.949758	0.951309	NA	NA	NA	NA	NA	NA
MU-US (5)	NA	NA	NA	NA	NA	NA	NA	NA	0.745205	0.669767	NA	NA	NA	NA	NA	NA	0.908162	0.962614	0.667046	0.543077	NA	NA	0.815377	0.949949	NA	NA	NA	NA	NA	NA	NA	NA	NA	NA	NA	NA	NA	NA	NA	NA
ND-US (1)	NA	NA	NA	NA	NA	NA	NA	NA	NA	NA	NA	NA	NA	NA	NA	NA	NA	NA	NA	NA	NA	NA	NA	NA	NA	NA	NA	NA	NA	NA	0.993409	0.976436	NA	NA	NA	NA	NA	NA	NA	NA
ND-US (2)	NA	NA	NA	NA	NA	NA	NA	NA	NA	NA	NA	NA	NA	NA	NA	NA	NA	NA	0.988524	0.991783	NA	NA	NA	NA	NA	NA	NA	NA	NA	NA	0.993974	0.981738	0.968839	0.973219	NA	NA	0.979517	0.963583	NA	NA
NOTT-UK	NA	NA	NA	NA	NA	NA	NA	NA	0.661644	0.675581	NA	NA	NA	NA	NA	NA	0.898806	0.865881	0.723107	0.842381	NA	NA	0.789286	0.93401	NA	NA	NA	NA	NA	NA	NA	NA	NA	NA	NA	NA	0.957954	0.158087	NA	NA
OX-UK	NA	NA	NA	NA	NA	NA	NA	NA	NA	NA	NA	NA	0.870317	0.983217	NA	NA	NA	NA	NA	NA	0.878287	0.824324	0.817063	0.973807	0.972073	0.967982	0.950641	0.854088	NA	NA	NA	NA	NA	NA	NA	NA	NA	NA	0.942668	0.817024
PAST-FR	NA	NA	NA	NA	NA	NA	NA	NA	NA	NA	NA	NA	NA	NA	NA	NA	NA	NA	NA	NA	NA	NA	NA	NA	NA	NA	NA	NA	NA	NA	NA	NA	NA	NA	NA	NA	0.985612	0.92039	NA	NA
PURD-US	NA	NA	NA	NA	NA	NA	NA	NA	NA	NA	NA	NA	NA	NA	NA	NA	0.908792	0.944872	NA	NA	NA	NA	NA	NA	NA	NA	NA	NA	NA	NA	NA	NA	NA	NA	NA	NA	NA	NA	NA	NA
PURD-US (*)	0.992042	0.995967	0.952496	0.938418	0.846266	0.910458	NA	NA	0.781887	0.796124	1	1	0.968588	0.920979	0.874558	0.810914	NA	NA	0.986733	0.983704	0.766645	0.709453	0.816567	0.957462	NA	NA	NA	NA	NA	NA	0.988324	0.972018	0.936301	0.939863	NA	NA	NA	NA	NA	NA
QMUL-UK	NA	NA	NA	NA	NA	NA	NA	NA	0.024962	0.096512	NA	NA	NA	NA	NA	NA	NA	NA	NA	NA	NA	NA	NA	NA	NA	NA	NA	NA	NA	NA	NA	NA	NA	NA	NA	NA	NA	NA	NA	NA
RUTG-US	NA	NA	NA	NA	NA	NA	NA	NA	NA	NA	NA	NA	NA	NA	NA	NA	NA	NA	0.985813	0.984859	NA	NA	NA	NA	NA	NA	NA	NA	NA	NA	0.978154	0.97408	0.878767	0.863606	NA	NA	NA	NA	NA	NA
RWTH-GE (1)	NA	NA	NA	NA	NA	NA	NA	NA	NA	NA	NA	NA	NA	NA	NA	NA	0.942203	0.958726	0.99196	0.992684	NA	NA	NA	NA	NA	NA	NA	NA	NA	NA	NA	NA	NA	NA	NA	NA	NA	NA	NA	NA
RWTH-GE (2)	NA	NA	NA	NA	NA	NA	NA	NA	NA	NA	NA	NA	NA	NA	NA	NA	NA	NA	NA	NA	0.921464	0.90628	NA	NA	0.884456	0.858552	0.884423	0.891138	NA	NA	NA	NA	NA	NA	NA	NA	NA	NA	NA	NA
RWTH-GE (3)	NA	NA	NA	NA	NA	NA	NA	NA	NA	NA	NA	NA	NA	NA	NA	NA	NA	NA	NA	NA	NA	NA	NA	NA	NA	NA	NA	NA	0.995551	0.997713	NA	NA	NA	NA	NA	NA	NA	NA	NA	NA
SZU-CN	0.579166	0.507554	0.867131	0.870825	NA	NA	NA	NA	0.616743	0.599225	NA	NA	NA	NA	NA	NA	0.926012	0.938792	0.960478	0.963726	NA	NA	NA	NA	NA	NA	NA	NA	NA	NA	0.90678	0.84109	0.824075	0.832065	NA	NA	0.96685	0.894944	NA	NA
THU-CN (1)	NA	NA	NA	NA	0	0	NA	NA	NA	NA	NA	NA	NA	NA	NA	NA	NA	NA	NA	NA	NA	NA	NA	NA	NA	NA	NA	NA	NA	NA	NA	NA	NA	NA	NA	NA	NA	NA	NA	NA
THU-CN (2)	NA	NA	NA	NA	0.911493	0.931547	NA	NA	NA	NA	NA	NA	NA	NA	NA	NA	0.918912	0.966419	0.93893	0.940507	NA	NA	NA	NA	NA	NA	NA	NA	NA	NA	NA	NA	NA	NA	NA	NA	0.957111	0.932159	NA	NA
TUG-AT	NA	NA	NA	NA	0.962884	0.950043	NA	NA	0.771994	0.853876	NA	NA	NA	NA	NA	NA	0.979728	0.981059	0.979706	0.985905	NA	NA	NA	NA	NA	NA	NA	NA	NA	NA	0.990395	0.97025	NA	NA	NA	NA	0.988779	0.969037	NA	NA
UCH-CL	NA	NA	NA	NA	NA	NA	NA	NA	NA	NA	NA	NA	NA	NA	NA	NA	NA	NA	NA	NA	NA	NA	NA	NA	0.920466	0.755434	NA	NA	NA	NA	NA	NA	NA	NA	NA	NA	NA	NA	NA	NA
UCSB-US	NA	NA	NA	NA	NA	NA	NA	NA	NA	NA	NA	NA	NA	NA	0.859071	0.819797	NA	NA	NA	NA	0.936487	0.917594	NA	NA	NA	NA	NA	NA	NA	NA	NA	NA	NA	NA	NA	NA	NA	NA	NA	NA
UNSW-AU	0.992425	0.996906	0.956118	0.97533	0.954905	0.965774	0.929193	0.939885	0.839574	0.825194	NA	NA	NA	NA	NA	NA	0.956934	0.969438	0.985213	0.983493	NA	NA	NA	NA	NA	NA	NA	NA	NA	NA	0.989266	0.97408	0.959302	0.964044	NA	NA	0.983324	0.950199	NA	NA
UP-PT	NA	NA	NA	NA	0.539971	0.613915	NA	NA	0.351446	0.611628	NA	NA	0.98732	0.869231	0.797566	0.777919	0.794559	0.928784	0.97405	0.97383	0.645791	0.513188	0.730456	0.907919	0.387876	0.363066	NA	NA	NA	NA	0.880038	0.897202	0.906803	0.919477	NA	NA	0.968204	0.834634	0.963308	0.648928
UPM-ES	NA	NA	NA	NA	NA	NA	NA	NA	0.624962	0.289922	NA	NA	NA	NA	NA	NA	0.785368	0.860918	0.849766	0.856143	NA	NA	NA	NA	NA	NA	NA	NA	NA	NA	NA	NA	NA	NA	NA	NA	NA	NA	NA	NA
USYD-AU	NA	NA	NA	NA	NA	NA	NA	NA	NA	NA	NA	NA	NA	NA	NA	NA	NA	NA	NA	NA	NA	NA	NA	NA	NA	NA	NA	NA	NA	NA	NA	NA	NA	NA	NA	NA	0.985759	0.95085	NA	NA
UVA-NL	NA	NA	NA	NA	0.954832	0.961798	NA	NA	NA	NA	NA	NA	NA	NA	NA	NA	NA	NA	NA	NA	NA	NA	NA	NA	NA	NA	NA	NA	NA	NA	NA	NA	0.969002	0.975746	NA	NA	0.983306	0.96094	NA	NA
UZH-CH	NA	NA	NA	NA	NA	NA	NA	NA	0.564384	0.595349	NA	NA	NA	NA	NA	NA	0.72495	0.838172	0.923387	0.956796	NA	NA	NA	NA	NA	NA	NA	NA	NA	NA	NA	NA	NA	NA	NA	NA	0.966246	0.803671	NA	NA
WARW-UK	NA	NA	NA	NA	NA	NA	NA	NA	NA	NA	1	1	NA	NA	NA	NA	NA	NA	NA	NA	NA	NA	NA	NA	NA	NA	NA	NA	NA	NA	NA	NA	NA	NA	1	1	NA	NA	NA	NA

## Sheet: 7. SEG
Dataset	BF-C2DL-HSC		BF-C2DL-MuSC		DIC-C2DH-HeLa		Fluo-C2DL-Huh7		Fluo-C2DL-MSC		Fluo-C3DH-A549		Fluo-C3DH-H157		Fluo-C3DL-MDA231		Fluo-N2DH-GOWT1		Fluo-N2DL-HeLa		Fluo-N3DH-CE		Fluo-N3DH-CHO		Fluo-N3DL-DRO		Fluo-N3DL-TRIC		Fluo-N3DL-TRIF		PhC-C2DH-U373		PhC-C2DL-PSC		Fluo-C3DH-A549-SIM		Fluo-N2DH-SIM+		Fluo-N3DH-SIM+
Video	01	02	01	02	01	02	01	02	01	02	01	02	01	02	01	02	01	02	01	02	01	02	01	02	01	02	01	02	01	02	01	02	01	02	01	02	01	02	01	02
per video: SEG measure
AU-TR	NA	NA	NA	NA	0.827813	0.872775	NA	NA	NA	NA	NA	NA	NA	NA	NA	NA	NA	NA	NA	NA	NA	NA	NA	NA	NA	NA	NA	NA	NA	NA	NA	NA	NA	NA	NA	NA	NA	NA	NA	NA
BFR-GE (1)	NA	NA	NA	NA	NA	NA	NA	NA	NA	NA	NA	NA	NA	NA	NA	NA	NA	NA	0.926543	0.91762	NA	NA	NA	NA	NA	NA	NA	NA	NA	NA	NA	NA	NA	NA	NA	NA	0.893738	0.758237	NA	NA
BFR-GE (2)	NA	NA	NA	NA	NA	NA	0.863079	0.759014	NA	NA	NA	NA	NA	NA	NA	NA	NA	NA	NA	NA	NA	NA	NA	NA	NA	NA	NA	NA	NA	NA	NA	NA	NA	NA	NA	NA	NA	NA	NA	NA
BGU-IL (1)	NA	NA	NA	NA	NA	NA	NA	NA	0.642747	0.648061	NA	NA	NA	NA	NA	NA	0.759302	0.856068	NA	NA	NA	NA	NA	NA	NA	NA	NA	NA	NA	NA	NA	NA	NA	NA	NA	NA	0.75561	0.556773	NA	NA
BGU-IL (2)	NA	NA	NA	NA	0.497174	0.525622	NA	NA	NA	NA	NA	NA	NA	NA	NA	NA	0.875059	0.833596	0.849437	0.828838	NA	NA	NA	NA	NA	NA	NA	NA	NA	NA	NA	NA	0.614884	0.606732	NA	NA	0.86175	0.742968	NA	NA
BGU-IL (3)	NA	NA	NA	NA	0.299354	0.273093	NA	NA	NA	NA	NA	NA	NA	NA	NA	NA	0.749959	0.863546	0.761379	0.737571	NA	NA	NA	NA	NA	NA	NA	NA	NA	NA	0.855734	0.83629	0.634802	0.616543	NA	NA	0.821868	0.734372	NA	NA
BGU-IL (4)	NA	NA	NA	NA	0.738862	0.836344	NA	NA	0.267528	0.365583	0.186801	0	NA	NA	0	0	0.87847	0.86943	0.848208	0.853036	NA	NA	0.846775	0.767491	NA	NA	NA	NA	NA	NA	0.87303	0.844793	0.285238	0.255751	0.625867	0.504827	0.775278	0.70966	NA	NA
BGU-IL (5)	0.753994	0.791572	0.715124	0.7448	0.8201	0.87639	0.837364	0.664455	0.584138	0.537808	0.867975	0.832498	0.862971	0.847677	0.582431	0.506617	0.896147	0.944081	0.934409	0.909253	0.598406	0.569167	0.828476	0.808919	NA	NA	NA	NA	NA	NA	0.918372	0.92623	0.650929	0.630266	0.89883	0.873015	0.853442	0.7596	0.873549	0.767038
CALT-US	NA	NA	NA	NA	NA	NA	NA	NA	NA	NA	NA	NA	NA	NA	NA	NA	0.913184	0.945662	NA	NA	NA	NA	NA	NA	NA	NA	NA	NA	NA	NA	NA	NA	NA	NA	NA	NA	NA	NA	NA	NA
CALT-US (*)	0.841173	0.868222	0.769104	0.771358	0.859716	0.894503	NA	NA	0.621294	0.596768	0.89879	0.857166	0.848803	0.931632	0.759947	0.659097	NA	NA	0.915778	0.903967	0.565359	0.822952	0.951791	0.897776	NA	NA	NA	NA	NA	NA	0.932889	0.929758	0.719491	0.727761	NA	NA	NA	NA	NA	NA
CAS-CN	0.764226	0.722992	0.696962	0.708811	0.820408	0.86101	0.777596	0.603017	0.668165	0.535942	NA	NA	NA	NA	NA	NA	0.801806	0.930832	0.83224	0.887154	NA	NA	NA	NA	NA	NA	NA	NA	NA	NA	0.923151	0.916699	0.681515	0.708491	NA	NA	0.852472	0.688123	NA	NA
COM-US	NA	NA	NA	NA	NA	NA	NA	NA	0.055994	0.147255	NA	NA	0.731125	0.729806	0.415137	0.382454	0.687497	0.393642	0.332828	0.296244	NA	NA	0.920467	0.837944	NA	NA	NA	NA	NA	NA	NA	NA	NA	NA	NA	NA	NA	NA	NA	NA
CSU-CN	0.761825	0.785641	NA	NA	0.855892	0.875538	NA	NA	NA	NA	NA	NA	NA	NA	NA	NA	0.928882	0.947819	0.882937	0.871869	NA	NA	NA	NA	NA	NA	NA	NA	NA	NA	NA	NA	0.712858	0.727215	NA	NA	NA	NA	NA	NA
CUHK-HK	NA	NA	NA	NA	NA	NA	NA	NA	NA	NA	NA	NA	NA	NA	NA	NA	0.861601	0.803962	NA	NA	NA	NA	NA	NA	NA	NA	NA	NA	NA	NA	NA	NA	NA	NA	NA	NA	NA	NA	NA	NA
CUL-UK	NA	NA	NA	NA	NA	NA	NA	NA	0.405011	0.065518	NA	NA	0.538782	0.464609	0.245916	0.501136	0.542115	0.269849	0.725391	0.726628	0.114303	0.044561	0.926898	0.8292	0.001193	0.001089	NA	NA	NA	NA	NA	NA	0.128298	0.020033	NA	NA	0.777484	0.33198	0.739074	0.317972
CUNI-CZ	NA	NA	NA	NA	NA	NA	NA	NA	0.150148	0.206761	NA	NA	0.75436	0.771358	0.16839	0.282326	0.855353	0.919422	0.782692	0.76299	NA	NA	0.789593	0.72014	NA	NA	NA	NA	NA	NA	NA	NA	NA	NA	NA	NA	NA	NA	NA	NA
CVUT-CZ	NA	NA	NA	NA	0.747921	0.835872	NA	NA	0.554004	0.604118	NA	NA	NA	NA	NA	NA	0.850532	0.936862	0.900599	0.899465	NA	NA	NA	NA	NA	NA	NA	NA	NA	NA	0.92323	0.920842	0.665437	0.699096	NA	NA	0.885354	0.728834	NA	NA
DESU-US	NA	NA	NA	NA	NA	NA	0.619924	0.332244	0.651316	0.645922	NA	NA	NA	NA	NA	NA	0.781734	0.859171	0.875708	0.788546	NA	NA	NA	NA	NA	NA	NA	NA	NA	NA	0.638044	0.553876	0.546708	0.528041	NA	NA	0.859272	0.570591	NA	NA
DKFZ-GE	NA	NA	NA	NA	NA	NA	NA	NA	NA	NA	0.917562	0.898981	NA	NA	NA	NA	NA	NA	NA	NA	NA	NA	NA	NA	NA	NA	NA	NA	NA	NA	NA	NA	NA	NA	0.958973	0.950753	0.901202	0.762265	0.953623	0.85872
DREX-US	0.658772	0.767283	0.464644	0.460929	NA	NA	0.641772	0.438627	0.524177	0.567475	0.792403	0.662072	NA	NA	0.51323	0.500375	0.858134	0.869983	0.868719	0.857387	0.380005	0.664806	0.91155	0.892189	0.541354	0.452411	0.609547	0.223174	NA	NA	0.720015	0.637941	0.521088	0.543026	0.758555	0.681694	0.842982	0.618878	0.647682	0.481656
DREX-US (*)	NA	NA	NA	NA	0.23794	0.284385	NA	NA	NA	NA	NA	NA	0.87256	0.859709	NA	NA	NA	NA	NA	NA	NA	NA	NA	NA	NA	NA	NA	NA	NA	NA	NA	NA	NA	NA	NA	NA	NA	NA	NA	NA
FR-GE (1)	NA	NA	NA	NA	NA	NA	NA	NA	NA	NA	NA	NA	NA	NA	NA	NA	NA	NA	NA	NA	NA	NA	NA	NA	NA	NA	NA	NA	NA	NA	0.830624	0.822327	0.540889	0.555352	NA	NA	NA	NA	NA	NA
FR-GE (2)	NA	NA	NA	NA	0.749824	0.801464	NA	NA	0.54451	0.618698	NA	NA	NA	NA	NA	NA	NA	NA	0.91683	0.889061	NA	NA	NA	NA	NA	NA	NA	NA	NA	NA	0.92621	0.91429	0.543004	0.528215	NA	NA	0.850911	0.711739	NA	NA
FR-GE (3)	NA	NA	NA	NA	0.738921	0.770719	NA	NA	0.658861	0.574425	NA	NA	NA	NA	NA	NA	NA	NA	0.901734	0.901796	NA	NA	NA	NA	NA	NA	NA	NA	NA	NA	0.921262	0.927216	0.612733	0.652905	NA	NA	0.773673	0.388635	NA	NA
HD-GE (BMCV) (1)	NA	NA	NA	NA	NA	NA	NA	NA	0.297255	0.433691	NA	NA	0.829275	0.802687	0.177026	0.29695	0.85163	0.895968	0.828053	0.802933	0.473939	0.727785	0.934443	0.862461	NA	NA	NA	NA	NA	NA	NA	NA	0.395713	0.420503	NA	NA	0.857174	0.308133	0.796015	0.381604
HD-GE (BMCV) (2)	NA	NA	NA	NA	NA	NA	NA	NA	NA	NA	0.616519	0.51518	0.748955	0.672666	0.525795	0.439777	NA	NA	NA	NA	0.400456	0.347567	NA	NA	NA	NA	0.48377	0.085298	NA	NA	0.907394	0.893798	0.346517	0.360955	0.793115	0.760152	0.844974	0.598071	NA	NA
HD-GE (BMCV) (3)	NA	NA	NA	NA	NA	NA	NA	NA	NA	NA	NA	NA	NA	NA	0.682988	0.609747	NA	NA	NA	NA	NA	NA	NA	NA	NA	NA	0.804825	0.759111	NA	NA	NA	NA	NA	NA	0.957434	0.943672	NA	NA	NA	NA
HD-GE (IWR)	NA	NA	NA	NA	NA	NA	NA	NA	NA	NA	NA	NA	NA	NA	NA	NA	NA	NA	0.772974	0.716816	NA	NA	NA	NA	NA	NA	NA	NA	NA	NA	NA	NA	0.668287	0.662612	NA	NA	0.823637	0.63373	NA	NA
HDU-CN	NA	NA	0.774094	0.765611	NA	NA	NA	NA	NA	NA	NA	NA	NA	NA	NA	NA	NA	NA	NA	NA	NA	NA	NA	NA	NA	NA	NA	NA	NA	NA	NA	NA	NA	NA	NA	NA	NA	NA	NA	NA
HIT-CN (1)	NA	NA	NA	NA	NA	NA	NA	NA	NA	NA	NA	NA	NA	NA	NA	NA	0.763531	0.817365	0.92845	0.908667	NA	NA	NA	NA	NA	NA	NA	NA	NA	NA	0.76988	0.78076	0.6481	0.657411	NA	NA	0.882477	0.684733	NA	NA
HIT-CN (2)	NA	NA	NA	NA	NA	NA	NA	NA	NA	NA	NA	NA	NA	NA	NA	NA	0.898187	0.921054	NA	NA	NA	NA	NA	NA	NA	NA	NA	NA	NA	NA	0.894753	0.861795	NA	NA	NA	NA	0.87282	0.737477	NA	NA
HKI-GE	NA	NA	NA	NA	NA	NA	NA	NA	NA	NA	NA	NA	NA	NA	NA	NA	0.768741	0.871946	NA	NA	NA	NA	NA	NA	NA	NA	NA	NA	NA	NA	0.618094	0.611028	NA	NA	NA	NA	NA	NA	NA	NA
IGFL-FR	NA	NA	NA	NA	NA	NA	NA	NA	NA	NA	NA	NA	NA	NA	NA	NA	NA	NA	NA	NA	0.599188	0.663328	NA	NA	NA	NA	NA	NA	NA	NA	NA	NA	NA	NA	NA	NA	NA	NA	NA	NA
IGFL-FR (*)	0.130045	0.190824	0.514692	0.497084	0.69377	0.792093	NA	NA	0.240237	0.281533	0.588951	0.465064	0.536484	0.611085	0.433781	0.377655	0.786075	0.899757	0.884785	0.865463	NA	NA	0.703768	0.684834	NA	NA	NA	NA	NA	NA	0.752053	0.72518	0.691083	0.682416	NA	NA	NA	NA	NA	NA
IMCB-SG (1)	NA	NA	NA	NA	0.283438	0.303556	NA	NA	0.243474	0.316227	NA	NA	NA	NA	NA	NA	0.50287	0.554312	0.307679	0.355624	NA	NA	NA	NA	NA	NA	NA	NA	NA	NA	0.276368	0.257478	0.04225	0.0379	NA	NA	0.3904	0.405159	NA	NA
IMCB-SG (2)	NA	NA	NA	NA	NA	NA	NA	NA	NA	NA	NA	NA	0.524424	0.614396	0.523415	0.484592	NA	NA	NA	NA	NA	NA	0.78806	0.705173	NA	NA	NA	NA	NA	NA	NA	NA	NA	NA	NA	NA	NA	NA	0.781357	0.404419
JAN-US	NA	NA	NA	NA	NA	NA	NA	NA	NA	NA	NA	NA	NA	NA	NA	NA	NA	NA	NA	NA	0.548499	0.650089	NA	NA	0.425932	0.368212	NA	NA	NA	NA	NA	NA	NA	NA	NA	NA	NA	NA	NA	NA
KIT-GE (1)	NA	NA	NA	NA	NA	NA	NA	NA	NA	NA	NA	NA	NA	NA	NA	NA	0.781161	0.853591	0.77249	0.767711	0.358527	0.494091	0.650908	0.519345	NA	NA	NA	NA	NA	NA	NA	NA	NA	NA	NA	NA	0.749736	0.394161	0.6349	0.393209
KIT-GE (2)	0.72503	0.774947	0.740294	0.663163	NA	NA	NA	NA	NA	NA	NA	NA	0.789372	0.787865	0.645273	0.586043	0.80768	0.849297	0.89764	0.892936	0.656226	0.802635	0.885669	0.855999	0.759418	0.365298	0.875201	0.766427	0.457848	0.743534	NA	NA	NA	NA	NA	NA	0.870923	0.729877	0.750924	0.584788
KIT-GE (3)	0.809444	0.826681	0.757417	0.790347	0.788426	0.768481	0.841085	0.740216	0.645367	0.589249	0.90486	0.793506	0.868624	0.886905	0.762125	0.657122	0.822929	0.878016	0.889114	0.876738	0.520004	0.764238	0.863024	0.80269	NA	NA	NA	NA	NA	NA	0.869394	0.882829	0.741581	0.745004	NA	NA	0.856064	0.74496	0.831269	0.685823
KIT-GE (4)	0.820558	0.832029	0.789687	0.77427	0.796108	0.851832	NA	NA	0.628287	0.530424	NA	NA	NA	NA	NA	NA	0.906809	0.950986	0.913618	0.898978	NA	NA	NA	NA	NA	NA	NA	NA	NA	NA	0.919836	0.919462	0.729878	0.750233	NA	NA	0.88889	0.772093	NA	NA
KTH-SE (1)	NA	NA	NA	NA	NA	NA	0.693503	0.529515	0.608896	0.673508	0.858919	0.792822	0.883453	0.892499	0.622064	0.642311	0.922553	0.930889	NA	NA	NA	NA	0.926904	0.870313	NA	NA	NA	NA	NA	NA	NA	NA	NA	NA	0.888938	0.791223	0.873982	0.70903	0.834506	0.657319
KTH-SE (1*)	0.744606	0.811245	0.536177	0.422158	0.198745	0.120967	NA	NA	NA	NA	NA	NA	NA	NA	NA	NA	NA	NA	0.918289	0.906031	0.659902	0.784806	NA	NA	NA	NA	NA	NA	NA	NA	0.434284	0.442555	0.638002	0.661472	NA	NA	NA	NA	NA	NA
KTH-SE (2)	NA	NA	NA	NA	NA	NA	NA	NA	NA	NA	NA	NA	NA	NA	NA	NA	NA	NA	NA	NA	NA	NA	NA	NA	0.763344	0.71316	0.853208	0.782727	0.691519	0.725117	NA	NA	NA	NA	NA	NA	NA	NA	NA	NA
KTH-SE (3)	NA	NA	0.546239	0.591557	NA	NA	NA	NA	NA	NA	NA	NA	NA	NA	NA	NA	NA	NA	NA	NA	NA	NA	NA	NA	NA	NA	NA	NA	NA	NA	0.803388	0.787227	NA	NA	NA	NA	NA	NA	NA	NA
KTH-SE (4)	NA	NA	NA	NA	0.39568	0.524729	NA	NA	NA	NA	NA	NA	NA	NA	NA	NA	NA	NA	NA	NA	NA	NA	NA	NA	NA	NA	NA	NA	NA	NA	NA	NA	NA	NA	NA	NA	NA	NA	NA	NA
KTH-SE (5)	0.711255	0.73397	NA	NA	NA	NA	NA	NA	NA	NA	NA	NA	NA	NA	NA	NA	NA	NA	NA	NA	NA	NA	NA	NA	NA	NA	NA	NA	NA	NA	NA	NA	NA	NA	NA	NA	NA	NA	NA	NA
LEID-NL	NA	NA	NA	NA	0.532281	0.705533	NA	NA	0.51942	0.440824	0.876109	0.787238	0.833725	0.823702	0.659113	0.624015	0.907838	0.915394	0.866121	0.778105	NA	NA	0.893738	0.88695	NA	NA	NA	NA	NA	NA	0.923078	0.885922	0.625888	0.565603	0.858123	0.795733	0.868875	0.63187	0.693398	0.563737
MON-AU	NA	NA	0.73473	0.73457	0.823177	0.836749	0.816869	0.607283	0.621555	0.555439	0.886205	0.838446	NA	NA	NA	NA	0.88732	0.938024	0.496002	0.373107	NA	NA	0.928889	0.899978	NA	NA	NA	NA	NA	NA	0.909244	0.8949	0.284865	0.239764	0.846185	0.779559	0.861923	0.708141	NA	NA
MPI-GE (CBG) (1)	NA	NA	NA	NA	NA	NA	NA	NA	NA	NA	NA	NA	NA	NA	NA	NA	NA	NA	NA	NA	0.594593	0.781269	NA	NA	NA	NA	NA	NA	NA	NA	NA	NA	NA	NA	NA	NA	NA	NA	NA	NA
MPI-GE (CBG) (2)	NA	NA	NA	NA	NA	NA	NA	NA	NA	NA	NA	NA	NA	NA	NA	NA	NA	NA	NA	NA	NA	NA	NA	NA	NA	NA	NA	NA	0.788722	0.798188	NA	NA	NA	NA	NA	NA	NA	NA	NA	NA
MPI-GE (CBG) (3)	0.717242	0.773707	0.242996	0.118832	0	0	NA	NA	0.161475	0.041201	0	0	0.669205	0.673925	0.422363	0.404631	0.061536	0.107708	0.316596	0.263211	0.348897	0.581929	0.706775	0.662053	0.409163	0.45931	0.669638	0.696985	0.620888	0.715749	0.04721	0.02777	0.515522	0.507981	0	0	0.559435	0.560146	0.509239	0.454159
MSU-RU	NA	NA	NA	NA	NA	NA	0.835342	0.72878	NA	NA	NA	NA	NA	NA	NA	NA	0.879422	0.756575	NA	NA	NA	NA	NA	NA	NA	NA	NA	NA	NA	NA	NA	NA	NA	NA	NA	NA	NA	NA	NA	NA
MU-CZ (1)	NA	NA	NA	NA	NA	NA	NA	NA	NA	NA	NA	NA	NA	NA	NA	NA	0.816855	0.881793	NA	NA	NA	NA	0.929502	0.904735	NA	NA	NA	NA	NA	NA	NA	NA	NA	NA	NA	NA	0.837547	0.617918	NA	NA
MU-CZ (2)	0.764789	0.749403	NA	NA	0.857011	0.869116	NA	NA	NA	NA	NA	NA	NA	NA	NA	NA	NA	NA	NA	NA	NA	NA	NA	NA	NA	NA	NA	NA	NA	NA	NA	NA	0.701347	0.728044	NA	NA	0.889135	0.760182	NA	NA
MU-CZ (2*)	NA	NA	0.710254	0.658068	NA	NA	NA	NA	0.479974	0.596489	0.901036	0.850541	0.880996	0.897915	0.626661	0.569629	0.872733	0.929194	0.821922	0.849889	0.745001	0.773013	0.924126	0.868883	NA	NA	NA	NA	NA	NA	0.863055	0.864267	NA	NA	NA	NA	NA	NA	NA	NA
MU-CZ (3)	NA	NA	NA	NA	NA	NA	NA	NA	0.644126	0.540909	NA	NA	NA	NA	NA	NA	0.848911	0.932036	NA	NA	NA	NA	NA	NA	NA	NA	NA	NA	NA	NA	NA	NA	NA	NA	NA	NA	NA	NA	NA	NA
MU-US (1)	NA	NA	NA	NA	NA	NA	NA	NA	0.498863	0.497011	0.568773	0.476921	NA	NA	NA	NA	0.784643	0.8627	0.709933	0.703429	NA	NA	NA	NA	NA	NA	NA	NA	NA	NA	0.535798	0.51605	0.508447	0.524601	0.764349	0.696439	0.828232	0.384537	NA	NA
MU-US (2)	0.724889	0.634402	0.686127	0.678559	0.829826	0.875851	NA	NA	0.637241	0.601554	NA	NA	NA	NA	NA	NA	0.904522	0.948542	0.805194	0.796083	NA	NA	NA	NA	NA	NA	NA	NA	NA	NA	0.906547	0.902438	0.631784	0.625942	NA	NA	NA	NA	NA	NA
MU-US (3)	0.737946	0.660396	0.750079	0.733014	NA	NA	NA	NA	NA	NA	NA	NA	NA	NA	NA	NA	NA	NA	0.928897	0.916694	NA	NA	NA	NA	NA	NA	NA	NA	NA	NA	0.920562	0.924765	NA	NA	NA	NA	NA	NA	NA	NA
MU-US (3*)	NA	NA	NA	NA	0.859779	0.882201	NA	NA	0.561544	0.595732	0.906675	0.746349	0.858198	0.897941	0.707595	0.701296	0.911361	0.951469	NA	NA	0.646525	0.798207	0.907284	0.878801	NA	NA	NA	NA	NA	NA	NA	NA	0.730857	0.736889	NA	NA	NA	NA	NA	NA
MU-US (4)	0.774604	0.67793	0.713384	0.710762	NA	NA	NA	NA	0.63088	0.605729	NA	NA	0.822352	0.920264	0.519636	0.518267	0.904522	0.948542	0.868747	0.862256	NA	NA	NA	NA	NA	NA	NA	NA	NA	NA	0.924065	0.925846	NA	NA	NA	NA	NA	NA	NA	NA
MU-US (4*)	NA	NA	NA	NA	0.826075	0.88266	NA	NA	NA	NA	0.650813	0.530524	NA	NA	NA	NA	NA	NA	NA	NA	0.242532	0.417919	0.91044	0.851019	NA	NA	NA	NA	NA	NA	NA	NA	0.663778	0.659652	NA	NA	NA	NA	NA	NA
MU-US (5)	NA	NA	NA	NA	NA	NA	NA	NA	0.53293	0.539455	NA	NA	NA	NA	NA	NA	0.833758	0.843189	0.419545	0.311596	NA	NA	0.917706	0.888532	NA	NA	NA	NA	NA	NA	NA	NA	NA	NA	NA	NA	NA	NA	NA	NA
ND-US (1)	NA	NA	NA	NA	NA	NA	NA	NA	NA	NA	NA	NA	NA	NA	NA	NA	NA	NA	NA	NA	NA	NA	NA	NA	NA	NA	NA	NA	NA	NA	0.9036	0.894468	NA	NA	NA	NA	NA	NA	NA	NA
ND-US (2)	NA	NA	NA	NA	NA	NA	NA	NA	NA	NA	NA	NA	NA	NA	NA	NA	NA	NA	0.908203	0.897131	NA	NA	NA	NA	NA	NA	NA	NA	NA	NA	0.928678	0.929394	0.723866	0.731172	NA	NA	0.890676	0.762744	NA	NA
NOTT-UK	NA	NA	NA	NA	NA	NA	NA	NA	0.468862	0.424359	NA	NA	NA	NA	NA	NA	0.765919	0.788901	0.547614	0.607925	NA	NA	0.836114	0.786843	NA	NA	NA	NA	NA	NA	NA	NA	NA	NA	NA	NA	0.831522	0.132239	NA	NA
OX-UK	NA	NA	NA	NA	NA	NA	NA	NA	NA	NA	NA	NA	0.809048	0.475531	NA	NA	NA	NA	NA	NA	0.530382	0.709326	0.839577	0.801954	0.544352	0.481621	0.327811	0.547826	NA	NA	NA	NA	NA	NA	NA	NA	NA	NA	0.630686	0.495625
PAST-FR	NA	NA	NA	NA	NA	NA	NA	NA	NA	NA	NA	NA	NA	NA	NA	NA	NA	NA	NA	NA	NA	NA	NA	NA	NA	NA	NA	NA	NA	NA	NA	NA	NA	NA	NA	NA	0.86051	0.678612	NA	NA
PURD-US	NA	NA	NA	NA	NA	NA	NA	NA	NA	NA	NA	NA	NA	NA	NA	NA	0.86697	0.941043	NA	NA	NA	NA	NA	NA	NA	NA	NA	NA	NA	NA	NA	NA	NA	NA	NA	NA	NA	NA	NA	NA
PURD-US (*)	0.81221	0.777408	0.766296	0.747061	0.695472	0.739161	NA	NA	0.685824	0.623302	0.911753	0.813801	0.831037	0.910752	0.603099	0.573102	NA	NA	0.91012	0.909838	0.4947	0.701865	0.925823	0.884831	NA	NA	NA	NA	NA	NA	0.925245	0.919577	0.661044	0.685717	NA	NA	NA	NA	NA	NA
QMUL-UK	NA	NA	NA	NA	NA	NA	NA	NA	0.030435	0.071722	NA	NA	NA	NA	NA	NA	NA	NA	NA	NA	NA	NA	NA	NA	NA	NA	NA	NA	NA	NA	NA	NA	NA	NA	NA	NA	NA	NA	NA	NA
RUTG-US	NA	NA	NA	NA	NA	NA	NA	NA	NA	NA	NA	NA	NA	NA	NA	NA	NA	NA	0.863584	0.861837	NA	NA	NA	NA	NA	NA	NA	NA	NA	NA	0.893522	0.888833	0.579707	0.557488	NA	NA	NA	NA	NA	NA
RWTH-GE (1)	NA	NA	NA	NA	NA	NA	NA	NA	NA	NA	NA	NA	NA	NA	NA	NA	0.904105	0.937187	0.894528	0.886226	NA	NA	NA	NA	NA	NA	NA	NA	NA	NA	NA	NA	NA	NA	NA	NA	NA	NA	NA	NA
RWTH-GE (2)	NA	NA	NA	NA	NA	NA	NA	NA	NA	NA	NA	NA	NA	NA	NA	NA	NA	NA	NA	NA	0.490926	0.623144	NA	NA	0.516244	0.599923	0.738523	0.538252	NA	NA	NA	NA	NA	NA	NA	NA	NA	NA	NA	NA
RWTH-GE (3)	NA	NA	NA	NA	NA	NA	NA	NA	NA	NA	NA	NA	NA	NA	NA	NA	NA	NA	NA	NA	NA	NA	NA	NA	NA	NA	NA	NA	0.749496	0.802039	NA	NA	NA	NA	NA	NA	NA	NA	NA	NA
SZU-CN	0.103879	0.021674	0.608755	0.647844	NA	NA	NA	NA	0.512615	0.566954	NA	NA	NA	NA	NA	NA	0.888161	0.928913	0.85104	0.836001	NA	NA	NA	NA	NA	NA	NA	NA	NA	NA	0.84885	0.815504	0.549169	0.549947	NA	NA	0.854914	0.659713	NA	NA
THU-CN (1)	NA	NA	NA	NA	0.300735	0.167818	NA	NA	NA	NA	NA	NA	NA	NA	NA	NA	NA	NA	NA	NA	NA	NA	NA	NA	NA	NA	NA	NA	NA	NA	NA	NA	NA	NA	NA	NA	NA	NA	NA	NA
THU-CN (2)	NA	NA	NA	NA	0.669925	0.683307	NA	NA	NA	NA	NA	NA	NA	NA	NA	NA	0.758706	0.859453	0.807531	0.79199	NA	NA	NA	NA	NA	NA	NA	NA	NA	NA	NA	NA	NA	NA	NA	NA	0.812668	0.67258	NA	NA
TUG-AT	NA	NA	NA	NA	0.802696	0.865729	NA	NA	0.402997	0.521245	NA	NA	NA	NA	NA	NA	0.857765	0.875076	0.869666	0.888009	NA	NA	NA	NA	NA	NA	NA	NA	NA	NA	0.836141	0.807822	NA	NA	NA	NA	0.841837	0.688736	NA	NA
UCH-CL	NA	NA	NA	NA	NA	NA	NA	NA	NA	NA	NA	NA	NA	NA	NA	NA	NA	NA	NA	NA	NA	NA	NA	NA	0.693275	0.519837	NA	NA	NA	NA	NA	NA	NA	NA	NA	NA	NA	NA	NA	NA
UCSB-US	NA	NA	NA	NA	NA	NA	NA	NA	NA	NA	NA	NA	NA	NA	0.565306	0.52481	NA	NA	NA	NA	0.659122	0.750714	NA	NA	NA	NA	NA	NA	NA	NA	NA	NA	NA	NA	NA	NA	NA	NA	NA	NA
UNSW-AU	0.791037	0.792695	0.663879	0.625052	0.833233	0.892651	0.799339	0.704281	0.650378	0.723223	NA	NA	NA	NA	NA	NA	0.921299	0.945642	0.922801	0.912194	NA	NA	NA	NA	NA	NA	NA	NA	NA	NA	0.93081	0.922404	0.723259	0.742862	NA	NA	0.873174	0.740704	NA	NA
UP-PT	NA	NA	NA	NA	0.230005	0.194463	NA	NA	0.277228	0.412173	NA	NA	0.663818	0.663819	0.401387	0.445167	0.700676	0.744139	0.783075	0.749879	0.454809	0.407846	0.685193	0.675521	0.297158	0.204451	NA	NA	NA	NA	0.355176	0.354755	0.579415	0.564136	NA	NA	0.725476	0.4846	0.595707	0.352076
UPM-ES	NA	NA	NA	NA	NA	NA	NA	NA	0.411868	0.19418	NA	NA	NA	NA	NA	NA	0.553954	0.632688	0.633833	0.649001	NA	NA	NA	NA	NA	NA	NA	NA	NA	NA	NA	NA	NA	NA	NA	NA	NA	NA	NA	NA
USYD-AU	NA	NA	NA	NA	NA	NA	NA	NA	NA	NA	NA	NA	NA	NA	NA	NA	NA	NA	NA	NA	NA	NA	NA	NA	NA	NA	NA	NA	NA	NA	NA	NA	NA	NA	NA	NA	0.896171	0.745847	NA	NA
UVA-NL	NA	NA	NA	NA	0.832136	0.871212	NA	NA	NA	NA	NA	NA	NA	NA	NA	NA	NA	NA	NA	NA	NA	NA	NA	NA	NA	NA	NA	NA	NA	NA	NA	NA	0.70538	0.733623	NA	NA	0.888274	0.755725	NA	NA
UZH-CH	NA	NA	NA	NA	NA	NA	NA	NA	0.435841	0.49506	NA	NA	NA	NA	NA	NA	0.774711	0.833046	0.848333	0.876792	NA	NA	NA	NA	NA	NA	NA	NA	NA	NA	NA	NA	NA	NA	NA	NA	0.811584	0.562707	NA	NA
WARW-UK	NA	NA	NA	NA	NA	NA	NA	NA	NA	NA	0.933978	0.87231	NA	NA	NA	NA	NA	NA	NA	NA	NA	NA	NA	NA	NA	NA	NA	NA	NA	NA	NA	NA	NA	NA	0.915943	0.801507	NA	NA	NA	NA

## Sheet: 8. Cell Segmentation Benchmark
Dataset	BF-C2DL-HSC		BF-C2DL-MuSC		DIC-C2DH-HeLa		Fluo-C2DL-Huh7		Fluo-C2DL-MSC		Fluo-C3DH-A549		Fluo-C3DH-H157		Fluo-C3DL-MDA231		Fluo-N2DH-GOWT1		Fluo-N2DL-HeLa		Fluo-N3DH-CE		Fluo-N3DH-CHO		Fluo-N3DL-DRO		Fluo-N3DL-TRIC		Fluo-N3DL-TRIF		PhC-C2DH-U373		PhC-C2DL-PSC		Fluo-C3DH-A549-SIM		Fluo-N2DH-SIM+		Fluo-N3DH-SIM+
Measure	SEG	DET	SEG	DET	SEG	DET	SEG	DET	SEG	DET	SEG	DET	SEG	DET	SEG	DET	SEG	DET	SEG	DET	SEG	DET	SEG	DET	SEG	DET	SEG	DET	SEG	DET	SEG	DET	SEG	DET	SEG	DET	SEG	DET	SEG	DET
per dataset: average DET and SEG values over videos 01 and 02
AU-TR	NA	NA	NA	NA	0.850294	0.957531	NA	NA	NA	NA	NA	NA	NA	NA	NA	NA	NA	NA	NA	NA	NA	NA	NA	NA	NA	NA	NA	NA	NA	NA	NA	NA	NA	NA	NA	NA	NA	NA	NA	NA
BFR-GE (1)	NA	NA	NA	NA	NA	NA	NA	NA	NA	NA	NA	NA	NA	NA	NA	NA	NA	NA	0.922081	0.991399	NA	NA	NA	NA	NA	NA	NA	NA	NA	NA	NA	NA	NA	NA	NA	NA	0.825988	0.969585	NA	NA
BFR-GE (2)	NA	NA	NA	NA	NA	NA	0.811047	0.95914	NA	NA	NA	NA	NA	NA	NA	NA	NA	NA	NA	NA	NA	NA	NA	NA	NA	NA	NA	NA	NA	NA	NA	NA	NA	NA	NA	NA	NA	NA	NA	NA
BGU-IL (1)	NA	NA	NA	NA	NA	NA	NA	NA	0.645404	0.876389	NA	NA	NA	NA	NA	NA	0.807685	0.905297	NA	NA	NA	NA	NA	NA	NA	NA	NA	NA	NA	NA	NA	NA	NA	NA	NA	NA	0.656192	0.871457	NA	NA
BGU-IL (2)	NA	NA	NA	NA	0.511398	0.726942	NA	NA	NA	NA	NA	NA	NA	NA	NA	NA	0.854328	0.93676	0.839137	0.96592	NA	NA	NA	NA	NA	NA	NA	NA	NA	NA	NA	NA	0.610808	0.929423	NA	NA	0.802359	0.966167	NA	NA
BGU-IL (3)	NA	NA	NA	NA	0.286223	0.326362	NA	NA	NA	NA	NA	NA	NA	NA	NA	NA	0.806752	0.910504	0.749475	0.987003	NA	NA	NA	NA	NA	NA	NA	NA	NA	NA	0.846012	0.962487	0.625672	0.948526	NA	NA	0.77812	0.972174	NA	NA
BGU-IL (4)	NA	NA	NA	NA	0.787603	0.929741	NA	NA	0.316555	0.471882	0.0934005	0.0966665	NA	NA	0	0	0.87395	0.969744	0.850622	0.988745	NA	NA	0.807133	0.858109	NA	NA	NA	NA	NA	NA	0.858912	0.982195	0.270494	0.739744	0.565347	0.935	0.742469	0.971912	NA	NA
BGU-IL (5)	0.772783	0.974885	0.729962	0.964084	0.848245	0.946548	0.75091	0.955539	0.560973	0.729844	0.850237	1	0.855324	0.828026	0.544524	0.873861	0.920114	0.934916	0.921831	0.990897	0.583786	0.781361	0.818698	0.82636	NA	NA	NA	NA	NA	NA	0.922301	0.989685	0.640597	0.96144	0.885922	1	0.806521	0.981386	0.820294	0.978202
CALT-US	NA	NA	NA	NA	NA	NA	NA	NA	NA	NA	NA	NA	NA	NA	NA	NA	0.929423	0.965862	NA	NA	NA	NA	NA	NA	NA	NA	NA	NA	NA	NA	NA	NA	NA	NA	NA	NA	NA	NA	NA	NA
CALT-US (*)	0.854697	0.997063	0.770231	0.96901	0.877109	0.974817	NA	NA	0.609031	0.706929	0.877978	0.998333	0.890217	0.907875	0.709522	0.910586	NA	NA	0.909872	0.98612	0.694155	0.880116	0.924783	0.92152	NA	NA	NA	NA	NA	NA	0.931323	0.989997	0.723626	0.963049	NA	NA	NA	NA	NA	NA
CAS-CN	0.743609	0.963494	0.702886	0.936706	0.840709	0.945855	0.690306	0.878136	0.602054	0.720396	NA	NA	NA	NA	NA	NA	0.866319	0.886	0.859697	0.902458	NA	NA	NA	NA	NA	NA	NA	NA	NA	NA	0.919925	0.972554	0.695003	0.944122	NA	NA	0.770298	0.936177	NA	NA
COM-US	NA	NA	NA	NA	NA	NA	NA	NA	0.101625	0.014764	NA	NA	0.730465	0.74909	0.398795	0.793094	0.54057	0.49411	0.314536	0.617336	NA	NA	0.879206	0.85669	NA	NA	NA	NA	NA	NA	NA	NA	NA	NA	NA	NA	NA	NA	NA	NA
CSU-CN	0.773733	0.969172	NA	NA	0.865715	0.94785	NA	NA	NA	NA	NA	NA	NA	NA	NA	NA	0.93835	0.955145	0.877403	0.973878	NA	NA	NA	NA	NA	NA	NA	NA	NA	NA	NA	NA	0.720036	0.937584	NA	NA	NA	NA	NA	NA
CUHK-HK	NA	NA	NA	NA	NA	NA	NA	NA	NA	NA	NA	NA	NA	NA	NA	NA	0.832781	0.927294	NA	NA	NA	NA	NA	NA	NA	NA	NA	NA	NA	NA	NA	NA	NA	NA	NA	NA	NA	NA	NA	NA
CUL-UK	NA	NA	NA	NA	NA	NA	NA	NA	0.235265	0.267633	NA	NA	0.501695	0.62688	0.373526	0.767385	0.405982	0.626717	0.726009	0.803839	0.079432	0.517463	0.878049	0.850687	0.001141	0.502341	NA	NA	NA	NA	NA	NA	0.0741655	0.416925	NA	NA	0.554732	0.78274	0.528523	0.741947
CUNI-CZ	NA	NA	NA	NA	NA	NA	NA	NA	0.178455	0.282473	NA	NA	0.762859	0.978316	0.225358	0.810036	0.887387	0.917408	0.772841	0.971553	NA	NA	0.754866	0.933771	NA	NA	NA	NA	NA	NA	NA	NA	NA	NA	NA	NA	NA	NA	NA	NA
CVUT-CZ	NA	NA	NA	NA	0.791897	0.905854	NA	NA	0.579061	0.737858	NA	NA	NA	NA	NA	NA	0.893697	0.906821	0.900032	0.989405	NA	NA	NA	NA	NA	NA	NA	NA	NA	NA	0.922036	0.976657	0.682266	0.936426	NA	NA	0.807094	0.958523	NA	NA
DESU-US	NA	NA	NA	NA	NA	NA	0.476084	0.771583	0.648619	0.780554	NA	NA	NA	NA	NA	NA	0.820453	0.712028	0.832127	0.958217	NA	NA	NA	NA	NA	NA	NA	NA	NA	NA	0.59596	0.350446	0.537374	0.848791	NA	NA	0.714932	0.900384	NA	NA
DKFZ-GE	NA	NA	NA	NA	NA	NA	NA	NA	NA	NA	0.908272	1	NA	NA	NA	NA	NA	NA	NA	NA	NA	NA	NA	NA	NA	NA	NA	NA	NA	NA	NA	NA	NA	NA	0.954863	1	0.831733	0.978407	0.906172	0.992373
DREX-US	0.713028	0.955571	0.462786	0.893949	NA	NA	0.540199	0.873647	0.545826	0.714913	0.727237	1	NA	NA	0.506803	0.489518	0.864058	0.914467	0.863053	0.966897	0.522405	0.847117	0.901869	0.92264	0.496883	0.867865	0.41636	0.900138	NA	NA	0.678978	0.937633	0.532057	0.91932	0.720125	1	0.73093	0.927526	0.564669	0.900419
DREX-US (*)	NA	NA	NA	NA	0.261163	0.564364	NA	NA	NA	NA	NA	NA	0.866135	0.943214	NA	NA	NA	NA	NA	NA	NA	NA	NA	NA	NA	NA	NA	NA	NA	NA	NA	NA	NA	NA	NA	NA	NA	NA	NA	NA
FR-GE (1)	NA	NA	NA	NA	NA	NA	NA	NA	NA	NA	NA	NA	NA	NA	NA	NA	NA	NA	NA	NA	NA	NA	NA	NA	NA	NA	NA	NA	NA	NA	0.826476	0.968861	0.548121	0.883343	NA	NA	NA	NA	NA	NA
FR-GE (2)	NA	NA	NA	NA	0.775644	0.901738	NA	NA	0.581604	0.707153	NA	NA	NA	NA	NA	NA	NA	NA	0.902945	0.97678	NA	NA	NA	NA	NA	NA	NA	NA	NA	NA	0.92025	0.984033	0.53561	0.901837	NA	NA	0.781325	0.981432	NA	NA
FR-GE (3)	NA	NA	NA	NA	0.75482	0.874604	NA	NA	0.616643	0.509163	NA	NA	NA	NA	NA	NA	NA	NA	0.901765	0.978935	NA	NA	NA	NA	NA	NA	NA	NA	NA	NA	0.924239	0.94755	0.632819	0.907085	NA	NA	0.581154	0.763798	NA	NA
HD-GE (BMCV) (1)	NA	NA	NA	NA	NA	NA	NA	NA	0.365473	0.600367	NA	NA	0.815981	0.954071	0.236988	0.854528	0.873799	0.906276	0.815493	0.987726	0.600862	0.886254	0.898452	0.915727	NA	NA	NA	NA	NA	NA	NA	NA	0.408108	0.891257	NA	NA	0.582653	0.705924	0.588809	0.792852
HD-GE (BMCV) (2)	NA	NA	NA	NA	NA	NA	NA	NA	NA	NA	0.56585	0.911667	0.710811	0.933283	0.482786	0.755491	NA	NA	NA	NA	0.374011	0.502361	NA	NA	NA	NA	0.284534	0.416131	NA	NA	0.900596	0.97332	0.353736	0.716097	0.776633	1	0.721523	0.873894	NA	NA
HD-GE (BMCV) (3)	NA	NA	NA	NA	NA	NA	NA	NA	NA	NA	NA	NA	NA	NA	0.646367	0.70164	NA	NA	NA	NA	NA	NA	NA	NA	NA	NA	0.781968	0.96867	NA	NA	NA	NA	NA	NA	0.950553	1	NA	NA	NA	NA
HD-GE (IWR)	NA	NA	NA	NA	NA	NA	NA	NA	NA	NA	NA	NA	NA	NA	NA	NA	NA	NA	0.744895	0.983238	NA	NA	NA	NA	NA	NA	NA	NA	NA	NA	NA	NA	0.66545	0.949944	NA	NA	0.728684	0.937169	NA	NA
HDU-CN	NA	NA	0.769853	0.975866	NA	NA	NA	NA	NA	NA	NA	NA	NA	NA	NA	NA	NA	NA	NA	NA	NA	NA	NA	NA	NA	NA	NA	NA	NA	NA	NA	NA	NA	NA	NA	NA	NA	NA	NA	NA
HIT-CN (1)	NA	NA	NA	NA	NA	NA	NA	NA	NA	NA	NA	NA	NA	NA	NA	NA	0.790448	0.953917	0.918559	0.987606	NA	NA	NA	NA	NA	NA	NA	NA	NA	NA	0.77532	0.944696	0.652756	0.959817	NA	NA	0.783605	0.938935	NA	NA
HIT-CN (2)	NA	NA	NA	NA	NA	NA	NA	NA	NA	NA	NA	NA	NA	NA	NA	NA	0.90962	0.926374	NA	NA	NA	NA	NA	NA	NA	NA	NA	NA	NA	NA	0.878274	0.971218	NA	NA	NA	NA	0.805149	0.954273	NA	NA
HKI-GE	NA	NA	NA	NA	NA	NA	NA	NA	NA	NA	NA	NA	NA	NA	NA	NA	0.820344	0.837306	NA	NA	NA	NA	NA	NA	NA	NA	NA	NA	NA	NA	0.614561	0.980849	NA	NA	NA	NA	NA	NA	NA	NA
IGFL-FR	NA	NA	NA	NA	NA	NA	NA	NA	NA	NA	NA	NA	NA	NA	NA	NA	NA	NA	NA	NA	0.631258	0.979491	NA	NA	NA	NA	NA	NA	NA	NA	NA	NA	NA	NA	NA	NA	NA	NA	NA	NA
IGFL-FR (*)	0.160434	0.960116	0.505888	0.902784	0.742932	0.850792	NA	NA	0.260885	0.435051	0.527007	0.853333	0.573784	0.83661	0.405718	0.810273	0.842916	0.916995	0.875124	0.982211	NA	NA	0.694301	0.861672	NA	NA	NA	NA	NA	NA	0.738617	0.954214	0.68675	0.948956	NA	NA	NA	NA	NA	NA
IMCB-SG (1)	NA	NA	NA	NA	0.293497	0.736077	NA	NA	0.279851	0.638124	NA	NA	NA	NA	NA	NA	0.528591	0.885603	0.331651	0.930043	NA	NA	NA	NA	NA	NA	NA	NA	NA	NA	0.266923	0.95497	0.040075	0.564688	NA	NA	0.39778	0.928693	NA	NA
IMCB-SG (2)	NA	NA	NA	NA	NA	NA	NA	NA	NA	NA	NA	NA	0.56941	0.400129	0.504004	0.837114	NA	NA	NA	NA	NA	NA	0.746617	0.884107	NA	NA	NA	NA	NA	NA	NA	NA	NA	NA	NA	NA	NA	NA	0.592888	0.839606
JAN-US	NA	NA	NA	NA	NA	NA	NA	NA	NA	NA	NA	NA	NA	NA	NA	NA	NA	NA	NA	NA	0.599294	0.981401	NA	NA	0.397072	0.795745	NA	NA	NA	NA	NA	NA	NA	NA	NA	NA	NA	NA	NA	NA
KIT-GE (1)	NA	NA	NA	NA	NA	NA	NA	NA	NA	NA	NA	NA	NA	NA	NA	NA	0.817376	0.924835	0.770101	0.971533	0.426309	0.833954	0.585126	0.873874	NA	NA	NA	NA	NA	NA	NA	NA	NA	NA	NA	NA	0.571948	0.764206	0.514054	0.773923
KIT-GE (2)	0.749988	0.973659	0.701728	0.977053	NA	NA	NA	NA	NA	NA	NA	NA	0.788619	0.949476	0.615658	0.851284	0.828488	0.950085	0.895288	0.992083	0.72943	0.929861	0.870834	0.944684	0.562358	0.760535	0.820814	0.961484	0.600691	0.92597	NA	NA	NA	NA	NA	NA	0.8004	0.94867	0.667856	0.936739
KIT-GE (3)	0.818063	0.991185	0.773882	0.978419	0.778453	0.92101	0.79065	0.967999	0.617308	0.75398	0.849183	1	0.877765	0.982103	0.709623	0.904385	0.850472	0.939148	0.882926	0.993764	0.642121	0.934554	0.832857	0.908531	NA	NA	NA	NA	NA	NA	0.876111	0.977834	0.743293	0.975048	NA	NA	0.800512	0.964133	0.758546	0.97442
KIT-GE (4)	0.826294	0.990084	0.781979	0.983237	0.82397	0.938467	NA	NA	0.579356	0.703376	NA	NA	NA	NA	NA	NA	0.928897	0.953477	0.906298	0.992279	NA	NA	NA	NA	NA	NA	NA	NA	NA	NA	0.919649	0.985118	0.740055	0.974921	NA	NA	0.830491	0.979934	NA	NA
KTH-SE (1)	NA	NA	NA	NA	NA	NA	0.611509	0.892838	0.641202	0.850974	0.82587	1	0.887976	0.987968	0.632187	0.907382	0.926721	0.976429	NA	NA	NA	NA	0.898608	0.954192	NA	NA	NA	NA	NA	NA	NA	NA	NA	NA	0.840081	1	0.791506	0.959775	0.745912	0.95267
KTH-SE (1*)	0.777926	0.952285	0.479167	0.787249	0.159856	0.51529	NA	NA	NA	NA	NA	NA	NA	NA	NA	NA	NA	NA	0.91216	0.991181	0.722354	0.961852	NA	NA	NA	NA	NA	NA	NA	NA	0.438419	0.845568	0.649737	0.941735	NA	NA	NA	NA	NA	NA
KTH-SE (2)	NA	NA	NA	NA	NA	NA	NA	NA	NA	NA	NA	NA	NA	NA	NA	NA	NA	NA	NA	NA	NA	NA	NA	NA	0.738252	0.988309	0.817967	0.993791	0.708318	0.99191	NA	NA	NA	NA	NA	NA	NA	NA	NA	NA
KTH-SE (3)	NA	NA	0.568898	0.98154	NA	NA	NA	NA	NA	NA	NA	NA	NA	NA	NA	NA	NA	NA	NA	NA	NA	NA	NA	NA	NA	NA	NA	NA	NA	NA	0.795308	0.981709	NA	NA	NA	NA	NA	NA	NA	NA
KTH-SE (4)	NA	NA	NA	NA	0.460205	0.854971	NA	NA	NA	NA	NA	NA	NA	NA	NA	NA	NA	NA	NA	NA	NA	NA	NA	NA	NA	NA	NA	NA	NA	NA	NA	NA	NA	NA	NA	NA	NA	NA	NA	NA
KTH-SE (5)	0.722612	0.969111	NA	NA	NA	NA	NA	NA	NA	NA	NA	NA	NA	NA	NA	NA	NA	NA	NA	NA	NA	NA	NA	NA	NA	NA	NA	NA	NA	NA	NA	NA	NA	NA	NA	NA	NA	NA	NA	NA
LEID-NL	NA	NA	NA	NA	0.618907	0.742505	NA	NA	0.480122	0.649076	0.831673	1	0.828714	0.904768	0.641564	0.900802	0.911616	0.922006	0.822113	0.934431	NA	NA	0.890344	0.91352	NA	NA	NA	NA	NA	NA	0.9045	0.981115	0.595746	0.886469	0.826928	1	0.750372	0.930933	0.628567	0.970185
MON-AU	NA	NA	0.73465	0.967806	0.829963	0.919423	0.712076	0.904718	0.588497	0.709264	0.862326	1	NA	NA	NA	NA	0.912672	0.94493	0.434555	0.602288	NA	NA	0.914433	0.911585	NA	NA	NA	NA	NA	NA	0.902072	0.984332	0.262315	0.386987	0.812872	1	0.785032	0.935535	NA	NA
MPI-GE (CBG) (1)	NA	NA	NA	NA	NA	NA	NA	NA	NA	NA	NA	NA	NA	NA	NA	NA	NA	NA	NA	NA	0.687931	0.914708	NA	NA	NA	NA	NA	NA	NA	NA	NA	NA	NA	NA	NA	NA	NA	NA	NA	NA
MPI-GE (CBG) (2)	NA	NA	NA	NA	NA	NA	NA	NA	NA	NA	NA	NA	NA	NA	NA	NA	NA	NA	NA	NA	NA	NA	NA	NA	NA	NA	NA	NA	0.793455	0.997413	NA	NA	NA	NA	NA	NA	NA	NA	NA	NA
MPI-GE (CBG) (3)	0.745475	0.984762	0.180914	0.926612	0	0.675078	NA	NA	0.101338	0.25435	0	0	0.671565	0.975983	0.413497	0.767119	0.084622	0.906889	0.289903	0.983866	0.465413	0.989981	0.684414	0.882565	0.434237	0.961505	0.683311	0.993823	0.668319	0.98561	0.03749	0.816766	0.511752	0.942747	0	0	0.559791	0.846435	0.481699	0.911794
MSU-RU	NA	NA	NA	NA	NA	NA	0.782061	0.936479	NA	NA	NA	NA	NA	NA	NA	NA	0.817999	0.890067	NA	NA	NA	NA	NA	NA	NA	NA	NA	NA	NA	NA	NA	NA	NA	NA	NA	NA	NA	NA	NA	NA
MU-CZ (1)	NA	NA	NA	NA	NA	NA	NA	NA	NA	NA	NA	NA	NA	NA	NA	NA	0.849324	0.907347	NA	NA	NA	NA	0.917118	0.908846	NA	NA	NA	NA	NA	NA	NA	NA	NA	NA	NA	NA	0.727733	0.925389	NA	NA
MU-CZ (2)	0.757096	0.987887	NA	NA	0.863063	0.960823	NA	NA	NA	NA	NA	NA	NA	NA	NA	NA	NA	NA	NA	NA	NA	NA	NA	NA	NA	NA	NA	NA	NA	NA	NA	NA	0.714696	0.967332	NA	NA	0.824658	0.969331	NA	NA
MU-CZ (2*)	NA	NA	0.684161	0.939055	NA	NA	NA	NA	0.538231	0.633268	0.875788	1	0.889455	0.965434	0.598145	0.860938	0.900964	0.933965	0.835905	0.946985	0.759007	0.841349	0.896505	0.86114	NA	NA	NA	NA	NA	NA	0.863661	0.965466	NA	NA	NA	NA	NA	NA	NA	NA
MU-CZ (3)	NA	NA	NA	NA	NA	NA	NA	NA	0.592518	0.782511	NA	NA	NA	NA	NA	NA	0.890473	0.922948	NA	NA	NA	NA	NA	NA	NA	NA	NA	NA	NA	NA	NA	NA	NA	NA	NA	NA	NA	NA	NA	NA
MU-US (1)	NA	NA	NA	NA	NA	NA	NA	NA	0.497937	0.743233	0.522847	1	NA	NA	NA	NA	0.823672	0.922206	0.706681	0.954357	NA	NA	NA	NA	NA	NA	NA	NA	NA	NA	0.525924	0.923598	0.516524	0.851824	0.730394	1	0.606384	0.738784	NA	NA
MU-US (2)	0.679646	0.971016	0.682343	0.953746	0.852839	0.94858	NA	NA	0.619398	0.709536	NA	NA	NA	NA	NA	NA	0.926532	0.926248	0.800639	0.972867	NA	NA	NA	NA	NA	NA	NA	NA	NA	NA	0.904492	0.980669	0.628863	0.908405	NA	NA	NA	NA	NA	NA
MU-US (3)	0.699171	0.97094	0.741547	0.978672	NA	NA	NA	NA	NA	NA	NA	NA	NA	NA	NA	NA	NA	NA	0.922795	0.98547	NA	NA	NA	NA	NA	NA	NA	NA	NA	NA	0.922663	0.974954	NA	NA	NA	NA	NA	NA	NA	NA
MU-US (3*)	NA	NA	NA	NA	0.87099	0.951533	NA	NA	0.578638	0.778629	0.826512	0.866667	0.87807	0.837901	0.704446	0.753022	0.931415	0.953382	NA	NA	0.722366	0.358094	0.893042	0.905456	NA	NA	NA	NA	NA	NA	NA	NA	0.733873	0.969603	NA	NA	NA	NA	NA	NA
MU-US (4)	0.726267	0.972857	0.712073	0.95441	NA	NA	NA	NA	0.618305	0.764574	NA	NA	0.871308	0.907884	0.518952	0.76852	0.926532	0.926248	0.865502	0.971616	NA	NA	NA	NA	NA	NA	NA	NA	NA	NA	0.924956	0.985005	NA	NA	NA	NA	NA	NA	NA	NA
MU-US (4*)	NA	NA	NA	NA	0.854367	0.955561	NA	NA	NA	NA	0.590669	0.861667	NA	NA	NA	NA	NA	NA	NA	NA	0.330226	0.609625	0.880729	0.866939	NA	NA	NA	NA	NA	NA	NA	NA	0.661715	0.950533	NA	NA	NA	NA	NA	NA
MU-US (5)	NA	NA	NA	NA	NA	NA	NA	NA	0.536193	0.707486	NA	NA	NA	NA	NA	NA	0.838473	0.935388	0.365571	0.605062	NA	NA	0.903119	0.882663	NA	NA	NA	NA	NA	NA	NA	NA	NA	NA	NA	NA	NA	NA	NA	NA
ND-US (1)	NA	NA	NA	NA	NA	NA	NA	NA	NA	NA	NA	NA	NA	NA	NA	NA	NA	NA	NA	NA	NA	NA	NA	NA	NA	NA	NA	NA	NA	NA	0.899034	0.984922	NA	NA	NA	NA	NA	NA	NA	NA
ND-US (2)	NA	NA	NA	NA	NA	NA	NA	NA	NA	NA	NA	NA	NA	NA	NA	NA	NA	NA	0.902667	0.990153	NA	NA	NA	NA	NA	NA	NA	NA	NA	NA	0.929036	0.987856	0.727519	0.971029	NA	NA	0.82671	0.97155	NA	NA
NOTT-UK	NA	NA	NA	NA	NA	NA	NA	NA	0.446611	0.668613	NA	NA	NA	NA	NA	NA	0.77741	0.882343	0.57777	0.782744	NA	NA	0.811478	0.861648	NA	NA	NA	NA	NA	NA	NA	NA	NA	NA	NA	NA	0.48188	0.558021	NA	NA
OX-UK	NA	NA	NA	NA	NA	NA	NA	NA	NA	NA	NA	NA	0.642289	0.926767	NA	NA	NA	NA	NA	NA	0.619854	0.851306	0.820766	0.895435	0.512987	0.970028	0.437818	0.902365	NA	NA	NA	NA	NA	NA	NA	NA	NA	NA	0.563155	0.879846
PAST-FR	NA	NA	NA	NA	NA	NA	NA	NA	NA	NA	NA	NA	NA	NA	NA	NA	NA	NA	NA	NA	NA	NA	NA	NA	NA	NA	NA	NA	NA	NA	NA	NA	NA	NA	NA	NA	0.769561	0.953001	NA	NA
PURD-US	NA	NA	NA	NA	NA	NA	NA	NA	NA	NA	NA	NA	NA	NA	NA	NA	0.904006	0.926832	NA	NA	NA	NA	NA	NA	NA	NA	NA	NA	NA	NA	NA	NA	NA	NA	NA	NA	NA	NA	NA	NA
PURD-US (*)	0.794809	0.994004	0.756679	0.945457	0.717316	0.878362	NA	NA	0.654563	0.789006	0.862777	1	0.870895	0.944783	0.588101	0.842736	NA	NA	0.909979	0.985218	0.598282	0.738049	0.905327	0.887015	NA	NA	NA	NA	NA	NA	0.922411	0.980171	0.67338	0.938082	NA	NA	NA	NA	NA	NA
QMUL-UK	NA	NA	NA	NA	NA	NA	NA	NA	0.0510785	0.060737	NA	NA	NA	NA	NA	NA	NA	NA	NA	NA	NA	NA	NA	NA	NA	NA	NA	NA	NA	NA	NA	NA	NA	NA	NA	NA	NA	NA	NA	NA
RUTG-US	NA	NA	NA	NA	NA	NA	NA	NA	NA	NA	NA	NA	NA	NA	NA	NA	NA	NA	0.86271	0.985336	NA	NA	NA	NA	NA	NA	NA	NA	NA	NA	0.891177	0.976117	0.568597	0.871186	NA	NA	NA	NA	NA	NA
RWTH-GE (1)	NA	NA	NA	NA	NA	NA	NA	NA	NA	NA	NA	NA	NA	NA	NA	NA	0.920646	0.950465	0.890377	0.992322	NA	NA	NA	NA	NA	NA	NA	NA	NA	NA	NA	NA	NA	NA	NA	NA	NA	NA	NA	NA
RWTH-GE (2)	NA	NA	NA	NA	NA	NA	NA	NA	NA	NA	NA	NA	NA	NA	NA	NA	NA	NA	NA	NA	0.557035	0.913872	NA	NA	0.558083	0.871504	0.638387	0.88778	NA	NA	NA	NA	NA	NA	NA	NA	NA	NA	NA	NA
RWTH-GE (3)	NA	NA	NA	NA	NA	NA	NA	NA	NA	NA	NA	NA	NA	NA	NA	NA	NA	NA	NA	NA	NA	NA	NA	NA	NA	NA	NA	NA	0.775767	0.996632	NA	NA	NA	NA	NA	NA	NA	NA	NA	NA
SZU-CN	0.0627765	0.54336	0.6283	0.868978	NA	NA	NA	NA	0.539785	0.607984	NA	NA	NA	NA	NA	NA	0.908537	0.932402	0.843521	0.962102	NA	NA	NA	NA	NA	NA	NA	NA	NA	NA	0.832177	0.873935	0.549558	0.82807	NA	NA	0.757313	0.930897	NA	NA
THU-CN (1)	NA	NA	NA	NA	0.234276	0	NA	NA	NA	NA	NA	NA	NA	NA	NA	NA	NA	NA	NA	NA	NA	NA	NA	NA	NA	NA	NA	NA	NA	NA	NA	NA	NA	NA	NA	NA	NA	NA	NA	NA
THU-CN (2)	NA	NA	NA	NA	0.676616	0.92152	NA	NA	NA	NA	NA	NA	NA	NA	NA	NA	0.809079	0.942665	0.79976	0.939719	NA	NA	NA	NA	NA	NA	NA	NA	NA	NA	NA	NA	NA	NA	NA	NA	0.742624	0.944635	NA	NA
TUG-AT	NA	NA	NA	NA	0.834213	0.956463	NA	NA	0.462121	0.812935	NA	NA	NA	NA	NA	NA	0.866421	0.980394	0.878838	0.982805	NA	NA	NA	NA	NA	NA	NA	NA	NA	NA	0.821982	0.980322	NA	NA	NA	NA	0.765286	0.978908	NA	NA
UCH-CL	NA	NA	NA	NA	NA	NA	NA	NA	NA	NA	NA	NA	NA	NA	NA	NA	NA	NA	NA	NA	NA	NA	NA	NA	0.606556	0.83795	NA	NA	NA	NA	NA	NA	NA	NA	NA	NA	NA	NA	NA	NA
UCSB-US	NA	NA	NA	NA	NA	NA	NA	NA	NA	NA	NA	NA	NA	NA	0.545058	0.839434	NA	NA	NA	NA	0.704918	0.92704	NA	NA	NA	NA	NA	NA	NA	NA	NA	NA	NA	NA	NA	NA	NA	NA	NA	NA
UNSW-AU	0.791866	0.994665	0.644466	0.965724	0.862942	0.96034	0.75181	0.934539	0.6868	0.832384	NA	NA	NA	NA	NA	NA	0.93347	0.963186	0.917497	0.984353	NA	NA	NA	NA	NA	NA	NA	NA	NA	NA	0.926607	0.981673	0.733061	0.961673	NA	NA	0.806939	0.966762	NA	NA
UP-PT	NA	NA	NA	NA	0.212234	0.576943	NA	NA	0.3447	0.481537	NA	NA	0.663819	0.928276	0.423277	0.787743	0.722407	0.861672	0.766477	0.97394	0.431327	0.579489	0.680357	0.819187	0.250804	0.375471	NA	NA	NA	NA	0.354965	0.88862	0.571775	0.91314	NA	NA	0.605038	0.901419	0.473892	0.806118
UPM-ES	NA	NA	NA	NA	NA	NA	NA	NA	0.303024	0.457442	NA	NA	NA	NA	NA	NA	0.593321	0.823143	0.641417	0.852955	NA	NA	NA	NA	NA	NA	NA	NA	NA	NA	NA	NA	NA	NA	NA	NA	NA	NA	NA	NA
USYD-AU	NA	NA	NA	NA	NA	NA	NA	NA	NA	NA	NA	NA	NA	NA	NA	NA	NA	NA	NA	NA	NA	NA	NA	NA	NA	NA	NA	NA	NA	NA	NA	NA	NA	NA	NA	NA	0.821009	0.968305	NA	NA
UVA-NL	NA	NA	NA	NA	0.851674	0.958315	NA	NA	NA	NA	NA	NA	NA	NA	NA	NA	NA	NA	NA	NA	NA	NA	NA	NA	NA	NA	NA	NA	NA	NA	NA	NA	0.719502	0.972374	NA	NA	0.821999	0.972123	NA	NA
UZH-CH	NA	NA	NA	NA	NA	NA	NA	NA	0.46545	0.579867	NA	NA	NA	NA	NA	NA	0.803878	0.781561	0.862563	0.940091	NA	NA	NA	NA	NA	NA	NA	NA	NA	NA	NA	NA	NA	NA	NA	NA	0.687145	0.884958	NA	NA
WARW-UK	NA	NA	NA	NA	NA	NA	NA	NA	NA	NA	0.903144	1	NA	NA	NA	NA	NA	NA	NA	NA	NA	NA	NA	NA	NA	NA	NA	NA	NA	NA	NA	NA	NA	NA	0.858725	1	NA	NA	NA	NA
Dataset	BF-C2DL-HSC		BF-C2DL-MuSC		DIC-C2DH-HeLa		Fluo-C2DL-Huh7		Fluo-C2DL-MSC		Fluo-C3DH-A549		Fluo-C3DH-H157		Fluo-C3DL-MDA231		Fluo-N2DH-GOWT1		Fluo-N2DL-HeLa		Fluo-N3DH-CE		Fluo-N3DH-CHO		Fluo-N3DL-DRO		Fluo-N3DL-TRIC		Fluo-N3DL-TRIF		PhC-C2DH-U373		PhC-C2DL-PSC		Fluo-C3DH-A549-SIM		Fluo-N2DH-SIM+		Fluo-N3DH-SIM+
Measure	SEG	DET	SEG	DET	SEG	DET	SEG	DET	SEG	DET	SEG	DET	SEG	DET	SEG	DET	SEG	DET	SEG	DET	SEG	DET	SEG	DET	SEG	DET	SEG	DET	SEG	DET	SEG	DET	SEG	DET	SEG	DET	SEG	DET	SEG	DET
per dataset: ranking compiled solely using the average SEG and DET values, respectively
AU-TR	NA	NA	NA	NA	9	5	NA	NA	NA	NA	NA	NA	NA	NA	NA	NA	NA	NA	NA	NA	NA	NA	NA	NA	NA	NA	NA	NA	NA	NA	NA	NA	NA	NA	NA	NA	NA	NA	NA	NA
BFR-GE (1)	NA	NA	NA	NA	NA	NA	NA	NA	NA	NA	NA	NA	NA	NA	NA	NA	NA	NA	2	5	NA	NA	NA	NA	NA	NA	NA	NA	NA	NA	NA	NA	NA	NA	NA	NA	4	10	NA	NA
BFR-GE (2)	NA	NA	NA	NA	NA	NA	1	2	NA	NA	NA	NA	NA	NA	NA	NA	NA	NA	NA	NA	NA	NA	NA	NA	NA	NA	NA	NA	NA	NA	NA	NA	NA	NA	NA	NA	NA	NA	NA	NA
BGU-IL (1)	NA	NA	NA	NA	NA	NA	NA	NA	4	1	NA	NA	NA	NA	NA	NA	38	37	NA	NA	NA	NA	NA	NA	NA	NA	NA	NA	NA	NA	NA	NA	NA	NA	NA	NA	33	35	NA	NA
BGU-IL (2)	NA	NA	NA	NA	24	26	NA	NA	NA	NA	NA	NA	NA	NA	NA	NA	25	15	27	32	NA	NA	NA	NA	NA	NA	NA	NA	NA	NA	NA	NA	22	21	NA	NA	12	14	NA	NA
BGU-IL (3)	NA	NA	NA	NA	27	31	NA	NA	NA	NA	NA	NA	NA	NA	NA	NA	39	32	37	13	NA	NA	NA	NA	NA	NA	NA	NA	NA	NA	23	26	21	14	NA	NA	19	6	NA	NA
BGU-IL (4)	NA	NA	NA	NA	16	14	NA	NA	30	31	17	17	NA	NA	23	23	20	3	25	10	NA	NA	20	22	NA	NA	NA	NA	NA	NA	22	9	35	34	11	11	26	8	NA	NA
BGU-IL (5)	8	8	8	10	10	11	5	3	18	13	7	1	9	18	11	5	10	17	3	7	14	16	18	25	NA	NA	NA	NA	NA	NA	8	2	18	9	3	1	10	2	2	2
CALT-US	NA	NA	NA	NA	NA	NA	NA	NA	NA	NA	NA	NA	NA	NA	NA	NA	4	4	NA	NA	NA	NA	NA	NA	NA	NA	NA	NA	NA	NA	NA	NA	NA	NA	NA	NA	NA	NA	NA	NA
CALT-US (*)	1	1	3	7	1	1	NA	NA	10	20	3	12	1	14	2	1	NA	NA	8	14	6	11	1	5	NA	NA	NA	NA	NA	NA	1	1	6	7	NA	NA	NA	NA	NA	NA
CAS-CN	12	15	10	15	11	12	7	8	11	14	NA	NA	NA	NA	NA	NA	23	39	24	41	NA	NA	NA	NA	NA	NA	NA	NA	NA	NA	11	22	10	15	NA	NA	20	24	NA	NA
COM-US	NA	NA	NA	NA	NA	NA	NA	NA	36	38	NA	NA	14	19	19	14	45	48	46	45	NA	NA	13	23	NA	NA	NA	NA	NA	NA	NA	NA	NA	NA	NA	NA	NA	NA	NA	NA
CSU-CN	7	13	NA	NA	3	10	NA	NA	NA	NA	NA	NA	NA	NA	NA	NA	1	6	18	26	NA	NA	NA	NA	NA	NA	NA	NA	NA	NA	NA	NA	7	19	NA	NA	NA	NA	NA	NA
CUHK-HK	NA	NA	NA	NA	NA	NA	NA	NA	NA	NA	NA	NA	NA	NA	NA	NA	30	20	NA	NA	NA	NA	NA	NA	NA	NA	NA	NA	NA	NA	NA	NA	NA	NA	NA	NA	NA	NA	NA	NA
CUL-UK	NA	NA	NA	NA	NA	NA	NA	NA	34	35	NA	NA	21	20	20	17	47	47	39	43	22	20	14	24	10	9	NA	NA	NA	NA	NA	NA	37	37	NA	NA	40	37	11	14
CUNI-CZ	NA	NA	NA	NA	NA	NA	NA	NA	35	34	NA	NA	13	3	22	13	19	29	34	29	NA	NA	21	3	NA	NA	NA	NA	NA	NA	NA	NA	NA	NA	NA	NA	NA	NA	NA	NA
CVUT-CZ	NA	NA	NA	NA	15	18	NA	NA	16	12	NA	NA	NA	NA	NA	NA	17	35	13	9	NA	NA	NA	NA	NA	NA	NA	NA	NA	NA	9	18	12	20	NA	NA	8	17	NA	NA
DESU-US	NA	NA	NA	NA	NA	NA	10	10	3	7	NA	NA	NA	NA	NA	NA	33	46	29	34	NA	NA	NA	NA	NA	NA	NA	NA	NA	NA	32	37	28	32	NA	NA	31	32	NA	NA
DKFZ-GE	NA	NA	NA	NA	NA	NA	NA	NA	NA	NA	1	1	NA	NA	NA	NA	NA	NA	NA	NA	NA	NA	NA	NA	NA	NA	NA	NA	NA	NA	NA	NA	NA	NA	1	1	1	5	1	1
DREX-US	15	17	19	18	NA	NA	9	9	19	15	12	1	NA	NA	13	22	24	31	21	31	16	13	6	4	6	5	7	6	NA	NA	30	31	30	22	10	1	27	29	9	8
DREX-US (*)	NA	NA	NA	NA	28	29	NA	NA	NA	NA	NA	NA	8	9	NA	NA	NA	NA	NA	NA	NA	NA	NA	NA	NA	NA	NA	NA	NA	NA	NA	NA	NA	NA	NA	NA	NA	NA	NA	NA
FR-GE (1)	NA	NA	NA	NA	NA	NA	NA	NA	NA	NA	NA	NA	NA	NA	NA	NA	NA	NA	NA	NA	NA	NA	NA	NA	NA	NA	NA	NA	NA	NA	25	24	27	29	NA	NA	NA	NA	NA	NA
FR-GE (2)	NA	NA	NA	NA	18	19	NA	NA	14	19	NA	NA	NA	NA	NA	NA	NA	NA	10	24	NA	NA	NA	NA	NA	NA	NA	NA	NA	NA	10	8	29	26	NA	NA	18	1	NA	NA
FR-GE (3)	NA	NA	NA	NA	19	21	NA	NA	9	29	NA	NA	NA	NA	NA	NA	NA	NA	12	23	NA	NA	NA	NA	NA	NA	NA	NA	NA	NA	5	29	19	25	NA	NA	37	39	NA	NA
HD-GE (BMCV) (1)	NA	NA	NA	NA	NA	NA	NA	NA	28	27	NA	NA	11	6	21	7	21	36	31	11	11	10	8	6	NA	NA	NA	NA	NA	NA	NA	NA	33	27	NA	NA	36	41	8	12
HD-GE (BMCV) (2)	NA	NA	NA	NA	NA	NA	NA	NA	NA	NA	14	13	15	10	15	19	NA	NA	NA	NA	20	21	NA	NA	NA	NA	8	8	NA	NA	16	21	34	35	8	1	30	34	NA	NA
HD-GE (BMCV) (3)	NA	NA	NA	NA	NA	NA	NA	NA	NA	NA	NA	NA	NA	NA	4	21	NA	NA	NA	NA	NA	NA	NA	NA	NA	NA	3	3	NA	NA	NA	NA	NA	NA	2	1	NA	NA	NA	NA
HD-GE (IWR)	NA	NA	NA	NA	NA	NA	NA	NA	NA	NA	NA	NA	NA	NA	NA	NA	NA	NA	38	20	NA	NA	NA	NA	NA	NA	NA	NA	NA	NA	NA	NA	14	12	NA	NA	28	23	NA	NA
HDU-CN	NA	NA	4	6	NA	NA	NA	NA	NA	NA	NA	NA	NA	NA	NA	NA	NA	NA	NA	NA	NA	NA	NA	NA	NA	NA	NA	NA	NA	NA	NA	NA	NA	NA	NA	NA	NA	NA	NA	NA
HIT-CN (1)	NA	NA	NA	NA	NA	NA	NA	NA	NA	NA	NA	NA	NA	NA	NA	NA	41	7	4	12	NA	NA	NA	NA	NA	NA	NA	NA	NA	NA	28	30	16	10	NA	NA	17	22	NA	NA
HIT-CN (2)	NA	NA	NA	NA	NA	NA	NA	NA	NA	NA	NA	NA	NA	NA	NA	NA	13	22	NA	NA	NA	NA	NA	NA	NA	NA	NA	NA	NA	NA	19	23	NA	NA	NA	NA	11	18	NA	NA
HKI-GE	NA	NA	NA	NA	NA	NA	NA	NA	NA	NA	NA	NA	NA	NA	NA	NA	34	43	NA	NA	NA	NA	NA	NA	NA	NA	NA	NA	NA	NA	31	13	NA	NA	NA	NA	NA	NA	NA	NA
IGFL-FR	NA	NA	NA	NA	NA	NA	NA	NA	NA	NA	NA	NA	NA	NA	NA	NA	NA	NA	NA	NA	9	3	NA	NA	NA	NA	NA	NA	NA	NA	NA	NA	NA	NA	NA	NA	NA	NA	NA	NA
IGFL-FR (*)	18	16	17	17	20	23	NA	NA	33	33	15	16	19	17	18	12	28	30	19	22	NA	NA	23	19	NA	NA	NA	NA	NA	NA	29	28	11	13	NA	NA	NA	NA	NA	NA
IMCB-SG (1)	NA	NA	NA	NA	26	25	NA	NA	32	24	NA	NA	NA	NA	NA	NA	46	40	45	40	NA	NA	NA	NA	NA	NA	NA	NA	NA	NA	36	27	38	36	NA	NA	42	28	NA	NA
IMCB-SG (2)	NA	NA	NA	NA	NA	NA	NA	NA	NA	NA	NA	NA	20	21	14	11	NA	NA	NA	NA	NA	NA	22	14	NA	NA	NA	NA	NA	NA	NA	NA	NA	NA	NA	NA	NA	NA	7	10
JAN-US	NA	NA	NA	NA	NA	NA	NA	NA	NA	NA	NA	NA	NA	NA	NA	NA	NA	NA	NA	NA	12	2	NA	NA	8	7	NA	NA	NA	NA	NA	NA	NA	NA	NA	NA	NA	NA	NA	NA
KIT-GE (1)	NA	NA	NA	NA	NA	NA	NA	NA	NA	NA	NA	NA	NA	NA	NA	NA	36	25	35	30	19	15	26	17	NA	NA	NA	NA	NA	NA	NA	NA	NA	NA	NA	NA	38	38	12	13
KIT-GE (2)	10	9	11	5	NA	NA	NA	NA	NA	NA	NA	NA	12	7	7	8	31	11	14	4	2	6	15	2	3	8	1	4	5	5	NA	NA	NA	NA	NA	NA	14	20	5	6
KIT-GE (3)	3	4	2	4	17	16	2	1	8	10	8	1	5	2	1	3	26	14	16	1	8	5	16	10	NA	NA	NA	NA	NA	NA	20	17	1	1	NA	NA	13	15	3	3
KIT-GE (4)	2	5	1	1	14	13	NA	NA	15	21	NA	NA	NA	NA	NA	NA	5	8	9	3	NA	NA	NA	NA	NA	NA	NA	NA	NA	NA	12	4	2	2	NA	NA	2	3	NA	NA
KTH-SE (1)	NA	NA	NA	NA	NA	NA	8	7	5	2	11	1	3	1	6	2	6	2	NA	NA	NA	NA	7	1	NA	NA	NA	NA	NA	NA	NA	NA	NA	NA	5	1	15	16	4	5
KTH-SE (1*)	6	18	18	20	31	30	NA	NA	NA	NA	NA	NA	NA	NA	NA	NA	NA	NA	6	6	4	4	NA	NA	NA	NA	NA	NA	NA	NA	34	35	17	17	NA	NA	NA	NA	NA	NA
KTH-SE (2)	NA	NA	NA	NA	NA	NA	NA	NA	NA	NA	NA	NA	NA	NA	NA	NA	NA	NA	NA	NA	NA	NA	NA	NA	1	1	2	2	3	3	NA	NA	NA	NA	NA	NA	NA	NA	NA	NA
KTH-SE (3)	NA	NA	16	2	NA	NA	NA	NA	NA	NA	NA	NA	NA	NA	NA	NA	NA	NA	NA	NA	NA	NA	NA	NA	NA	NA	NA	NA	NA	NA	27	10	NA	NA	NA	NA	NA	NA	NA	NA
KTH-SE (4)	NA	NA	NA	NA	25	22	NA	NA	NA	NA	NA	NA	NA	NA	NA	NA	NA	NA	NA	NA	NA	NA	NA	NA	NA	NA	NA	NA	NA	NA	NA	NA	NA	NA	NA	NA	NA	NA	NA	NA
KTH-SE (5)	14	14	NA	NA	NA	NA	NA	NA	NA	NA	NA	NA	NA	NA	NA	NA	NA	NA	NA	NA	NA	NA	NA	NA	NA	NA	NA	NA	NA	NA	NA	NA	NA	NA	NA	NA	NA	NA	NA	NA
LEID-NL	NA	NA	NA	NA	23	24	NA	NA	24	23	9	1	10	15	5	4	12	28	30	39	NA	NA	11	7	NA	NA	NA	NA	NA	NA	13	12	23	28	6	1	24	26	6	4
MON-AU	NA	NA	7	8	13	17	6	6	13	17	6	1	NA	NA	NA	NA	11	12	43	47	NA	NA	3	8	NA	NA	NA	NA	NA	NA	15	7	36	38	7	1	16	25	NA	NA
MPI-GE (CBG) (1)	NA	NA	NA	NA	NA	NA	NA	NA	NA	NA	NA	NA	NA	NA	NA	NA	NA	NA	NA	NA	7	8	NA	NA	NA	NA	NA	NA	NA	NA	NA	NA	NA	NA	NA	NA	NA	NA	NA	NA
MPI-GE (CBG) (2)	NA	NA	NA	NA	NA	NA	NA	NA	NA	NA	NA	NA	NA	NA	NA	NA	NA	NA	NA	NA	NA	NA	NA	NA	NA	NA	NA	NA	1	1	NA	NA	NA	NA	NA	NA	NA	NA	NA	NA
MPI-GE (CBG) (3)	11	7	20	16	32	27	NA	NA	37	36	18	18	16	4	17	18	48	34	47	19	17	1	24	16	7	3	4	1	4	4	37	36	32	16	12	12	39	36	13	7
MSU-RU	NA	NA	NA	NA	NA	NA	3	4	NA	NA	NA	NA	NA	NA	NA	NA	35	38	NA	NA	NA	NA	NA	NA	NA	NA	NA	NA	NA	NA	NA	NA	NA	NA	NA	NA	NA	NA	NA	NA
MU-CZ (1)	NA	NA	NA	NA	NA	NA	NA	NA	NA	NA	NA	NA	NA	NA	NA	NA	27	33	NA	NA	NA	NA	2	9	NA	NA	NA	NA	NA	NA	NA	NA	NA	NA	NA	NA	29	30	NA	NA
MU-CZ (2)	9	6	NA	NA	4	2	NA	NA	NA	NA	NA	NA	NA	NA	NA	NA	NA	NA	NA	NA	NA	NA	NA	NA	NA	NA	NA	NA	NA	NA	NA	NA	9	6	NA	NA	5	11	NA	NA
MU-CZ (2*)	NA	NA	12	14	NA	NA	NA	NA	21	25	4	1	2	5	8	6	16	18	28	36	1	14	9	21	NA	NA	NA	NA	NA	NA	21	25	NA	NA	NA	NA	NA	NA	NA	NA
MU-CZ (3)	NA	NA	NA	NA	NA	NA	NA	NA	12	6	NA	NA	NA	NA	NA	NA	18	26	NA	NA	NA	NA	NA	NA	NA	NA	NA	NA	NA	NA	NA	NA	NA	NA	NA	NA	NA	NA	NA	NA
MU-US (1)	NA	NA	NA	NA	NA	NA	NA	NA	23	11	16	1	NA	NA	NA	NA	32	27	40	35	NA	NA	NA	NA	NA	NA	NA	NA	NA	NA	33	32	31	31	9	1	34	40	NA	NA
MU-US (2)	17	11	13	12	7	9	NA	NA	6	16	NA	NA	NA	NA	NA	NA	7	23	32	27	NA	NA	NA	NA	NA	NA	NA	NA	NA	NA	14	14	20	24	NA	NA	NA	NA	NA	NA
MU-US (3)	16	12	6	3	NA	NA	NA	NA	NA	NA	NA	NA	NA	NA	NA	NA	NA	NA	1	15	NA	NA	NA	NA	NA	NA	NA	NA	NA	NA	6	20	NA	NA	NA	NA	NA	NA	NA	NA
MU-US (3*)	NA	NA	NA	NA	2	8	NA	NA	17	8	10	14	4	16	3	20	3	9	NA	NA	3	22	10	11	NA	NA	NA	NA	NA	NA	NA	NA	3	5	NA	NA	NA	NA	NA	NA
MU-US (4)	13	10	9	11	NA	NA	NA	NA	7	9	NA	NA	6	13	12	16	7	23	20	28	NA	NA	NA	NA	NA	NA	NA	NA	NA	NA	4	5	NA	NA	NA	NA	NA	NA	NA	NA
MU-US (4*)	NA	NA	NA	NA	6	7	NA	NA	NA	NA	13	15	NA	NA	NA	NA	NA	NA	NA	NA	21	18	12	18	NA	NA	NA	NA	NA	NA	NA	NA	15	11	NA	NA	NA	NA	NA	NA
MU-US (5)	NA	NA	NA	NA	NA	NA	NA	NA	22	18	NA	NA	NA	NA	NA	NA	29	16	44	46	NA	NA	5	15	NA	NA	NA	NA	NA	NA	NA	NA	NA	NA	NA	NA	NA	NA	NA	NA
ND-US (1)	NA	NA	NA	NA	NA	NA	NA	NA	NA	NA	NA	NA	NA	NA	NA	NA	NA	NA	NA	NA	NA	NA	NA	NA	NA	NA	NA	NA	NA	NA	17	6	NA	NA	NA	NA	NA	NA	NA	NA
ND-US (2)	NA	NA	NA	NA	NA	NA	NA	NA	NA	NA	NA	NA	NA	NA	NA	NA	NA	NA	11	8	NA	NA	NA	NA	NA	NA	NA	NA	NA	NA	2	3	5	4	NA	NA	3	9	NA	NA
NOTT-UK	NA	NA	NA	NA	NA	NA	NA	NA	27	22	NA	NA	NA	NA	NA	NA	42	41	42	44	NA	NA	19	20	NA	NA	NA	NA	NA	NA	NA	NA	NA	NA	NA	NA	41	42	NA	NA
OX-UK	NA	NA	NA	NA	NA	NA	NA	NA	NA	NA	NA	NA	18	12	NA	NA	NA	NA	NA	NA	10	12	17	12	5	2	6	5	NA	NA	NA	NA	NA	NA	NA	NA	NA	NA	10	9
PAST-FR	NA	NA	NA	NA	NA	NA	NA	NA	NA	NA	NA	NA	NA	NA	NA	NA	NA	NA	NA	NA	NA	NA	NA	NA	NA	NA	NA	NA	NA	NA	NA	NA	NA	NA	NA	NA	21	19	NA	NA
PURD-US	NA	NA	NA	NA	NA	NA	NA	NA	NA	NA	NA	NA	NA	NA	NA	NA	15	21	NA	NA	NA	NA	NA	NA	NA	NA	NA	NA	NA	NA	NA	NA	NA	NA	NA	NA	NA	NA	NA	NA
PURD-US (*)	4	3	5	13	21	20	NA	NA	2	5	5	1	7	8	9	9	NA	NA	7	17	13	17	4	13	NA	NA	NA	NA	NA	NA	7	16	13	18	NA	NA	NA	NA	NA	NA
QMUL-UK	NA	NA	NA	NA	NA	NA	NA	NA	38	37	NA	NA	NA	NA	NA	NA	NA	NA	NA	NA	NA	NA	NA	NA	NA	NA	NA	NA	NA	NA	NA	NA	NA	NA	NA	NA	NA	NA	NA	NA
RUTG-US	NA	NA	NA	NA	NA	NA	NA	NA	NA	NA	NA	NA	NA	NA	NA	NA	NA	NA	22	16	NA	NA	NA	NA	NA	NA	NA	NA	NA	NA	18	19	25	30	NA	NA	NA	NA	NA	NA
RWTH-GE (1)	NA	NA	NA	NA	NA	NA	NA	NA	NA	NA	NA	NA	NA	NA	NA	NA	9	10	15	2	NA	NA	NA	NA	NA	NA	NA	NA	NA	NA	NA	NA	NA	NA	NA	NA	NA	NA	NA	NA
RWTH-GE (2)	NA	NA	NA	NA	NA	NA	NA	NA	NA	NA	NA	NA	NA	NA	NA	NA	NA	NA	NA	NA	15	9	NA	NA	4	4	5	7	NA	NA	NA	NA	NA	NA	NA	NA	NA	NA	NA	NA
RWTH-GE (3)	NA	NA	NA	NA	NA	NA	NA	NA	NA	NA	NA	NA	NA	NA	NA	NA	NA	NA	NA	NA	NA	NA	NA	NA	NA	NA	NA	NA	2	2	NA	NA	NA	NA	NA	NA	NA	NA	NA	NA
SZU-CN	19	19	15	19	NA	NA	NA	NA	20	26	NA	NA	NA	NA	NA	NA	14	19	26	33	NA	NA	NA	NA	NA	NA	NA	NA	NA	NA	24	34	26	33	NA	NA	23	27	NA	NA
THU-CN (1)	NA	NA	NA	NA	29	32	NA	NA	NA	NA	NA	NA	NA	NA	NA	NA	NA	NA	NA	NA	NA	NA	NA	NA	NA	NA	NA	NA	NA	NA	NA	NA	NA	NA	NA	NA	NA	NA	NA	NA
THU-CN (2)	NA	NA	NA	NA	22	15	NA	NA	NA	NA	NA	NA	NA	NA	NA	NA	37	13	33	38	NA	NA	NA	NA	NA	NA	NA	NA	NA	NA	NA	NA	NA	NA	NA	NA	25	21	NA	NA
TUG-AT	NA	NA	NA	NA	12	6	NA	NA	26	4	NA	NA	NA	NA	NA	NA	22	1	17	21	NA	NA	NA	NA	NA	NA	NA	NA	NA	NA	26	15	NA	NA	NA	NA	22	4	NA	NA
UCH-CL	NA	NA	NA	NA	NA	NA	NA	NA	NA	NA	NA	NA	NA	NA	NA	NA	NA	NA	NA	NA	NA	NA	NA	NA	2	6	NA	NA	NA	NA	NA	NA	NA	NA	NA	NA	NA	NA	NA	NA
UCSB-US	NA	NA	NA	NA	NA	NA	NA	NA	NA	NA	NA	NA	NA	NA	10	10	NA	NA	NA	NA	5	7	NA	NA	NA	NA	NA	NA	NA	NA	NA	NA	NA	NA	NA	NA	NA	NA	NA	NA
UNSW-AU	5	2	14	9	5	3	4	5	1	3	NA	NA	NA	NA	NA	NA	2	5	5	18	NA	NA	NA	NA	NA	NA	NA	NA	NA	NA	3	11	4	8	NA	NA	9	13	NA	NA
UP-PT	NA	NA	NA	NA	30	28	NA	NA	29	30	NA	NA	17	11	16	15	43	42	36	25	18	19	25	26	9	10	NA	NA	NA	NA	35	33	24	23	NA	NA	35	31	14	11
UPM-ES	NA	NA	NA	NA	NA	NA	NA	NA	31	32	NA	NA	NA	NA	NA	NA	44	44	41	42	NA	NA	NA	NA	NA	NA	NA	NA	NA	NA	NA	NA	NA	NA	NA	NA	NA	NA	NA	NA
USYD-AU	NA	NA	NA	NA	NA	NA	NA	NA	NA	NA	NA	NA	NA	NA	NA	NA	NA	NA	NA	NA	NA	NA	NA	NA	NA	NA	NA	NA	NA	NA	NA	NA	NA	NA	NA	NA	7	12	NA	NA
UVA-NL	NA	NA	NA	NA	8	4	NA	NA	NA	NA	NA	NA	NA	NA	NA	NA	NA	NA	NA	NA	NA	NA	NA	NA	NA	NA	NA	NA	NA	NA	NA	NA	8	3	NA	NA	6	7	NA	NA
UZH-CH	NA	NA	NA	NA	NA	NA	NA	NA	25	28	NA	NA	NA	NA	NA	NA	40	45	23	37	NA	NA	NA	NA	NA	NA	NA	NA	NA	NA	NA	NA	NA	NA	NA	NA	32	33	NA	NA
WARW-UK	NA	NA	NA	NA	NA	NA	NA	NA	NA	NA	2	1	NA	NA	NA	NA	NA	NA	NA	NA	NA	NA	NA	NA	NA	NA	NA	NA	NA	NA	NA	NA	NA	NA	4	1	NA	NA	NA	NA
Dataset	BF-C2DL-HSC		BF-C2DL-MuSC		DIC-C2DH-HeLa		Fluo-C2DL-Huh7		Fluo-C2DL-MSC		Fluo-C3DH-A549		Fluo-C3DH-H157		Fluo-C3DL-MDA231		Fluo-N2DH-GOWT1		Fluo-N2DL-HeLa		Fluo-N3DH-CE		Fluo-N3DH-CHO		Fluo-N3DL-DRO		Fluo-N3DL-TRIC		Fluo-N3DL-TRIF		PhC-C2DH-U373		PhC-C2DL-PSC		Fluo-C3DH-A549-SIM		Fluo-N2DH-SIM+		Fluo-N3DH-SIM+
	Average	Ranking	Average	Ranking	Average	Ranking	Average	Ranking	Average	Ranking	Average	Ranking	Average	Ranking	Average	Ranking	Average	Ranking	Average	Ranking	Average	Ranking	Average	Ranking	Average	Ranking	Average	Ranking	Average	Ranking	Average	Ranking	Average	Ranking	Average	Ranking	Average	Ranking	Average	Ranking
per dataset: average of the average SEG and average DET values, and final ranking
AU-TR	NA	NA	NA	NA	0.903913	8	NA	NA	NA	NA	NA	NA	NA	NA	NA	NA	NA	NA	NA	NA	NA	NA	NA	NA	NA	NA	NA	NA	NA	NA	NA	NA	NA	NA	NA	NA	NA	NA	NA	NA
BFR-GE (1)	NA	NA	NA	NA	NA	NA	NA	NA	NA	NA	NA	NA	NA	NA	NA	NA	NA	NA	0.95674	1	NA	NA	NA	NA	NA	NA	NA	NA	NA	NA	NA	NA	NA	NA	NA	NA	0.897787	4	NA	NA
BFR-GE (2)	NA	NA	NA	NA	NA	NA	0.885093	1	NA	NA	NA	NA	NA	NA	NA	NA	NA	NA	NA	NA	NA	NA	NA	NA	NA	NA	NA	NA	NA	NA	NA	NA	NA	NA	NA	NA	NA	NA	NA	NA
BGU-IL (1)	NA	NA	NA	NA	NA	NA	NA	NA	0.760896	1	NA	NA	NA	NA	NA	NA	0.856491	37	NA	NA	NA	NA	NA	NA	NA	NA	NA	NA	NA	NA	NA	NA	NA	NA	NA	NA	0.763824	33	NA	NA
BGU-IL (2)	NA	NA	NA	NA	0.61917	25	NA	NA	NA	NA	NA	NA	NA	NA	NA	NA	0.895544	22	0.902529	25	NA	NA	NA	NA	NA	NA	NA	NA	NA	NA	NA	NA	0.770115	20	NA	NA	0.884263	10	NA	NA
BGU-IL (3)	NA	NA	NA	NA	0.306293	31	NA	NA	NA	NA	NA	NA	NA	NA	NA	NA	0.858628	36	0.868239	37	NA	NA	NA	NA	NA	NA	NA	NA	NA	NA	0.904249	23	0.787099	19	NA	NA	0.875147	16	NA	NA
BGU-IL (4)	NA	NA	NA	NA	0.858672	15	NA	NA	0.394219	31	0.0950335	17	NA	NA	0	23	0.921847	13	0.919683	21	NA	NA	0.832621	20	NA	NA	NA	NA	NA	NA	0.920553	21	0.505119	35	0.750174	11	0.85719	22	NA	NA
BGU-IL (5)	0.873834	6	0.847023	8	0.897396	10	0.853224	4	0.645408	15	0.925118	7	0.841675	13	0.709193	9	0.927515	9	0.956364	2	0.682574	15	0.822528	21	NA	NA	NA	NA	NA	NA	0.955993	3	0.801019	17	0.942961	3	0.893954	8	0.899248	2
CALT-US	NA	NA	NA	NA	NA	NA	NA	NA	NA	NA	NA	NA	NA	NA	NA	NA	0.947642	3	NA	NA	NA	NA	NA	NA	NA	NA	NA	NA	NA	NA	NA	NA	NA	NA	NA	NA	NA	NA	NA	NA
CALT-US (*)	0.92588	1	0.86962	4	0.925963	1	NA	NA	0.65798	13	0.938156	3	0.899046	6	0.810054	1	NA	NA	0.947996	8	0.787136	9	0.923152	2	NA	NA	NA	NA	NA	NA	0.96066	1	0.843338	7	NA	NA	NA	NA	NA	NA
CAS-CN	0.853552	12	0.819796	11	0.893282	12	0.784221	7	0.661225	11	NA	NA	NA	NA	NA	NA	0.87616	31	0.881077	31	NA	NA	NA	NA	NA	NA	NA	NA	NA	NA	0.94624	11	0.819562	10	NA	NA	0.853238	23	NA	NA
COM-US	NA	NA	NA	NA	NA	NA	NA	NA	0.0581943	37	NA	NA	0.739778	18	0.595944	17	0.51734	46	0.465936	47	NA	NA	0.867948	15	NA	NA	NA	NA	NA	NA	NA	NA	NA	NA	NA	NA	NA	NA	NA	NA
CSU-CN	0.871452	8	NA	NA	0.906783	5	NA	NA	NA	NA	NA	NA	NA	NA	NA	NA	0.946748	4	0.92564	19	NA	NA	NA	NA	NA	NA	NA	NA	NA	NA	NA	NA	0.82881	9	NA	NA	NA	NA	NA	NA
CUHK-HK	NA	NA	NA	NA	NA	NA	NA	NA	NA	NA	NA	NA	NA	NA	NA	NA	0.880038	28	NA	NA	NA	NA	NA	NA	NA	NA	NA	NA	NA	NA	NA	NA	NA	NA	NA	NA	NA	NA	NA	NA
CUL-UK	NA	NA	NA	NA	NA	NA	NA	NA	0.251449	34	NA	NA	0.564288	20	0.570456	19	0.51635	47	0.764924	40	0.298448	22	0.864368	16	0.251741	10	NA	NA	NA	NA	NA	NA	0.245545	38	NA	NA	0.668736	38	0.635235	14
CUNI-CZ	NA	NA	NA	NA	NA	NA	NA	NA	0.230464	35	NA	NA	0.870587	9	0.517697	21	0.902398	20	0.872197	33	NA	NA	0.844319	18	NA	NA	NA	NA	NA	NA	NA	NA	NA	NA	NA	NA	NA	NA	NA	NA
CVUT-CZ	NA	NA	NA	NA	0.848875	17	NA	NA	0.658459	12	NA	NA	NA	NA	NA	NA	0.900259	21	0.944719	11	NA	NA	NA	NA	NA	NA	NA	NA	NA	NA	0.949347	9	0.809346	12	NA	NA	0.882808	11	NA	NA
DESU-US	NA	NA	NA	NA	NA	NA	0.623833	10	0.714586	5	NA	NA	NA	NA	NA	NA	0.76624	43	0.895172	28	NA	NA	NA	NA	NA	NA	NA	NA	NA	NA	0.473203	36	0.693083	30	NA	NA	0.807658	30	NA	NA
DKFZ-GE	NA	NA	NA	NA	NA	NA	NA	NA	NA	NA	0.954136	1	NA	NA	NA	NA	NA	NA	NA	NA	NA	NA	NA	NA	NA	NA	NA	NA	NA	NA	NA	NA	NA	NA	0.977432	1	0.90507	2	0.949272	1
DREX-US	0.834299	16	0.678368	18	NA	NA	0.706923	9	0.63037	19	0.863619	11	NA	NA	0.49816	22	0.889263	26	0.914975	23	0.684761	14	0.912255	5	0.682374	6	0.658249	7	NA	NA	0.808305	30	0.725688	26	0.860062	10	0.829228	28	0.732544	7
DREX-US (*)	NA	NA	NA	NA	0.412763	27	NA	NA	NA	NA	NA	NA	0.904674	5	NA	NA	NA	NA	NA	NA	NA	NA	NA	NA	NA	NA	NA	NA	NA	NA	NA	NA	NA	NA	NA	NA	NA	NA	NA	NA
FR-GE (1)	NA	NA	NA	NA	NA	NA	NA	NA	NA	NA	NA	NA	NA	NA	NA	NA	NA	NA	NA	NA	NA	NA	NA	NA	NA	NA	NA	NA	NA	NA	0.897668	25	0.715732	29	NA	NA	NA	NA	NA	NA
FR-GE (2)	NA	NA	NA	NA	0.838691	18	NA	NA	0.644379	16	NA	NA	NA	NA	NA	NA	NA	NA	0.939863	15	NA	NA	NA	NA	NA	NA	NA	NA	NA	NA	0.952141	7	0.718724	28	NA	NA	0.881379	13	NA	NA
FR-GE (3)	NA	NA	NA	NA	0.814712	19	NA	NA	0.562903	25	NA	NA	NA	NA	NA	NA	NA	NA	0.94035	14	NA	NA	NA	NA	NA	NA	NA	NA	NA	NA	0.935895	17	0.769952	21	NA	NA	0.672476	37	NA	NA
HD-GE (BMCV) (1)	NA	NA	NA	NA	NA	NA	NA	NA	0.48292	28	NA	NA	0.885026	8	0.545758	20	0.890038	24	0.901609	26	0.743558	10	0.907089	7	NA	NA	NA	NA	NA	NA	NA	NA	0.649682	33	NA	NA	0.644289	41	0.690831	11
HD-GE (BMCV) (2)	NA	NA	NA	NA	NA	NA	NA	NA	NA	NA	0.738758	14	0.822047	15	0.619139	14	NA	NA	NA	NA	0.438186	21	NA	NA	NA	NA	0.350332	8	NA	NA	0.936958	16	0.534916	34	0.888317	8	0.797708	31	NA	NA
HD-GE (BMCV) (3)	NA	NA	NA	NA	NA	NA	NA	NA	NA	NA	NA	NA	NA	NA	0.674004	11	NA	NA	NA	NA	NA	NA	NA	NA	NA	NA	0.875319	3	NA	NA	NA	NA	NA	NA	0.975276	2	NA	NA	NA	NA
HD-GE (IWR)	NA	NA	NA	NA	NA	NA	NA	NA	NA	NA	NA	NA	NA	NA	NA	NA	NA	NA	0.864067	38	NA	NA	NA	NA	NA	NA	NA	NA	NA	NA	NA	NA	0.807697	13	NA	NA	0.832926	27	NA	NA
HDU-CN	NA	NA	0.87286	3	NA	NA	NA	NA	NA	NA	NA	NA	NA	NA	NA	NA	NA	NA	NA	NA	NA	NA	NA	NA	NA	NA	NA	NA	NA	NA	NA	NA	NA	NA	NA	NA	NA	NA	NA	NA
HIT-CN (1)	NA	NA	NA	NA	NA	NA	NA	NA	NA	NA	NA	NA	NA	NA	NA	NA	0.872182	34	0.953082	4	NA	NA	NA	NA	NA	NA	NA	NA	NA	NA	0.860008	27	0.806286	14	NA	NA	0.86127	20	NA	NA
HIT-CN (2)	NA	NA	NA	NA	NA	NA	NA	NA	NA	NA	NA	NA	NA	NA	NA	NA	0.917998	15	NA	NA	NA	NA	NA	NA	NA	NA	NA	NA	NA	NA	0.924746	20	NA	NA	NA	NA	0.879711	14	NA	NA
HKI-GE	NA	NA	NA	NA	NA	NA	NA	NA	NA	NA	NA	NA	NA	NA	NA	NA	0.828825	40	NA	NA	NA	NA	NA	NA	NA	NA	NA	NA	NA	NA	0.797705	31	NA	NA	NA	NA	NA	NA	NA	NA
IGFL-FR	NA	NA	NA	NA	NA	NA	NA	NA	NA	NA	NA	NA	NA	NA	NA	NA	NA	NA	NA	NA	0.805374	4	NA	NA	NA	NA	NA	NA	NA	NA	NA	NA	NA	NA	NA	NA	NA	NA	NA	NA
IGFL-FR (*)	0.560275	18	0.704336	17	0.796862	22	NA	NA	0.347968	33	0.690171	16	0.705197	19	0.607996	15	0.879956	29	0.928667	18	NA	NA	0.777987	24	NA	NA	NA	NA	NA	NA	0.846415	29	0.817853	11	NA	NA	NA	NA	NA	NA
IMCB-SG (1)	NA	NA	NA	NA	0.514787	26	NA	NA	0.458987	29	NA	NA	NA	NA	NA	NA	0.707097	45	0.630847	44	NA	NA	NA	NA	NA	NA	NA	NA	NA	NA	0.610946	35	0.302382	37	NA	NA	0.663236	40	NA	NA
IMCB-SG (2)	NA	NA	NA	NA	NA	NA	NA	NA	NA	NA	NA	NA	0.484769	21	0.670559	12	NA	NA	NA	NA	NA	NA	0.815362	22	NA	NA	NA	NA	NA	NA	NA	NA	NA	NA	NA	NA	NA	NA	0.716247	9
JAN-US	NA	NA	NA	NA	NA	NA	NA	NA	NA	NA	NA	NA	NA	NA	NA	NA	NA	NA	NA	NA	0.790347	7	NA	NA	0.596409	8	NA	NA	NA	NA	NA	NA	NA	NA	NA	NA	NA	NA	NA	NA
KIT-GE (1)	NA	NA	NA	NA	NA	NA	NA	NA	NA	NA	NA	NA	NA	NA	NA	NA	0.871106	35	0.870817	34	0.630132	17	0.7295	26	NA	NA	NA	NA	NA	NA	NA	NA	NA	NA	NA	NA	0.668077	39	0.643989	12
KIT-GE (2)	0.861824	11	0.839391	9	NA	NA	NA	NA	NA	NA	NA	NA	0.869047	10	0.733471	5	0.889287	25	0.943685	12	0.829646	2	0.907759	6	0.661447	7	0.891149	2	0.76333	5	NA	NA	NA	NA	NA	NA	0.874535	17	0.802297	5
KIT-GE (3)	0.904624	3	0.876151	2	0.849732	16	0.879325	2	0.685644	8	0.924592	8	0.929934	2	0.807004	2	0.89481	23	0.938345	16	0.788338	8	0.870694	14	NA	NA	NA	NA	NA	NA	0.926973	19	0.85917	1	NA	NA	0.882323	12	0.866483	3
KIT-GE (4)	0.908189	2	0.882607	1	0.881219	13	NA	NA	0.641366	17	NA	NA	NA	NA	NA	NA	0.941187	6	0.949288	7	NA	NA	NA	NA	NA	NA	NA	NA	NA	NA	0.952383	6	0.857488	2	NA	NA	0.905213	1	NA	NA
KTH-SE (1)	NA	NA	NA	NA	NA	NA	0.752174	8	0.746088	3	0.912935	10	0.937972	1	0.769785	4	0.951575	1	NA	NA	NA	NA	0.9264	1	NA	NA	NA	NA	NA	NA	NA	NA	NA	NA	0.92004	5	0.875641	15	0.849291	4
KTH-SE (1*)	0.865105	10	0.633208	19	0.337573	29	NA	NA	NA	NA	NA	NA	NA	NA	NA	NA	NA	NA	0.951671	5	0.842103	1	NA	NA	NA	NA	NA	NA	NA	NA	0.641994	33	0.795736	18	NA	NA	NA	NA	NA	NA
KTH-SE (2)	NA	NA	NA	NA	NA	NA	NA	NA	NA	NA	NA	NA	NA	NA	NA	NA	NA	NA	NA	NA	NA	NA	NA	NA	0.86328	1	0.905879	1	0.850114	3	NA	NA	NA	NA	NA	NA	NA	NA	NA	NA
KTH-SE (3)	NA	NA	0.775219	15	NA	NA	NA	NA	NA	NA	NA	NA	NA	NA	NA	NA	NA	NA	NA	NA	NA	NA	NA	NA	NA	NA	NA	NA	NA	NA	0.888508	26	NA	NA	NA	NA	NA	NA	NA	NA
KTH-SE (4)	NA	NA	NA	NA	0.657588	24	NA	NA	NA	NA	NA	NA	NA	NA	NA	NA	NA	NA	NA	NA	NA	NA	NA	NA	NA	NA	NA	NA	NA	NA	NA	NA	NA	NA	NA	NA	NA	NA	NA	NA
KTH-SE (5)	0.845862	14	NA	NA	NA	NA	NA	NA	NA	NA	NA	NA	NA	NA	NA	NA	NA	NA	NA	NA	NA	NA	NA	NA	NA	NA	NA	NA	NA	NA	NA	NA	NA	NA	NA	NA	NA	NA	NA	NA
LEID-NL	NA	NA	NA	NA	0.680706	23	NA	NA	0.564599	24	0.915837	9	0.866741	11	0.771183	3	0.916811	17	0.878272	32	NA	NA	0.901932	8	NA	NA	NA	NA	NA	NA	0.942808	13	0.741107	24	0.913464	6	0.840653	26	0.799376	6
MON-AU	NA	NA	0.851228	6	0.874693	14	0.808397	6	0.64888	14	0.931163	6	NA	NA	NA	NA	0.928801	8	0.518421	45	NA	NA	0.913009	3	NA	NA	NA	NA	NA	NA	0.943202	12	0.324651	36	0.906436	7	0.860284	21	NA	NA
MPI-GE (CBG) (1)	NA	NA	NA	NA	NA	NA	NA	NA	NA	NA	NA	NA	NA	NA	NA	NA	NA	NA	NA	NA	0.801319	5	NA	NA	NA	NA	NA	NA	NA	NA	NA	NA	NA	NA	NA	NA	NA	NA	NA	NA
MPI-GE (CBG) (2)	NA	NA	NA	NA	NA	NA	NA	NA	NA	NA	NA	NA	NA	NA	NA	NA	NA	NA	NA	NA	NA	NA	NA	NA	NA	NA	NA	NA	0.895434	1	NA	NA	NA	NA	NA	NA	NA	NA	NA	NA
MPI-GE (CBG) (3)	0.865119	9	0.553763	20	0.337539	30	NA	NA	0.177844	36	0	18	0.823774	14	0.590308	18	0.495756	48	0.636885	43	0.727697	13	0.78349	23	0.697871	5	0.838567	4	0.826964	4	0.427128	37	0.727249	25	0	12	0.703113	35	0.696746	10
MSU-RU	NA	NA	NA	NA	NA	NA	0.85927	3	NA	NA	NA	NA	NA	NA	NA	NA	0.854033	38	NA	NA	NA	NA	NA	NA	NA	NA	NA	NA	NA	NA	NA	NA	NA	NA	NA	NA	NA	NA	NA	NA
MU-CZ (1)	NA	NA	NA	NA	NA	NA	NA	NA	NA	NA	NA	NA	NA	NA	NA	NA	0.878335	30	NA	NA	NA	NA	0.912982	4	NA	NA	NA	NA	NA	NA	NA	NA	NA	NA	NA	NA	0.826561	29	NA	NA
MU-CZ (2)	0.872491	7	NA	NA	0.911943	2	NA	NA	NA	NA	NA	NA	NA	NA	NA	NA	NA	NA	NA	NA	NA	NA	NA	NA	NA	NA	NA	NA	NA	NA	NA	NA	0.841014	8	NA	NA	0.896995	6	NA	NA
MU-CZ (2*)	NA	NA	0.811608	13	NA	NA	NA	NA	0.58575	22	0.937894	4	0.927445	3	0.729541	6	0.917464	16	0.891445	29	0.800178	6	0.878823	12	NA	NA	NA	NA	NA	NA	0.914563	22	NA	NA	NA	NA	NA	NA	NA	NA
MU-CZ (3)	NA	NA	NA	NA	NA	NA	NA	NA	0.687514	7	NA	NA	NA	NA	NA	NA	0.906711	19	NA	NA	NA	NA	NA	NA	NA	NA	NA	NA	NA	NA	NA	NA	NA	NA	NA	NA	NA	NA	NA	NA
MU-US (1)	NA	NA	NA	NA	NA	NA	NA	NA	0.620585	21	0.761424	13	NA	NA	NA	NA	0.872939	33	0.830519	39	NA	NA	NA	NA	NA	NA	NA	NA	NA	NA	0.724761	32	0.684174	32	0.865197	9	0.672584	36	NA	NA
MU-US (2)	0.825331	17	0.818045	12	0.900709	9	NA	NA	0.664467	10	NA	NA	NA	NA	NA	NA	0.92639	10	0.886753	30	NA	NA	NA	NA	NA	NA	NA	NA	NA	NA	0.942581	14	0.768634	22	NA	NA	NA	NA	NA	NA
MU-US (3)	0.835055	15	0.860109	5	NA	NA	NA	NA	NA	NA	NA	NA	NA	NA	NA	NA	NA	NA	0.954133	3	NA	NA	NA	NA	NA	NA	NA	NA	NA	NA	0.948809	10	NA	NA	NA	NA	NA	NA	NA	NA
MU-US (3*)	NA	NA	NA	NA	0.911261	4	NA	NA	0.678634	9	0.84659	12	0.857985	12	0.728734	7	0.942398	5	NA	NA	0.54023	18	0.899249	9	NA	NA	NA	NA	NA	NA	NA	NA	0.851738	3	NA	NA	NA	NA	NA	NA
MU-US (4)	0.849562	13	0.833241	10	NA	NA	NA	NA	0.691439	6	NA	NA	0.889596	7	0.643736	13	0.92639	10	0.918559	22	NA	NA	NA	NA	NA	NA	NA	NA	NA	NA	0.95498	4	NA	NA	NA	NA	NA	NA	NA	NA
MU-US (4*)	NA	NA	NA	NA	0.904964	7	NA	NA	NA	NA	0.726168	15	NA	NA	NA	NA	NA	NA	NA	NA	0.469925	20	0.873834	13	NA	NA	NA	NA	NA	NA	NA	NA	0.806124	15	NA	NA	NA	NA	NA	NA
MU-US (5)	NA	NA	NA	NA	NA	NA	NA	NA	0.621839	20	NA	NA	NA	NA	NA	NA	0.886931	27	0.485316	46	NA	NA	0.892891	11	NA	NA	NA	NA	NA	NA	NA	NA	NA	NA	NA	NA	NA	NA	NA	NA
ND-US (1)	NA	NA	NA	NA	NA	NA	NA	NA	NA	NA	NA	NA	NA	NA	NA	NA	NA	NA	NA	NA	NA	NA	NA	NA	NA	NA	NA	NA	NA	NA	0.941978	15	NA	NA	NA	NA	NA	NA	NA	NA
ND-US (2)	NA	NA	NA	NA	NA	NA	NA	NA	NA	NA	NA	NA	NA	NA	NA	NA	NA	NA	0.94641	10	NA	NA	NA	NA	NA	NA	NA	NA	NA	NA	0.958446	2	0.849274	4	NA	NA	0.89913	3	NA	NA
NOTT-UK	NA	NA	NA	NA	NA	NA	NA	NA	0.557612	26	NA	NA	NA	NA	NA	NA	0.829877	39	0.680257	42	NA	NA	0.836563	19	NA	NA	NA	NA	NA	NA	NA	NA	NA	NA	NA	NA	0.51995	42	NA	NA
OX-UK	NA	NA	NA	NA	NA	NA	NA	NA	NA	NA	NA	NA	0.784528	17	NA	NA	NA	NA	NA	NA	0.73558	11	0.8581	17	0.741507	2	0.670092	6	NA	NA	NA	NA	NA	NA	NA	NA	NA	NA	0.721501	8
PAST-FR	NA	NA	NA	NA	NA	NA	NA	NA	NA	NA	NA	NA	NA	NA	NA	NA	NA	NA	NA	NA	NA	NA	NA	NA	NA	NA	NA	NA	NA	NA	NA	NA	NA	NA	NA	NA	0.861281	19	NA	NA
PURD-US	NA	NA	NA	NA	NA	NA	NA	NA	NA	NA	NA	NA	NA	NA	NA	NA	0.915419	18	NA	NA	NA	NA	NA	NA	NA	NA	NA	NA	NA	NA	NA	NA	NA	NA	NA	NA	NA	NA	NA	NA
PURD-US (*)	0.894407	4	0.851068	7	0.797839	21	NA	NA	0.721784	4	0.931388	5	0.907839	4	0.715418	8	NA	NA	0.947599	9	0.668166	16	0.896171	10	NA	NA	NA	NA	NA	NA	0.951291	8	0.805731	16	NA	NA	NA	NA	NA	NA
QMUL-UK	NA	NA	NA	NA	NA	NA	NA	NA	0.0559077	38	NA	NA	NA	NA	NA	NA	NA	NA	NA	NA	NA	NA	NA	NA	NA	NA	NA	NA	NA	NA	NA	NA	NA	NA	NA	NA	NA	NA	NA	NA
RUTG-US	NA	NA	NA	NA	NA	NA	NA	NA	NA	NA	NA	NA	NA	NA	NA	NA	NA	NA	0.924023	20	NA	NA	NA	NA	NA	NA	NA	NA	NA	NA	0.933647	18	0.719892	27	NA	NA	NA	NA	NA	NA
RWTH-GE (1)	NA	NA	NA	NA	NA	NA	NA	NA	NA	NA	NA	NA	NA	NA	NA	NA	0.935555	7	0.941349	13	NA	NA	NA	NA	NA	NA	NA	NA	NA	NA	NA	NA	NA	NA	NA	NA	NA	NA	NA	NA
RWTH-GE (2)	NA	NA	NA	NA	NA	NA	NA	NA	NA	NA	NA	NA	NA	NA	NA	NA	NA	NA	NA	NA	0.735453	12	NA	NA	0.714794	4	0.763084	5	NA	NA	NA	NA	NA	NA	NA	NA	NA	NA	NA	NA
RWTH-GE (3)	NA	NA	NA	NA	NA	NA	NA	NA	NA	NA	NA	NA	NA	NA	NA	NA	NA	NA	NA	NA	NA	NA	NA	NA	NA	NA	NA	NA	0.8862	2	NA	NA	NA	NA	NA	NA	NA	NA	NA	NA
SZU-CN	0.303068	19	0.748639	16	NA	NA	NA	NA	0.573884	23	NA	NA	NA	NA	NA	NA	0.920469	14	0.902811	24	NA	NA	NA	NA	NA	NA	NA	NA	NA	NA	0.853056	28	0.688814	31	NA	NA	0.844105	24	NA	NA
THU-CN (1)	NA	NA	NA	NA	0.117138	32	NA	NA	NA	NA	NA	NA	NA	NA	NA	NA	NA	NA	NA	NA	NA	NA	NA	NA	NA	NA	NA	NA	NA	NA	NA	NA	NA	NA	NA	NA	NA	NA	NA	NA
THU-CN (2)	NA	NA	NA	NA	0.799068	20	NA	NA	NA	NA	NA	NA	NA	NA	NA	NA	0.875872	32	0.869739	36	NA	NA	NA	NA	NA	NA	NA	NA	NA	NA	NA	NA	NA	NA	NA	NA	0.84363	25	NA	NA
TUG-AT	NA	NA	NA	NA	0.895338	11	NA	NA	0.637528	18	NA	NA	NA	NA	NA	NA	0.923407	12	0.930821	17	NA	NA	NA	NA	NA	NA	NA	NA	NA	NA	0.901152	24	NA	NA	NA	NA	0.872097	18	NA	NA
UCH-CL	NA	NA	NA	NA	NA	NA	NA	NA	NA	NA	NA	NA	NA	NA	NA	NA	NA	NA	NA	NA	NA	NA	NA	NA	0.722253	3	NA	NA	NA	NA	NA	NA	NA	NA	NA	NA	NA	NA	NA	NA
UCSB-US	NA	NA	NA	NA	NA	NA	NA	NA	NA	NA	NA	NA	NA	NA	0.692246	10	NA	NA	NA	NA	0.815979	3	NA	NA	NA	NA	NA	NA	NA	NA	NA	NA	NA	NA	NA	NA	NA	NA	NA	NA
UNSW-AU	0.893266	5	0.805095	14	0.911641	3	0.843175	5	0.759592	2	NA	NA	NA	NA	NA	NA	0.948328	2	0.950925	6	NA	NA	NA	NA	NA	NA	NA	NA	NA	NA	0.95414	5	0.847367	5	NA	NA	0.88685	9	NA	NA
UP-PT	NA	NA	NA	NA	0.394589	28	NA	NA	0.413119	30	NA	NA	0.796047	16	0.60551	16	0.79204	42	0.870208	35	0.505408	19	0.749772	25	0.313138	9	NA	NA	NA	NA	0.621793	34	0.742458	23	NA	NA	0.753228	34	0.640005	13
UPM-ES	NA	NA	NA	NA	NA	NA	NA	NA	0.380233	32	NA	NA	NA	NA	NA	NA	0.708232	44	0.747186	41	NA	NA	NA	NA	NA	NA	NA	NA	NA	NA	NA	NA	NA	NA	NA	NA	NA	NA	NA	NA
USYD-AU	NA	NA	NA	NA	NA	NA	NA	NA	NA	NA	NA	NA	NA	NA	NA	NA	NA	NA	NA	NA	NA	NA	NA	NA	NA	NA	NA	NA	NA	NA	NA	NA	NA	NA	NA	NA	0.894657	7	NA	NA
UVA-NL	NA	NA	NA	NA	0.904995	6	NA	NA	NA	NA	NA	NA	NA	NA	NA	NA	NA	NA	NA	NA	NA	NA	NA	NA	NA	NA	NA	NA	NA	NA	NA	NA	0.845938	6	NA	NA	0.897061	5	NA	NA
UZH-CH	NA	NA	NA	NA	NA	NA	NA	NA	0.522659	27	NA	NA	NA	NA	NA	NA	0.79272	41	0.901327	27	NA	NA	NA	NA	NA	NA	NA	NA	NA	NA	NA	NA	NA	NA	NA	NA	0.786052	32	NA	NA
WARW-UK	NA	NA	NA	NA	NA	NA	NA	NA	NA	NA	0.951572	2	NA	NA	NA	NA	NA	NA	NA	NA	NA	NA	NA	NA	NA	NA	NA	NA	NA	NA	NA	NA	NA	NA	0.929362	4	NA	NA	NA	NA

## Sheet: 9. Quality Control Criteria
Dataset	BF-C2DL-HSC		BF-C2DL-MuSC		DIC-C2DH-HeLa		Fluo-C2DL-Huh7		Fluo-C2DL-MSC		Fluo-C3DH-A549		Fluo-C3DH-H157		Fluo-C3DL-MDA231		Fluo-N2DH-GOWT1		Fluo-N2DL-HeLa		Fluo-N3DH-CE		Fluo-N3DH-CHO		Fluo-N3DL-DRO		Fluo-N3DL-TRIC		Fluo-N3DL-TRIF		PhC-C2DH-U373		PhC-C2DL-PSC		Fluo-C3DH-A549-SIM		Fluo-N2DH-SIM+		Fluo-N3DH-SIM+
per dataset: average scores for annotations of videos 01 and 02
MSEG_GT	0.891958		0.843141		0.783644		0.875995		0.768919		0.858727		0.924479		0.741577		0.88636		0.904299		0.843692		0.903739		0.840448		0.901624		0.838203		0.836411		0.788459		1		1		1
MDET_GT	0.996394		0.994003		0.965295		0.946511		0.970594		1		0.995728		0.938597		0.995547		0.987257		1		0.985675		1		1		1		0.993663		0.983228		1		1		1
per dataset: standard deviations of scores for annotations of videos 01 and 02
MSEG_GT	0.036256		0.0260727		0.0664265		0.0268599		0.0471538		0.0204332		0.00938061		0.0475095		0.0624306		0.0346741		0.0208637		0.0805868		0.0351309		0.00420698		0.0627813		0.143118		0.0443296		0		0		0
MDET_GT	0.00451797		0.00275592		0.0438873		0.0355673		0.0134761		0		0.0044045		0.00858912		0.00248084		0.00222719		0		0.0102379		0		0		0		0.00459855		0.0101691		0		0		0
per dataset: weights for the average scores to identify results of a reasonable quality
	0.5		0.5		0.5		0.5		0.5		0.5		0.5		0.5		0.5		0.5		0.5		0.5		0.5		0.5		0.5		0.5		0.5		0.5		0.5		0.5

## Sheet: 10. Introduction
	Accumulated results within the Cell Tracking Benchmark (June 1st, 2022) (Tabs 10-14)
	Technical measures for cell segmentation and tracking methods across all applicable videos in the test datasets.
	Explanation of the tabs
	SEG	The performance values of the SEG measure for the test datasets.
	TRA	The performance values of the TRA measure for the test datasets.
	Cell Tracking Benchmark	The rankings of all the methods on the test datasets within the Cell Tracking Benchmark.
	Quality Control Criteria	The quality control thresholds, established as weighted fractions of MSEG_GT and MTRA_GT, for identifying results of a reasonable quality.
	Legend for the tabs
	NA	Not applicable	Result missing for a particular video because the participant has not provided it.
	Integer numbers are listed with zero decimals.
	Real numbers are listed with four decimals.
	The segmentation and tracking methods transferred from the generalization study are highlighted by *.
	The results with the SEG or TRA score above the human level for a particular dataset are highlighted in green in the Cell Tracking Benchmark tab.
	The results with the SEG or TRA score at the human level for a particular dataset are highlighted in blue in the Cell Tracking Benchmark tab.
	The results that passed the SEG and TRA quality control criteria for both videos of a particular dataset are highlighted in orange in the Cell Tracking Benchmark tab.

[truncated: 32 more sheets: 11. SEG, 12. TRA, 13. Cell Tracking Benchmark, 14. Quality Control Criteria, 15. Introduction, 16. CT, 17. TF, 18. BC(i), 19. CCA, 20. Quality Control Criteria, 21. Introduction, 22. CALT-US, 23. DREX-US, 24. IGFL-FR, 25. KIT-GE (3), 26. KTH-SE (1), 27. MU-CZ (2), 28. MU-US (3), 29. MU-US (4), 30. PURD-US …]
