# Supplementary material for: The Cell Tracking Challenge: 10 years of objective benchmarking
Source: Nat Methods. 2023 May 18;20(7):1010–20. doi: 10.1038/s41592-023-01879-y (PMC10333123; doi:10.1038/s41592-023-01879-y)
Supplement: Source Data Fig. 2 — Statistical source data. [file 41592_2023_1879_MOESM6_ESM.xlsx]

## Sheet: Data per dataset and table
Per dataset values as we computed them from the per videos data (which in turn were obtained directly from the images) are shown right in the table below. However, extreme values were identified (equations at the bottom) in these to be able to avoid them when mapping the color scales. Underneath (the middle table) is therefore another table that includes the very same numbers, except for manually…
Name	SNR	CR	Heti	Hetb	Res	Sha	Spa	Cha	Ove	Mit	Syn	Ent/Leav	Apo	Deb
BF-C2DL-HSC	2.00878	0.862712	3.75535	0.467587	270.897	0.824898	5.73479	0.00679965	0.680976	0.160714	N	N	N	N
BF-C2DL-MuSC	1.08751	0.95246	17.2562	0.974873	943.873	0.567015	77.7379	0.00491558	0.572138	0.0199855	N	N	N	N
DIC-C2DH-HeLa	0.45055	1.00263	32.5891	1.41758	12092.9	0.696221	7.04692	0.43241	0.911033	0.0217391	N	Y	Y	Y
Fluo-C2DL-Huh7	9.53808	8.62519	1.103	0.708509	6006.19	0.653322	13.5654	0.066891	0.916565	0.233333	N	Y	N	Y
Fluo-C2DL-MSC	3.18117	1.56154	1.0417	0.773276	14348.6	0.272747	57.3546	84.415	0.727422	0.0104167	N	Y	N	N
Fluo-C3DH-A549	16.1539	3.2312	0.370921	NA	75744.9	0.371357	NA	0.503849	0.890504	NA	N	N	N	N		text used for not-available values:				NA
Fluo-C3DH-H157	20.6931	2.62614	0.536743	0.484344	497671	0.429995	186.659	4.45027	0.83351	0	N	Y	N	N		reds are outside range <row79; row80>
Fluo-C3DL-MDA231	11.3241	5.01859	1.07338	0.259198	1306.34	0.475544	14.4777	4.4378	0.677971	0.166667	N	Y	N	N
Fluo-N2DH-GOWT1	4.92051	9.99452	0.887125	0.848034	3267.98	0.836967	56.2909	0.0142079	0.918703	0.0706522	N	Y	N	Y
Fluo-N2DL-HeLa	22.6767	1.01904	0.350536	0.60584	609.644	0.830631	13.1488	2.62687	0.882148	1.45109	N	Y	Y	Y
Fluo-N3DH-CE	8.05811	3.72473	0.643685	0.274198	7865.91	0.455734	2.60581	0.214223	0.724256	1.74492	Y	N	N	N
Fluo-N3DH-CHO	7.26662	6.89566	0.973006	0.348727	19920.9	0.285684	33.3905	0.024872	0.875625	0.0597826	N	Y	Y	N
Fluo-N3DL-DRO	2.24681	3.1246	0.314547	0.187458	1831.79	0.620905	7.18143	1.18452	0.672568	1.05	N	N	N	N
Fluo-N3DL-TRIC	7.18204	2.15991	0.288938	0.331596	299.311	0.829362	6.67618	1.61622	0.847721	0.427647	Y	N	N	N
Fluo-N3DL-TRIF	12.4833	7.1132	0.262691	0.182723	7557.65	0.846745	5.92702	14.3753	0.76653	0.887914	Y	N	N	Y
PhC-C2DH-U373	2.89731	1.10079	13.0291	0.868207	4387.31	0.553573	104.449	0.0200296	0.909226	0.00434783	N	Y	N	Y
PhC-C2DL-PSC	3.12029	1.44473	0.873463	0.401263	142.815	0.588375	4.86744	0.077069	0.906672	1.985	N	Y	N	Y
Fluo-C3DH-A549-SIM	6.055	1.64255	0.519943	NA	59586.7	0.32796	NA	1.04812	0.939541	NA	N	N	N	N
Fluo-N2DH-SIM+	6.35094	1.23411	0.961528	0.477686	1808.77	0.732753	19.2413	0.178443	0.888725	0.486495	N	Y	N	N
Fluo-N3DH-SIM+	5.29504	1.24224	1.06584	0.40657	38387.6	0.75858	16.3458	0.166139	0.861619	0.489697	N	Y	N	N
The same table as the above except that extremes and NAs are removed.
Name	SNR	CR	Heti	Hetb	Res	Sha	Spa	Cha	Ove	Mit	Syn	Ent/Leav	Apo	Deb
BF-C2DL-HSC	2.00878	0.862712		0.467587	270.897	0.824898	5.73479	0.00679965	0.680976	0.160714	N	N	N	N
BF-C2DL-MuSC	1.08751	0.95246		0.974873	943.873	0.567015	77.7379	0.00491558	0.572138	0.0199855	N	N	N	N
DIC-C2DH-HeLa	0.45055	1.00263			12092.9	0.696221	7.04692	0.43241	0.911033	0.0217391	N	Y	Y	Y
Fluo-C2DL-Huh7	9.53808		1.103	0.708509	6006.19	0.653322	13.5654	0.066891	0.916565	0.233333	N	Y	N	Y
Fluo-C2DL-MSC	3.18117	1.56154	1.0417	0.773276	14348.6	0.272747	57.3546		0.727422	0.0104167	N	Y	N	N
Fluo-C3DH-A549	16.1539	3.2312	0.370921			0.371357		0.503849	0.890504		N	N	N	N
Fluo-C3DH-H157		2.62614	0.536743	0.484344		0.429995			0.83351	0	N	Y	N	N
Fluo-C3DL-MDA231	11.3241	5.01859	1.07338	0.259198	1306.34	0.475544	14.4777		0.677971	0.166667	N	Y	N	N
Fluo-N2DH-GOWT1	4.92051		0.887125	0.848034	3267.98	0.836967	56.2909	0.0142079	0.918703	0.0706522	N	Y	N	Y
Fluo-N2DL-HeLa		1.01904	0.350536	0.60584	609.644	0.830631	13.1488	2.62687	0.882148	1.45109	N	Y	Y	Y
Fluo-N3DH-CE	8.05811	3.72473	0.643685	0.274198	7865.91	0.455734	2.60581	0.214223	0.724256		Y	N	N	N
Fluo-N3DH-CHO	7.26662	6.89566	0.973006	0.348727	19920.9	0.285684	33.3905	0.024872	0.875625	0.0597826	N	Y	Y	N
Fluo-N3DL-DRO	2.24681	3.1246	0.314547	0.187458	1831.79	0.620905	7.18143	1.18452	0.672568	1.05	N	N	N	N
Fluo-N3DL-TRIC	7.18204	2.15991	0.288938	0.331596	299.311	0.829362	6.67618	1.61622	0.847721	0.427647	Y	N	N	N
Fluo-N3DL-TRIF	12.4833	7.1132	0.262691	0.182723	7557.65	0.846745	5.92702		0.76653	0.887914	Y	N	N	Y
PhC-C2DH-U373	2.89731	1.10079		0.868207	4387.31	0.553573		0.0200296	0.909226	0.00434783	N	Y	N	Y
PhC-C2DL-PSC	3.12029	1.44473	0.873463	0.401263	142.815	0.588375	4.86744	0.077069	0.906672		N	Y	N	Y
Fluo-C3DH-A549-SIM	6.055	1.64255	0.519943			0.32796		1.04812	0.939541		N	N	N	N
Fluo-N2DH-SIM+	6.35094	1.23411	0.961528	0.477686	1808.77	0.732753	19.2413	0.178443	0.888725	0.486495	N	Y	N	N
Fluo-N3DH-SIM+	5.29504	1.24224	1.06584	0.40657		0.75858	16.3458	0.166139	0.861619	0.489697	N	Y	N	N
The same table as the first table except that coloring scheme is applied (based on ranges extracted from the middle table), and with several manually colored cells which correspond to the cells with the filtered-out extremes and NAs.
Name	SNR	CR	Heti	Hetb	Res	Sha	Spa	Cha	Ove	Mit	Synxxx x	Ent/Leavxx xxx	Apoxxx xxxxxx	Debxxx xxxx		lower is better:			HETi,HETb,CHA,MIT
BF-C2DL-HSC	2.00878	0.862712	3.75535	0.467587	270.897	0.824898	5.73479	0.00679965	0.680976	0.160714	N	N	N	N		higher is better:			SNR,CR,RES,SHA,SPA,OVE
BF-C2DL-MuSC	1.08751	0.95246	17.2562	0.974873	943.873	0.567015	77.7379	0.00491558	0.572138	0.0199855	N	N	N	N
DIC-C2DH-HeLa	0.45055	1.00263	32.5891	1.41758	12092.9	0.696221	7.04692	0.43241	0.911033	0.0217391	N	Y	Y	Y
Fluo-C2DL-Huh7	9.53808	8.62519	1.103	0.708509	6006.19	0.653322	13.5654	0.066891	0.916565	0.233333	N	Y	N	Y
Fluo-C2DL-MSC	3.18117	1.56154	1.0417	0.773276	14348.6	0.272747	57.3546	84.415	0.727422	0.0104167	N	Y	N	N
Fluo-C3DH-A549	16.1539	3.2312	0.370921	NA	75744.9	0.371357	NA	0.503849	0.890504	NA	N	N	N	N
Fluo-C3DH-H157	20.6931	2.62614	0.536743	0.484344	497671	0.429995	186.659	4.45027	0.83351	0	N	Y	N	N		super good, yet excluded outlier
Fluo-C3DL-MDA231	11.3241	5.01859	1.07338	0.259198	1306.34	0.475544	14.4777	4.4378	0.677971	0.166667	N	Y	N	N		super bad, yet excluded outlier
Fluo-N2DH-GOWT1	4.92051	9.99452	0.887125	0.848034	3267.98	0.836967	56.2909	0.0142079	0.918703	0.0706522	N	Y	N	Y
Fluo-N2DL-HeLa	22.6767	1.01904	0.350536	0.60584	609.644	0.830631	13.1488	2.62687	0.882148	1.45109	N	Y	Y	Y
Fluo-N3DH-CE	8.05811	3.72473	0.643685	0.274198	7865.91	0.455734	2.60581	0.214223	0.724256	1.74492	Y	N	N	N
Fluo-N3DH-CHO	7.26662	6.89566	0.973006	0.348727	19920.9	0.285684	33.3905	0.024872	0.875625	0.0597826	N	Y	Y	N
Fluo-N3DL-DRO	2.24681	3.1246	0.314547	0.187458	1831.79	0.620905	7.18143	1.18452	0.672568	1.05	N	N	N	N
Fluo-N3DL-TRIC	7.18204	2.15991	0.288938	0.331596	299.311	0.829362	6.67618	1.61622	0.847721	0.427647	Y	N	N	N
Fluo-N3DL-TRIF	12.4833	7.1132	0.262691	0.182723	7557.65	0.846745	5.92702	14.3753	0.76653	0.887914	Y	N	N	Y
PhC-C2DH-U373	2.89731	1.10079	13.0291	0.868207	4387.31	0.553573	104.449	0.0200296	0.909226	0.00434783	N	Y	N	Y
PhC-C2DL-PSC	3.12029	1.44473	0.873463	0.401263	142.815	0.588375	4.86744	0.077069	0.906672	1.985	N	Y	N	Y
Fluo-C3DH-A549-SIM	6.055	1.64255	0.519943	NA	59586.7	0.32796	NA	1.04812	0.939541	NA	N	N	N	N
Fluo-N2DH-SIM+	6.35094	1.23411	0.961528	0.477686	1808.77	0.732753	19.2413	0.178443	0.888725	0.486495	N	Y	N	N
Fluo-N3DH-SIM+	5.29504	1.24224	1.06584	0.40657	38387.6	0.75858	16.3458	0.166139	0.861619	0.489697	N	Y	N	N
Stats from the middle table (after filtering of extremes and NAs) -- to discover intervals for the colorings in the final table
min present value	0.45055	0.862712	0.262691	0.182723	142.815	0.272747	2.60581	0.00491558	0.572138	0
max present value	16.1539	7.1132	1.103	0.974873	19920.9	0.846745	77.7379	2.62687	0.939541	1.45109
present values left	18	18	16	17	16	20	16	16	20	16
no. of extreme orig values	2	2	4	1	4	0	2	4	0	2
Stats from the top (original data) table -- to detect outliers (and create the middle table)
Q1	3.12029	1.23411	0.519943	0.340161	1306.34	0.455734	6.86155	0.066891	0.727422	0.0407609						Percentiles that point to (or close to) existing values in the table. This is used to build the "Q1 to Q3 interval".
Q3	9.53808	3.72473	1.07338	0.740892	14348.6	0.75858	44.8407	1.61622	0.906672	0.688806						0.263158	0.263158	0.263158	0.264706	0.263158	0.263158	0.264706	0.263158	0.263158	0.264706
Q1 – 1.5*(Q3-Q1)	-6.50638	-2.50184	-0.31021	-0.260935	-18257	0.00146582	-50.1072	-2.2571	0.458547	-0.931306
Q3 + 1.5*(Q3-Q1)	19.1648	7.46067	1.90353	1.34199	33911.9	1.21285	101.809	3.94021	1.17555	1.66087
Red→Yellow is mapped onto “used min” → “used middle”; Yellow → Green is mapped onto “used middle” → “used max”; or vice versa (depends on the particular measure)
used min	0.45055	0.862712	0.262691	0.182723	142.815	0.272747	2.60581	0.00491558	0.572138	0
used middle	8.30222	3.98796	0.682845	0.578798	10031.8	0.559746	40.1719	1.31589	0.755839	0.725543
used max	16.1539	7.1132	1.103	0.974873	19920.9	0.846745	77.7379	2.62687	0.939541	1.45109

## Sheet: Measure values per video
These are the original values extracted from the log files that were captured from Fiji plugin: CTC update site enabled; Fiji -> Plugins -> Cell Tracking Challenge -> Dataset measures
dataset	video	SNR	CR	HETI	HETB	RES	SHA	SPA	CHA	OVE	MIT
log_BF-C2DL-HSC	1	1.9864	0.883354	4.89467	0.511297	265.649	0.816256	9.71022	0.00690307	0.628123	0.0895692
log_BF-C2DL-HSC	2	2.03117	0.84207	2.61602	0.423878	276.144	0.83354	1.75937	0.00669624	0.733829	0.231859
log_BF-C2DL-MuSC	1	0.550265	0.974483	26.2064	1.09634	783.384	0.594165	44.7688	0.00996035	0.574511	0.0239826
log_BF-C2DL-MuSC	2	1.62475	0.930437	8.30601	0.853405	1104.36	0.539865	110.707	-0.000129197	0.569764	0.0159884
log_DIC-C2DH-HeLa	1	0.380751	1.00738	24.6494	1.44252	12058.8	0.69527	4.03213	-0.416004	0.898275	0.0173913
log_DIC-C2DH-HeLa	2	0.520349	0.99787	40.5288	1.39264	12127	0.697173	10.0617	-0.448815	0.923791	0.026087
log_Fluo-C2DL-Huh7	1	13.6785	8.60436	1.31243	0.702871	7137.4	0.693349	24.4401	0.062831	0.932935	0.0666667
log_Fluo-C2DL-Huh7	2	5.39768	8.64601	0.893568	0.714147	4874.99	0.613294	2.69073	0.070951	0.900195	0.4
log_Fluo-C2DL-MSC	1	3.34082	1.53402	1.02104	1.07962	6222.66	0.305534	53.2356	-22.0034	0.785267	0.0208333
log_Fluo-C2DL-MSC	2	3.02153	1.58905	1.06235	0.466928	22474.4	0.239959	61.4735	-146.827	0.669577	0
log_Fluo-C3DH-A549	1	17.2015	3.95023	0.387657	NA	75295.2	0.424736	NA	1.36513	0.939665	NA
log_Fluo-C3DH-A549	2	15.1063	2.51216	0.354185	NA	76194.6	0.317978	NA	-2.37283	0.841344	NA
log_Fluo-C3DH-H157	1	21.3028	2.55206	0.442642	0.490922	357812	0.437516	137.887	-3.82265	0.888437	0
log_Fluo-C3DH-H157	2	20.0834	2.70021	0.630844	0.477765	637530	0.422474	235.431	-5.07789	0.778583	0
log_Fluo-C3DL-MDA231	1	10.3367	4.65416	1.15285	0.255065	1391.08	0.46473	12.6829	-1.20488	0.672663	0
log_Fluo-C3DL-MDA231	2	12.3115	5.38302	0.993904	0.263331	1221.6	0.486358	16.2725	-7.67071	0.683279	0.333333
log_Fluo-N2DH-GOWT1	1	4.41159	9.37472	0.92397	0.805276	3372.29	0.839435	44.1317	-0.00588195	0.91513	0.119565
log_Fluo-N2DH-GOWT1	2	5.42943	10.6143	0.85028	0.890792	3163.68	0.834498	68.45	-0.0225338	0.922276	0.0217391
log_Fluo-N2DL-HeLa	1	27.2493	1.01613	0.34446	0.657981	606.557	0.839005	15.3504	2.63145	0.870728	1.51087
log_Fluo-N2DL-HeLa	2	18.1042	1.02194	0.356612	0.553699	612.731	0.822256	10.9471	2.62229	0.893568	1.3913
log_Fluo-N3DH-CE	1	8.65468	3.76528	0.704949	0.27844	9975.53	0.453759	2.75505	0.306888	0.78014	0.968421
log_Fluo-N3DH-CE	2	7.46154	3.68419	0.582422	0.269956	5756.28	0.457709	2.45657	0.121558	0.668372	2.52143
log_Fluo-N3DH-CHO	1	5.15029	6.20403	1.07871	0.422789	18659.2	0.283533	37.8582	0.0704971	0.866904	0.0434783
log_Fluo-N3DH-CHO	2	9.38296	7.5873	0.867302	0.274664	21182.6	0.287834	28.9228	-0.0207532	0.884347	0.076087
log_Fluo-N3DL-DRO	1	2.56964	3.39199	0.341296	0.207441	1641.68	0.604381	7.68597	-1.33702	0.606059	0
log_Fluo-N3DL-DRO	2	1.92399	2.85721	0.287798	0.167474	2021.91	0.637428	6.6769	-1.03202	0.739076	2.1
log_Fluo-N3DL-TRIC	1	7.2506	2.45021	0.309998	0.373383	329.583	0.842195	8.63461	-3.31349	0.917426	0.72
log_Fluo-N3DL-TRIC	2	7.11348	1.86962	0.267878	0.289809	269.039	0.81653	4.71775	0.0810513	0.778017	0.135294
log_Fluo-N3DL-TRIF	1	10.0118	5.30121	0.254856	0.222233	8488.17	0.8284	5.21982	-6.83767	0.820521	0.723881
log_Fluo-N3DL-TRIF	2	14.9548	8.9252	0.270525	0.143213	6627.12	0.865091	6.63423	-21.9128	0.71254	1.05195
log_PhC-C2DH-U373	1	2.2679	1.07671	19.1615	0.847916	4325.03	0.519192	131.724	0.00222923	0.918184	0
log_PhC-C2DH-U373	2	3.52672	1.12487	6.89671	0.888498	4449.6	0.587953	77.1739	0.0378301	0.900268	0.00869565
log_PhC-C2DL-PSC	1	3.30047	1.42709	0.973091	0.426359	141.589	0.600548	4.9295	-0.0819055	0.90637	1.86
log_PhC-C2DL-PSC	2	2.94012	1.46236	0.773836	0.376168	144.042	0.576202	4.80539	-0.0722325	0.906973	2.11
log_Fluo-C3DH-A549-SIM	1	6.10825	1.64825	0.478586	NA	48587.4	0.392971	NA	1.40028	0.959701	NA
log_Fluo-C3DH-A549-SIM	2	6.00175	1.63684	0.561301	NA	70586	0.262949	NA	0.695947	0.919381	NA
log_Fluo-N2DH-SIM+	1	8.95518	1.33014	0.53168	0.332752	1843.82	0.738973	19.3423	-0.212008	0.894915	0.545455
log_Fluo-N2DH-SIM+	2	3.7467	1.13807	1.39138	0.62262	1773.73	0.726533	19.1404	-0.144877	0.882536	0.427536
log_Fluo-N3DH-SIM+	1	7.93221	1.36293	0.599736	0.229317	39545.9	0.762811	15.6395	-0.164543	0.857537	0.406667
log_Fluo-N3DH-SIM+	2	2.65788	1.12155	1.53194	0.583822	37229.2	0.754348	17.0521	-0.167734	0.865702	0.572727
Note: Fluo-C3DH-A549 and its -SIM video show always a single cell. Under such circumstances, the HETerogeneity Between cells, just like SPAcing (between cells) or MITotic dividings cannot be computed.

## Sheet: Scale bar
	Easy																							Difficult
			1	2	3	4	5	6	7	8	9	10	11	12	13	14	15	16	17	18	19	20
This scale bar has the resolution of 20 color levels because there are (at most) 20 datasets whose score values are to be mapped onto this bar.
However, the layout of columns makes it hard to place similarily-looking scale bar directly under the table (of different columns layout) in the same Excel sheet.
We have thus taken high-res screenshots and montaged the two pictures. Alternatively, one could insert the two graphics just above each other directly in a document.
