# Supplementary material for: The Cell Tracking Challenge: 10 years of objective benchmarking
Source: Nat Methods. 2023 May 18;20(7):1010–20. doi: 10.1038/s41592-023-01879-y (PMC10333123; doi:10.1038/s41592-023-01879-y)
Supplement: Source Data Fig. 3 — Source data used for algorithmic taxonomy. [file 41592_2023_1879_MOESM7_ESM.xlsx]

## Sheet: Figure 3
	Strategy	Detection technique	Segmentation technique	Linking technique
per method: characterization of the strategy and the detection, segmentation, and linking techniques followed
AU-TR	DetSeg	Machine learning (U-Net)	Machine learning (U-Net) with watershed-based refinement	-
BFR-GE (1)	Seg	-	Machine learning (DeepLabv3+) with watershed-based refinement	-
BFR-GE (2)	Seg	-	Machine learning (U-Net) with morphological refinement	-
BGU-IL (1)	Seg&Lnk	-	Energy minimization (probability)	Label propagation (motion analysis)
BGU-IL (2)	SegLnk	-	Machine learning (ConvLSTM-Unet)	Label propagation (overlap)
BGU-IL (3)	SegLnk	-	Machine learning (ConvLSTM-Unet)	Label propagation (overlap)
BGU-IL (4)	SegLnk	-	Machine learning (ConvLSTM-Unet)	Label propagation (overlap)
BGU-IL (5)	SegLnk	Machine learning (ConvLSTM-Unet)	Machine learning (ConvLSTM-Unet) with distance-based region growing	Machine learning (graph neural network)
CALT-US	Seg	-	Machine learning (U-Net) with morphological refinement	-
CALT-US (*)	Seg	-	Machine learning (U-Net) with morphological refinement	-
CAS-CN	DetSegLnk	Machine learning (U-Net)	Machine learning (U-Net) with watershed-based refinement	Machine learning (Siamese tracking)
COM-US	SegLnk	-	Thresholding (intensity)	Graph-based optimization (multiple hypothesis)
CSU-CN	DetSeg	Machine learning (U-Net)	Machine learning (U-Net) with watershed-based refinement	-
CUHK-HK	SegLnk	-	Machine learning (U-Net)	Graph-based optimization (minmum cost flow)
CUL-UK	SegLnk	-	Thresholding (intensity)	Label propagation (motion analysis)
CUNI-CZ	SegLnk	-	Thresholding (intensity)	Nearest neighbor (distance)
CVUT-CZ	SegLnk	-	Machine learning (J-Net)	Graph-based optimization (Markov-Chain-Monte-Carlo-based tracking)
DESU-US	DetSegLnk	Thresholding (spatiotemporal statistics)	Region growing (intensity)	Graph-based optimization (probability)
DKFZ-GE	DetSeg	Machine learning (nnU-Net)	Machine learning (nnU-Net)	-
DREX-US	DetSegLnk	Thresholding (spatiotemporal statistics)	Thresholding (intensity)	Graph-based optimization (multitemporal association tracking)
DREX-US (*)	DetSegLnk	Thresholding (spatiotemporal statistics)	Thresholding (intensity)	Graph-based optimization (multitemporal association tracking)
FR-GE (1)	SegLnk	-	Energy minimization (intensity, boundary)	Label propagation (overlap)
FR-GE (2)	SegLnk	-	Machine learning (U-Net)	Label propagation (overlap)
FR-GE (3)	SegLnk	-	Machine learning (U-Net)	Label propagation (overlap)
HD-GE (BMCV) (1)	SegLnk	-	Thresholding (intensity)	Nearest neighbor (distance)
HD-GE (BMCV) (2)	Seg	-	Machine learning (GRUU-Net)	-
HD-GE (BMCV) (3)	Seg	-	Machine learning (EfficientCellSeg)	-
HD-GE (IWR)	SegLnk	-	Machine learning (random forest)	Graph-based optimization (probability)
HDU-CN	Seg	-	Machine learning (U-Net) with watershed-based refinement	-
HIT-CN (1)	DetLnkSeg	Machine learning (U-Net)	Machine learning (U-Net)	Label propagation (bounding box distance)
HIT-CN (2)	DetSegLnk	Machine learning (UNet++)	Machine learning (UNet++)	Label propagation (motion analysis)
HKI-GE	SegLnk	-	Thresholding (spatial statistics)	Nearest neighbor (distance)
IGFL-FR	DetSegLnk	Machine learning (U-Net)	Machine learning (U-Net)	Label propagation (motion analysis)
IGFL-FR (*)	DetSegLnk	Machine learning (U-Net)	Machine learning (U-Net)	Label propagation (motion analysis)
IMCB-SG (1)	SegLnk	-	Thresholding (intensity)	Label propagation (overlap)
IMCB-SG (2)	SegLnk	-	Thresholding (intensity)	Nearest neighbor (distance)
JAN-US	DetLnkSeg	Machine learning (U-Net)	Region growing (distance)	Graph-based optimization (shortest path)
KIT-GE (1)	SegLnk	-	Thresholding (spatial statistics)	Nearest neighbor (distance)
KIT-GE (2)	SegLnk	-	Machine learning (U-Net) with watershed-based refinement	Graph-based optimization (minmum cost flow)
KIT-GE (3)	SegLnk	-	Machine learning (U-Net) with watershed-based refinement	Graph-based optimization (minmum cost flow)
KIT-GE (4)	SegLnk	-	Machine learning (ERFNet)	Label propagation (motion analysis, backward in time)
KTH-SE (1)	SegLnk	-	Thresholding (intensity)	Graph-based optimization (shortest path)
KTH-SE (1*)	SegLnk	-	Thresholding (intensity)	Graph-based optimization (shortest path)
KTH-SE (2)	SegLnk	-	Thresholding (intensity)	Graph-based optimization (shortest path, motion analysis)
KTH-SE (3)	SegLnk	-	Thresholding (spatial statistics)	Graph-based optimization (shortest path)
KTH-SE (4)	SegLnk	-	Thresholding (intensity)	Graph-based optimization (shortest path)
KTH-SE (5)	SegLnk	-	Thresholding (spatial statistics) with template-matching-based refinement	Graph-based optimization (shortest path)
LEID-NL	Seg&Lnk	-	Energy minimization (intensity, boundary)	Contour evolution (intensity, boundary, motion analysis)
MON-AU	Seg	Machine learning (Mask R-CNN)	Machine learning (Mask R-CNN)	-
MPI-GE (CBG) (1)	DetSeg	Machine learning (U-Net)	Region growing (predicted probability)	-
MPI-GE (CBG) (2)	Seg	-	Machine learning (random forest)	-
MPI-GE (CBG) (3)	DetLnkSeg	Machine learning (U-Net)	Region growing (distance)	Nearest neighbor (distance)
MSU-RU	DetSeg	Machine learning (U-Net)	Machine learning (U-Net) with watershed-based refinement	-
MU-CZ (1)	Seg&Lnk	-	Energy minimization (intensity)	Contour evolution (intensity) with bleaching compensation
MU-CZ (2)	DetSegLnk	Machine learning (U-Net)	Machine learning (U-Net) with watershed-based refinement	Label propagation (overlap)
MU-CZ (2*)	DetSegLnk	Machine learning (U-Net)	Machine learning (U-Net) with watershed-based refinement	Label propagation (overlap)
MU-CZ (3)	Seg	-	Machine learning (CU-Net) with spatiotemporal-overlap-based refinement	-
MU-US (1)	SegLnk	-	Region growing (intensity-based clustering)	Nearest neighbor (distance, motion analysis)
MU-US (2)	DetSegLnk	Machine learning (U-SE-ResNet)	Machine learning (U-SE-ResNet) with watershed-based refinement	Label propagation (overlap, motion analysis) combined with nearest neighbor (overlap)
MU-US (3)	DetSegLnk	Machine learning (DMNet)	Machine learning (DMNet) with watershed-based refinement	Label propagation (overlap, motion analysis) combined with nearest neighbor (overlap)
MU-US (3*)	DetSeg	Machine learning (DMNet)	Machine learning (DMNet) with watershed-based refinement	-
MU-US (4)	DetSeg	Machine learning (U-SE-ResNet)	Machine learning (U-SE-ResNet) with watershed-based refinement	-
MU-US (4*)	DetSeg	Machine learning (U-SE-ResNet)	Machine learning (U-SE-ResNet) with watershed-based refinement	-
MU-US (5)	Seg	Machine learning (Mask R-CNN)	Machine learning (Mask R-CNN) with bouding-box-based refinement	-
ND-US (1)	SegLnk	-	Machine learning (in-house developed fully connected network)	Graph-based optimization (minmum cost flow)
ND-US (2)	Seg	-	Machine learning (DCAN) with spatiotemporal-overlap-based refinement	-
NOTT-UK	SegLnk	-	Thresholding (intensity)	Nearest neighbor (distance)
OX-UK	DetSeg	Machine learning (decision tree)	Region growing (distance)	-
PAST-FR	Seg&Lnk	-	Energy minimization (intensity, boundary)	Contour evolution (intensity, boundary)
PURD-US	SegLnk	-	Machine learning (U-Net)	Graph-based optimization (multi-parametric tracking)
PURD-US (*)	SegLnk	-	Machine learning (U-Net)	Graph-based optimization (multi-parametric tracking)
QMUL-UK	Seg	Machine learning (Faster R-CNN)	Machine learning (Faster R-CNN)	-
RUTG-US	Seg	-	Machine learning (in-house developed dual-branch network)	-
RWTH-GE (1)	DetLnkSeg	Machine learning (U-Net)	Region growing (distance)	Nearest neighbor (distance, backward in time)
RWTH-GE (2)	DetLnkSeg	Peak localization (spatiotemporal statistics)	Region growing (intensity)	Nearest neighbor (distance, backward in time)
RWTH-GE (3)	DetLnkSeg	Peak localization (spatiotemporal statistics)	Region growing (intensity, distance)	Nearest neighbor (distance, backward in time)
SZU-CN	SegLnk	-	Machine learning (U-Net)	Graph-based optimization (minmum cost flow)
THU-CN (1)	Seg	-	Machine learning (U-Net) with watershed-based refinement	-
THU-CN (2)	SegLnk	-	Machine learning (PolarMask)	Label propagation (overlap)
TUG-AT	Seg&Lnk	-	Machine learning (Recurrent stacked hourglass network)	Label propagation (cosine embedding overlap)
UCH-CL	DetSeg	Machine learning (U-Net)	Machine learning (U-Net) with watershed-based refinement	-
UCSB-US	DetSegLnk	Machine learning (U-Net)	Region growing (predicted probability) with supervoxel-based refinement	Nearest neighbor (distance)
UNSW-AU	DetSeg	Machine learning (NAS-optimized ConvLSTM-Unet)	Machine learning (NAS-optimized ConvLSTM-Unet) with watershed-based refinement	-
UP-PT	SegLnk	-	Thresholding (intensity)	Nearest neighbor (distance)
UPM-ES	SegLnk	-	Thresholding (intensity)	Label propagation (overlap)
USYD-AU	SegLnk	Machine learning (Mask R-CNN)	Machine learning (Mask R-CNN)	Machine learning (Siamese tracking)
UVA-NL	DetSegLnk	Machine learning (U-Net)	Machine learning (U-Net) with watershed-based refinement	Machine learning (Siamese tracking)
UZH-CH	SegLnk	-	Region growing (intensity)	Nearest neighbor (distance)
WARW-UK	Seg	-	Energy minimization (random walker)	-
