# Supplementary material for: The Cell Tracking Challenge: 10 years of objective benchmarking
Source: Nat Methods. 2023 May 18;20(7):1010–20. doi: 10.1038/s41592-023-01879-y (PMC10333123; doi:10.1038/s41592-023-01879-y)
Supplement: Source Data Fig. 4 — Statistical source data. [file 41592_2023_1879_MOESM8_ESM.xlsx]

## Sheet: Figure 4a
Dataset	BF-C2DL-HSC		BF-C2DL-MuSC		DIC-C2DH-HeLa		Fluo-C2DL-Huh7		Fluo-C2DL-MSC		Fluo-C3DH-A549		Fluo-C3DH-H157		Fluo-C3DL-MDA231		Fluo-N2DH-GOWT1		Fluo-N2DL-HeLa		Fluo-N3DH-CE		Fluo-N3DH-CHO		Fluo-N3DL-DRO		Fluo-N3DL-TRIC		Fluo-N3DL-TRIF		PhC-C2DH-U373		PhC-C2DL-PSC		Fluo-C3DH-A549-SIM		Fluo-N2DH-SIM+		Fluo-N3DH-SIM+
	Value	Ranking	Value	Ranking	Value	Ranking	Value	Ranking	Value	Ranking	Value	Ranking	Value	Ranking	Value	Ranking	Value	Ranking	Value	Ranking	Value	Ranking	Value	Ranking	Value	Ranking	Value	Ranking	Value	Ranking	Value	Ranking	Value	Ranking	Value	Ranking	Value	Ranking	Value	Ranking
OP_CSB measure
BFR-GE (1)																			0.95674	1
BFR-GE (2)							0.885093	1
BGU-IL (1)									0.760896	1
BGU-IL (5)																			0.956364	2											0.955993	3			0.942961	3			0.899248	2
CALT-US																	0.947642	3
CALT-US (*)	0.92588	1			0.925963	1					0.938156	3			0.810054	1							0.923152	2							0.96066	1
DKFZ-GE											0.954136	1																							0.977432	1	0.90507	2	0.949272	1
HD-GE (BMCV) (3)																											0.875319	3							0.975276	2
HDU-CN			0.87286	3
KIT-GE (2)																					0.829646	2					0.891149	2
KIT-GE (3)	0.904624	3	0.876151	2			0.879325	2					0.929934	2	0.807004	2																	0.85917	1					0.866483	3
KIT-GE (4)	0.908189	2	0.882607	1																													0.857488	2			0.905213	1
KTH-SE (1)									0.746088	3			0.937972	1			0.951575	1					0.9264	1
KTH-SE (1*)																					0.842103	1
KTH-SE (2)																									0.86328	1	0.905879	1	0.850114	3
LEID-NL															0.771183	3
MON-AU																							0.913009	3
MPI-GE (CBG) (2)																													0.895434	1
MSU-RU							0.85927	3
MU-CZ (2)					0.911943	2
MU-CZ (2*)													0.927445	3
MU-US (3)																			0.954133	3
MU-US (3*)																																	0.851738	3
ND-US (2)																															0.958446	2					0.89913	3
OX-UK																									0.741507	2
RWTH-GE (3)																													0.8862	2
UCH-CL																									0.722253	3
UCSB-US																					0.815979	3
UNSW-AU					0.911641	3			0.759592	2							0.948328	2
WARW-UK											0.951572	2
Dataset	BF-C2DL-HSC		BF-C2DL-MuSC		DIC-C2DH-HeLa		Fluo-C2DL-Huh7		Fluo-C2DL-MSC		Fluo-C3DH-A549		Fluo-C3DH-H157		Fluo-C3DL-MDA231		Fluo-N2DH-GOWT1		Fluo-N2DL-HeLa		Fluo-N3DH-CE		Fluo-N3DH-CHO		Fluo-N3DL-DRO		Fluo-N3DL-TRIC		Fluo-N3DL-TRIF		PhC-C2DH-U373		PhC-C2DL-PSC		Fluo-C3DH-A549-SIM		Fluo-N2DH-SIM+		Fluo-N3DH-SIM+
	Value	Ranking	Value	Ranking	Value	Ranking	Value	Ranking	Value	Ranking	Value	Ranking	Value	Ranking	Value	Ranking	Value	Ranking	Value	Ranking	Value	Ranking	Value	Ranking	Value	Ranking	Value	Ranking	Value	Ranking	Value	Ranking	Value	Ranking	Value	Ranking	Value	Ranking	Value	Ranking
SEG measure
BFR-GE (1)																			0.922081	2
BFR-GE (2)							0.811047	1
BGU-IL (5)																			0.921831	3															0.885922	3			0.820294	2
CALT-US (*)	0.854697	1	0.770231	3	0.877109	1					0.877978	3	0.890217	1	0.709522	2							0.924783	1							0.931323	1
CSU-CN					0.865715	3											0.93835	1
DESU-US									0.648619	3
DKFZ-GE											0.908272	1																							0.954863	1	0.831733	1	0.906172	1
HD-GE (BMCV) (3)																											0.781968	3							0.950553	2
KIT-GE (2)																					0.72943	2			0.562358	3	0.820814	1
KIT-GE (3)	0.818063	3	0.773882	2			0.79065	2							0.709623	1																	0.743293	1					0.758546	3
KIT-GE (4)	0.826294	2	0.781979	1																													0.740055	2			0.830491	2
KTH-SE (1)													0.887976	3
KTH-SE (2)																									0.738252	1	0.817967	2	0.708318	3
MON-AU																							0.914433	3
MPI-GE (CBG) (2)																													0.793455	1
MSU-RU							0.782061	3
MU-CZ (1)																							0.917118	2
MU-CZ (2*)													0.889455	2							0.759007	1
MU-US (3)																			0.922795	1
MU-US (3*)					0.87099	2									0.704446	3	0.931415	3			0.722366	3											0.733873	3
ND-US (2)																															0.929036	2					0.82671	3
PURD-US (*)									0.654563	2
RWTH-GE (3)																													0.775767	2
UCH-CL																									0.606556	2
UNSW-AU									0.6868	1							0.93347	2													0.926607	3
WARW-UK											0.903144	2
Dataset	BF-C2DL-HSC		BF-C2DL-MuSC		DIC-C2DH-HeLa		Fluo-C2DL-Huh7		Fluo-C2DL-MSC		Fluo-C3DH-A549		Fluo-C3DH-H157		Fluo-C3DL-MDA231		Fluo-N2DH-GOWT1		Fluo-N2DL-HeLa		Fluo-N3DH-CE		Fluo-N3DH-CHO		Fluo-N3DL-DRO		Fluo-N3DL-TRIC		Fluo-N3DL-TRIF		PhC-C2DH-U373		PhC-C2DL-PSC		Fluo-C3DH-A549-SIM		Fluo-N2DH-SIM+		Fluo-N3DH-SIM+
	Value	Ranking	Value	Ranking	Value	Ranking	Value	Ranking	Value	Ranking	Value	Ranking	Value	Ranking	Value	Ranking	Value	Ranking	Value	Ranking	Value	Ranking	Value	Ranking	Value	Ranking	Value	Ranking	Value	Ranking	Value	Ranking	Value	Ranking	Value	Ranking	Value	Ranking	Value	Ranking
DET measure
BFR-GE (2)							0.95914	2
BGU-IL (1)									0.876389	1
BGU-IL (4)																	0.969744	3
BGU-IL (5)							0.955539	3																							0.989685	2					0.981386	2	0.978202	2
CALT-US (*)	0.997063	1			0.974817	1									0.910586	1															0.989997	1
CUNI-CZ													0.978316	3									0.933771	3
DKFZ-GE																																							0.992373	1
FR-GE (2)																																					0.981432	1
HD-GE (BMCV) (3)																											0.96867	3
IGFL-FR																					0.979491	3
JAN-US																					0.981401	2
KIT-GE (2)																							0.944684	2
KIT-GE (3)							0.967999	1					0.982103	2	0.904385	3			0.993764	1													0.975048	1					0.97442	3
KIT-GE (4)			0.983237	1															0.992279	3													0.974921	2			0.979934	3
KTH-SE (1)									0.850974	2			0.987968	1	0.907382	2	0.976429	2					0.954192	1
KTH-SE (2)																									0.988309	1	0.993791	2	0.99191	3
KTH-SE (3)			0.98154	2
MPI-GE (CBG) (2)																													0.997413	1
MPI-GE (CBG) (3)																					0.989981	1			0.961505	3	0.993823	1
MU-CZ (2)					0.960823	2
MU-US (3)			0.978672	3
ND-US (2)																															0.987856	3
OX-UK																									0.970028	2
PURD-US (*)	0.994004	3
RWTH-GE (1)																			0.992322	2
RWTH-GE (3)																													0.996632	2
TUG-AT																	0.980394	1
UNSW-AU	0.994665	2			0.96034	3			0.832384	3
UVA-NL																																	0.972374	3

## Sheet: Figure 4b
Dataset	BF-C2DL-HSC		BF-C2DL-MuSC		DIC-C2DH-HeLa		Fluo-C2DL-Huh7		Fluo-C2DL-MSC		Fluo-C3DH-A549		Fluo-C3DH-H157		Fluo-C3DL-MDA231		Fluo-N2DH-GOWT1		Fluo-N2DL-HeLa		Fluo-N3DH-CE		Fluo-N3DH-CHO		Fluo-N3DL-DRO		Fluo-N3DL-TRIC		Fluo-N3DL-TRIF		PhC-C2DH-U373		PhC-C2DL-PSC		Fluo-C3DH-A549-SIM		Fluo-N2DH-SIM+		Fluo-N3DH-SIM+
	Value	Ranking	Value	Ranking	Value	Ranking	Value	Ranking	Value	Ranking	Value	Ranking	Value	Ranking	Value	Ranking	Value	Ranking	Value	Ranking	Value	Ranking	Value	Ranking	Value	Ranking	Value	Ranking	Value	Ranking	Value	Ranking	Value	Ranking	Value	Ranking	Value	Ranking	Value	Ranking
OP_CTB measure
BGU-IL (1)									0.759256	1
BGU-IL (5)							0.842671	2											0.955595	1											0.953782	1							0.897167	1
CAS-CN							0.77241	3
DREX-US																							0.911238	3
FR-GE (2)																															0.950744	3
HIT-CN (1)																			0.952507	3
IGFL-FR																					0.802965	3
JAN-US																									0.591218	2
KIT-GE (2)																					0.807721	2					0.787224	3
KIT-GE (3)	0.90113	2	0.869705	2			0.875432	1			0.924592	3	0.928988	2	0.797042	1																	0.854917	1					0.865477	2
KIT-GE (4)	0.90573	1	0.877775	1													0.940195	2													0.950835	2	0.853963	2			0.904503	1
KTH-SE (1)									0.740159	2			0.937582	1	0.757159	3	0.951115	1					0.925882	1											0.92004	1			0.847879	3
KTH-SE (1*)																					0.828807	1
KTH-SE (2)																									0.617198	1	0.866538	1	0.755004	3
LEID-NL															0.760685	2																			0.913464	2
MPI-GE (CBG) (3)																									0.589302	3	0.815603	2	0.804257	1
MU-CZ (1)																							0.912094	2
MU-CZ (2)					0.908686	1																															0.89596	3
MU-CZ (2*)											0.937894	1	0.924862	3
MU-US (1)																																			0.865197	3
MU-US (2)					0.898137	3
MU-US (3)			0.849499	3													0.938858	3	0.952849	2
PURD-US (*)	0.89104	3							0.709767	3	0.931388	2
RWTH-GE (3)																													0.784905	2
UVA-NL					0.903533	2																											0.842828	3			0.896324	2
Dataset	BF-C2DL-HSC		BF-C2DL-MuSC		DIC-C2DH-HeLa		Fluo-C2DL-Huh7		Fluo-C2DL-MSC		Fluo-C3DH-A549		Fluo-C3DH-H157		Fluo-C3DL-MDA231		Fluo-N2DH-GOWT1		Fluo-N2DL-HeLa		Fluo-N3DH-CE		Fluo-N3DH-CHO		Fluo-N3DL-DRO		Fluo-N3DL-TRIC		Fluo-N3DL-TRIF		PhC-C2DH-U373		PhC-C2DL-PSC		Fluo-C3DH-A549-SIM		Fluo-N2DH-SIM+		Fluo-N3DH-SIM+
	Value	Ranking	Value	Ranking	Value	Ranking	Value	Ranking	Value	Ranking	Value	Ranking	Value	Ranking	Value	Ranking	Value	Ranking	Value	Ranking	Value	Ranking	Value	Ranking	Value	Ranking	Value	Ranking	Value	Ranking	Value	Ranking	Value	Ranking	Value	Ranking	Value	Ranking	Value	Ranking
SEG measure
BGU-IL (1)									0.645404	3
BGU-IL (5)							0.75091	2											0.921831	2																			0.820294	1
CAS-CN							0.690306	3
DESU-US									0.648619	2
DREX-US																							0.901869	3
FR-GE (3)																															0.924239	1
HIT-CN (1)																			0.918559	3
JAN-US																									0.397072	2
KIT-GE (2)																					0.72943	2					0.765816	2
KIT-GE (3)	0.818063	2	0.773882	2			0.79065	1			0.849183	3	0.877765	3	0.709623	1																	0.743293	1					0.758546	2
KIT-GE (4)	0.826294	1	0.781979	1													0.928897	2															0.740055	2			0.830491	1
KTH-SE (1)													0.887976	2	0.632187	3	0.926721	3																	0.840081	1			0.745912	3
KTH-SE (1*)																					0.722354	3
KTH-SE (2)																									0.566842	1	0.791357	1	0.636445	3
LEID-NL															0.641564	2																			0.826928	2
MPI-GE (CBG) (3)																									0.393243	3	0.679525	3	0.653978	2
MU-CZ (1)																							0.917118	1
MU-CZ (2)					0.863063	1																															0.824658	2
MU-CZ (2*)											0.875788	1	0.889455	1							0.759007	1
MU-US (1)																																			0.730394	3
MU-US (2)					0.852839	2
MU-US (3)																	0.931415	1	0.922795	1											0.922663	2
PURD-US (*)	0.794809	3	0.756679	3					0.654563	1	0.862777	2											0.905327	2							0.922411	3
RWTH-GE (3)																													0.684061	1
UVA-NL					0.851674	3																											0.719502	3			0.821999	3
Dataset	BF-C2DL-HSC		BF-C2DL-MuSC		DIC-C2DH-HeLa		Fluo-C2DL-Huh7		Fluo-C2DL-MSC		Fluo-C3DH-A549		Fluo-C3DH-H157		Fluo-C3DL-MDA231		Fluo-N2DH-GOWT1		Fluo-N2DL-HeLa		Fluo-N3DH-CE		Fluo-N3DH-CHO		Fluo-N3DL-DRO		Fluo-N3DL-TRIC		Fluo-N3DL-TRIF		PhC-C2DH-U373		PhC-C2DL-PSC		Fluo-C3DH-A549-SIM		Fluo-N2DH-SIM+		Fluo-N3DH-SIM+
	Value	Ranking	Value	Ranking	Value	Ranking	Value	Ranking	Value	Ranking	Value	Ranking	Value	Ranking	Value	Ranking	Value	Ranking	Value	Ranking	Value	Ranking	Value	Ranking	Value	Ranking	Value	Ranking	Value	Ranking	Value	Ranking	Value	Ranking	Value	Ranking	Value	Ranking	Value	Ranking
TRA measure
BGU-IL (1)									0.873108	1
BGU-IL (4)																	0.967164	3
BGU-IL (5)							0.934432	2																							0.985264	1					0.978024	2	0.97404	1
CUNI-CZ													0.976382	3									0.935341	3
FR-GE (2)																																					0.975042	3
IGFL-FR																					0.974672	3
JAN-US																					0.978849	2			0.785364	1
KIT-GE (2)			0.967448	3																			0.947998	2			0.808631	3
KIT-GE (3)	0.984197	3					0.960214	1					0.980212	2	0.88446	1			0.992896	1													0.966543	2					0.972407	2
KIT-GE (4)	0.985166	2	0.973571	1															0.991696	2											0.982022	2	0.96787	1			0.978515	1
KTH-SE (1)							0.86509	3	0.839115	2			0.987187	1	0.882131	2	0.975509	2					0.953156	1
KTH-SE (2)																									0.667555	3	0.941719	2	0.873564	3
KTH-SE (3)			0.970803	2
LEID-NL															0.879806	3																							0.967349	3
MPI-GE (CBG) (3)																					0.986806	1			0.785361	2	0.951681	1	0.954537	1
MU-CZ (2)					0.954309	2
ND-US (1)																															0.981601	3
PURD-US (*)	0.98727	1
RWTH-GE (1)																			0.990536	3
RWTH-GE (3)																													0.885749	2
TUG-AT					0.954102	3			0.787953	3							0.978691	1
UVA-NL					0.955393	1																											0.966154	3
