# Supplementary material for: The Cell Tracking Challenge: 10 years of objective benchmarking
Source: Nat Methods. 2023 May 18;20(7):1010–20. doi: 10.1038/s41592-023-01879-y (PMC10333123; doi:10.1038/s41592-023-01879-y)
Supplement: Source Data Fig. 5 — Statistical source data. [file 41592_2023_1879_MOESM9_ESM.xlsx]

## Sheet: Data per dataset and table
Per dataset values as we computed them from the per videos data (which in turn were obtained directly from the images) are shown right in the table below. However, extreme values were identified (equations at the bottom) in these to be able to avoid them when mapping the color scales. Underneath (the middle table) is therefore another table that includes the very same numbers, except for manually…
		MSEGGT				MDETGT				MTRAGT			SEGST	DETST
Name		avg.	s.d.			avg.	s.d.			avg.	s.d.
BF-C2DL-HSC		0.891958	0.036256	0.891958	0.891958	0.996394	0.00451797	0.891958	0.891958	0.995134	0.00583145		0.875513	0.998454
BF-C2DL-MuSC		0.843141	0.0260727	0.843141	0.843141	0.994003	0.00275592	0.843141	0.843141	0.992565	0.00292826		0.820861	0.999874
DIC-C2DH-HeLa		0.783644	0.0664265	0.783644	0.783644	0.965295	0.0438873	0.783644	0.783644	0.964878	0.0435589		0.895867	0.99707
Fluo-C2DL-Huh7		0.875995	0.0268599	0.875995	0.875995	0.946511	0.0355673	0.875995	0.875995	0.937551	0.0347859		0.84896	1
Fluo-C2DL-MSC		0.768919	0.0471538	0.768919	0.768919	0.970594	0.0134761	0.768919	0.768919	0.968904	0.0141127		0.794752	0.947656
Fluo-C3DH-A549		0.858727	0.0204332	0.858727	0.858727	1	0	0.858727	0.858727	1	0		0.91825	1					text used for not-available values:				NA
Fluo-C3DH-H157		0.924479	0.00938061	0.924479	0.924479	0.995728	0.0044045	0.924479	0.924479	0.991222	0.00505915		0.921218	1					reds are outside range <row82; row83>
Fluo-C3DL-MDA231		0.741577	0.0475095	0.741577	0.741577	0.938597	0.00858912	0.741577	0.741577	0.935306	0.0102455		0.761678	0.996672
Fluo-N2DH-GOWT1		0.88636	0.0624306	0.88636	0.88636	0.995547	0.00248084	0.88636	0.88636	0.994955	0.00264481		0.947095	0.989313
Fluo-N2DL-HeLa		0.904299	0.0346741	0.904299	0.904299	0.987257	0.00222719	0.904299	0.904299	0.98697	0.00213558		0.935856	0.99985
Fluo-N3DH-CE		0.843692	0.0208637	0.843692	0.843692	NA	NA	0.843692	0.843692	NA	NA		0.786785	0.994031
Fluo-N3DH-CHO		0.903739	0.0805868	0.903739	0.903739	0.985675	0.0102379	0.903739	0.903739	0.985092	0.0107618		0.940001	0.993044
Fluo-N3DL-DRO		0.840448	0.0351309	0.840448	0.840448	NA	NA	0.840448	0.840448	NA	NA		0.752152	0.998287
Fluo-N3DL-TRIC		0.901624	0.00420698	0.901624	0.901624	NA	NA	0.901624	0.901624	NA	NA		0.855911	0.9999
Fluo-N3DL-TRIF		0.838203	0.0627813	0.838203	0.838203	NA	NA	0.838203	0.838203	NA	NA		0.833873	0.9992
PhC-C2DH-U373		0.836411	0.143118	0.836411	0.836411	0.993663	0.00459855	0.836411	0.836411	0.99231	0.00586871		0.933167	0.999059
PhC-C2DL-PSC		0.788459	0.0443296	0.788459	0.788459	0.983228	0.0101691	0.788459	0.788459	0.979983	0.0121644		0.781776	0.999224
Fluo-C3DH-A549-SIM		NA	NA			NA	NA			NA	NA		NA	NA
Fluo-N2DH-SIM+		NA	NA			NA	NA			NA	NA		NA	NA
Fluo-N3DH-SIM+		NA	NA			NA	NA			NA	NA		NA	NA
The same table as the above except that extremes and NAs are removed.
		MSEGGT				MDETGT				MTRAGT			SEGST	DETST
Name		avg.	s.d.			avg.	s.d.			avg.	s.d.
BF-C2DL-HSC		0.891958	0.036256	0.891958	0.891958	0.996394	0.00451797	0.891958	0.891958	0.995134	0.00583145	0	0.875513	0.998454
BF-C2DL-MuSC		0.843141	0.0260727	0.843141	0.843141	0.994003	0.00275592	0.843141	0.843141	0.992565	0.00292826	0	0.820861	0.999874
DIC-C2DH-HeLa		0.783644	0.0664265	0.783644	0.783644	0.965295		0.783644	0.783644	0.964878		0	0.895867	0.99707
Fluo-C2DL-Huh7		0.875995	0.0268599	0.875995	0.875995	0.946511		0.875995	0.875995	0.937551		0	0.84896	1
Fluo-C2DL-MSC		0.768919	0.0471538	0.768919	0.768919	0.970594	0.0134761	0.768919	0.768919	0.968904	0.0141127	0	0.794752
Fluo-C3DH-A549		0.858727	0.0204332	0.858727	0.858727	1	0	0.858727	0.858727	1	0	0	0.91825	1
Fluo-C3DH-H157		0.924479	0.00938061	0.924479	0.924479	0.995728	0.0044045	0.924479	0.924479	0.991222	0.00505915	0	0.921218	1
Fluo-C3DL-MDA231			0.0475095	0.741577	0.741577	0.938597	0.00858912	0.741577	0.741577	0.935306	0.0102455	0	0.761678	0.996672
Fluo-N2DH-GOWT1		0.88636	0.0624306	0.88636	0.88636	0.995547	0.00248084	0.88636	0.88636	0.994955	0.00264481	0	0.947095
Fluo-N2DL-HeLa		0.904299	0.0346741	0.904299	0.904299	0.987257	0.00222719	0.904299	0.904299	0.98697	0.00213558	0	0.935856	0.99985
Fluo-N3DH-CE		0.843692	0.0208637	0.843692								0	0.786785	0.994031
Fluo-N3DH-CHO		0.903739	0.0805868	0.903739	0.903739	0.985675	0.0102379	0.903739	0.903739	0.985092	0.0107618	0	0.940001	0.993044
Fluo-N3DL-DRO		0.840448	0.0351309	0.840448	0.840448							0	0.752152	0.998287
Fluo-N3DL-TRIC		0.901624	0.00420698	0.901624	0.901624							0	0.855911	0.9999
Fluo-N3DL-TRIF		0.838203	0.0627813	0.838203	0.838203							0	0.833873	0.9992
PhC-C2DH-U373		0.836411		0.836411	0.836411	0.993663	0.00459855	0.836411	0.836411	0.99231	0.00586871	0	0.933167	0.999059
PhC-C2DL-PSC		0.788459	0.0443296	0.788459	0.788459	0.983228	0.0101691	0.788459	0.788459	0.979983	0.0121644	0	0.781776	0.999224
Fluo-C3DH-A549-SIM												0
Fluo-N2DH-SIM+												0
Fluo-N3DH-SIM+												0
The same table as the first table except that coloring scheme is applied (based on ranges extracted from the middle table), and with several manually colored cells which correspond to the cells with the filtered-out extremes and NAs.
		MSEGGT				MDETGT				MTRAGT			SEGST	DETST
Name	avg.		s.d.		avg.		s.d.		avg.		s.d.
BF-C2DL-HSC	0.891958		0.036256		0.996394		0.00451797		0.995134		0.00583145		0.875513	0.998454					higher is better:			SEG, DET, TRA
BF-C2DL-MuSC	0.843141		0.0260727		0.994003		0.00275592		0.992565		0.00292826		0.820861	0.999874
DIC-C2DH-HeLa	0.783644		0.0664265		0.965295		0.0438873		0.964878		0.0435589		0.895867	0.99707
Fluo-C2DL-Huh7	0.875995		0.0268599		0.946511		0.0355673		0.937551		0.0347859		0.84896	1
Fluo-C2DL-MSC	0.768919		0.0471538		0.970594		0.0134761		0.968904		0.0141127		0.794752	0.947656
Fluo-C3DH-A549	0.858727		0.0204332		1		0		1		0		0.91825	1
Fluo-C3DH-H157	0.924479		0.00938061		0.995728		0.0044045		0.991222		0.00505915		0.921218	1					super good, yet excluded outlier
Fluo-C3DL-MDA231	0.741577		0.0475095		0.938597		0.00858912		0.935306		0.0102455		0.761678	0.996672					super bad, yet excluded outlier
Fluo-N2DH-GOWT1	0.88636		0.0624306		0.995547		0.00248084		0.994955		0.00264481		0.947095	0.989313
Fluo-N2DL-HeLa	0.904299		0.0346741		0.987257		0.00222719		0.98697		0.00213558		0.935856	0.99985
Fluo-N3DH-CE	0.843692		0.0208637		NA				NA				0.786785	0.994031
Fluo-N3DH-CHO	0.903739		0.0805868		0.985675		0.0102379		0.985092		0.0107618		0.940001	0.993044
Fluo-N3DL-DRO	0.840448		0.0351309		NA				NA				0.752152	0.998287
Fluo-N3DL-TRIC	0.901624		0.00420698		NA				NA				0.855911	0.9999
Fluo-N3DL-TRIF	0.838203		0.0627813		NA				NA				0.833873	0.9992
PhC-C2DH-U373	0.836411		0.143118		0.993663		0.00459855		0.99231		0.00586871		0.933167	0.999059
PhC-C2DL-PSC	0.788459		0.0443296		0.983228		0.0101691		0.979983		0.0121644		0.781776	0.999224
Fluo-C3DH-A549-SIM	NA				NA				NA				NA	NA
Fluo-N2DH-SIM+	NA				NA				NA				NA	NA
Fluo-N3DH-SIM+	NA				NA				NA				NA	NA
Stats from the middle table (after filtering of extremes and NAs) -- to discover intervals for the colorings in the final table
min present value		0.768919	0.00420698		0.741577	0.938597	0		0.741577	0.935306	0	0	0.752152	0.993044
max present value		0.924479	0.0805868		0.924479	1	0.0134761		0.924479	1	0.0141127	0	0.947095	1
present values left		16	16		16	13	11		13	13	11	20	17	15
no. of extreme orig values		1	1		1	0	2		4	0	2	-20	0	2
Stats from the top (original data) table -- to detect outliers (and create the middle table)
Q1		0.836411	0.0260727	0.741577	0.741577	0.970594	0.00275592	0.741577	0.741577	0.968904	0.00292826	#NUM!	0.794752	0.996672					Percentiles that point to (or close to) existing values in the table. This is used to build the "Q1 to Q3 interval".
Q3		0.891958	0.0624306	0.924479	0.924479	0.995547	0.0102379	0.924479	0.924479	0.992565	0.0121644	#NUM!	0.921218	0.999874					0.25	0.25			0.25	0.25			0.25	0.25		0.25	0.25
Q1 – 1.5*(Q3-Q1)		0.753091	-0.0284642	0.467224	0.467224	0.933163	-0.00846706	0.467224	0.467224	0.933411	-0.0109259	#NUM!	0.605054	0.991867
Q3 + 1.5*(Q3-Q1)		0.975279	0.116968	1.19883	1.19883	1.03298	0.0214609	1.19883	1.19883	1.02806	0.0260185	#NUM!	1.11092	1.00468
Red→Yellow is mapped onto “used min” → “used middle”; Yellow → Green is mapped onto “used middle” → “used max”; or vice versa (depends on the particular measure)
used min		0.768919	0.00420698	0	0.741577	0.938597	0	0	0.741577	0.935306	0	0	0.752152	0.993044
used middle		0.846699	0.0423969	0	0.833028	0.969298	0.00673804	0	0.833028	0.967653	0.00705634	0	0.849624	0.996522
used max		0.924479	0.0805868	0	0.924479	1	0.0134761	0	0.924479	1	0.0141127	0	0.947095	1

## Sheet: Measure values per video
Dataset	BF-C2DL-HSC		BF-C2DL-MuSC		DIC-C2DH-HeLa		Fluo-C2DL-Huh7		Fluo-C2DL-MSC		Fluo-C3DH-A549		Fluo-C3DH-H157		Fluo-C3DL-MDA231		Fluo-N2DH-GOWT1		Fluo-N2DL-HeLa		Fluo-N3DH-CE		Fluo-N3DH-CHO		Fluo-N3DL-DRO		Fluo-N3DL-TRIC		Fluo-N3DL-TRIF		PhC-C2DH-U373		PhC-C2DL-PSC		Fluo-C3DH-A549-SIM		Fluo-N2DH-SIM+		Fluo-N3DH-SIM+
Video	01	02	01	02	01	02	01	02	01	02	01	02	01	02	01	02	01	02	01	02	01	02	01	02	01	02	01	02	01	02	01	02	01	02	01	02	01	02	01	02
MDET_GT measure
Annotator 1	0.999187	0.999458	0.991569	0.989909	1	0.997061	0.971831	0.919691	0.983105	0.995349	1	1	1	0.979021	0.990487	0.879188	0.999602	0.998056	0.996829	0.974785	NA	NA	0.982837	0.989848	NA	NA	NA	NA	NA	NA	0.999812	0.978645	0.983415	0.99908	NA	NA	NA	NA	NA	NA
Annotator 2	0.98037	0.999654	0.993888	0.993691	0.990044	0.998099	0.985915	0.994969	0.943531	0.972093	1	1	0.999135	0.997902	0.931416	0.969543	0.993729	0.991935	0.979659	0.991462	NA	NA	0.97619	0.969442	NA	NA	NA	NA	NA	NA	1	1	1	0.979111	NA	NA	NA	NA	NA	NA
Annotator 3	0.999777	0.999919	0.998161	0.996798	0.955051	0.851513	0.90781	0.89885	0.969406	0.960078	1	1	0.999712	0.998601	0.94115	0.919797	0.997943	0.992018	0.991625	0.989182	NA	NA	0.995734	1	NA	NA	NA	NA	NA	NA	0.989266	0.994256	0.968714	0.969045	NA	NA	NA	NA	NA	NA
Mean	0.996394		0.994003		0.965295		0.946511		0.970594		1		0.995728		0.938597		0.995547		0.987257		NA		0.985675		NA		NA		NA		0.993663		0.983228		NA		NA		NA
STD	0.00451797		0.00275592		0.0438873		0.0355673		0.0134761		0		0.0044045		0.00858912		0.00248084		0.00222719		NA		0.0102379		NA		NA		NA		0.00459855		0.0101691		NA		NA		NA
Dataset	BF-C2DL-HSC		BF-C2DL-MuSC		DIC-C2DH-HeLa		Fluo-C2DL-Huh7		Fluo-C2DL-MSC		Fluo-C3DH-A549		Fluo-C3DH-H157		Fluo-C3DL-MDA231		Fluo-N2DH-GOWT1		Fluo-N2DL-HeLa		Fluo-N3DH-CE		Fluo-N3DH-CHO		Fluo-N3DL-DRO		Fluo-N3DL-TRIC		Fluo-N3DL-TRIF		PhC-C2DH-U373		PhC-C2DL-PSC		Fluo-C3DH-A549-SIM		Fluo-N2DH-SIM+		Fluo-N3DH-SIM+
Video	01	02	01	02	01	02	01	02	01	02	01	02	01	02	01	02	01	02	01	02	01	02	01	02	01	02	01	02	01	02	01	02	01	02	01	02	01	02	01	02
MSEG_GT measure
Annotator 1	0.876441	0.890106	0.870265	0.883809	0.742959	0.913396	0.916319	0.851649	0.736647	0.841832	0.871107	0.792445	0.89863	0.927487	0.829997	0.641982	0.861227	0.76366	0.869599	0.853741	0.739787	0.891403	0.956421	0.931147	0.882757	0.888205	0.923004	0.891766	0.903206	0.944739	0.956619	0.957063	0.834527	0.861607	NA	NA	NA	NA	NA	NA
Annotator 2	0.873055	0.832021	0.807399	0.819849	0.683858	0.69563	0.911728	0.896595	0.786321	0.841205	0.899259	0.863202	0.925187	0.946883	0.73866	0.866052	0.96624	0.96403	0.917023	0.892225	0.834768	0.896316	0.967239	0.615384	0.851065	0.74845	0.883247	0.911668	0.721779	0.829111	0.948329	0.88582	0.797787	0.753158	NA	NA	NA	NA	NA	NA
Annotator 3	0.938352	0.941775	0.841804	0.835722	0.836939	0.829081	0.90395	0.77573	0.616095	0.791412	0.933905	0.792445	0.894078	0.954608	0.687085	0.685685	0.844001	0.919003	0.934461	0.958743	0.78943	0.910446	0.97959	0.972652	0.826028	0.846184	0.919678	0.880378	0.871537	0.758847	0.558396	0.712241	0.762472	0.721203	NA	NA	NA	NA	NA	NA
Mean	0.891958		0.843141		0.783644		0.875995		0.768919		0.858727		0.924479		0.741577		0.88636		0.904299		0.843692		0.903739		0.840448		0.901624		0.838203		0.836411		0.788459		NA		NA		NA
STD	0.036256		0.0260727		0.0664265		0.0268599		0.0471538		0.0204332		0.00938061		0.0475095		0.0624306		0.0346741		0.0208637		0.0805868		0.0351309		0.00420698		0.0627813		0.143118		0.0443296		NA		NA		NA
Dataset	BF-C2DL-HSC		BF-C2DL-MuSC		DIC-C2DH-HeLa		Fluo-C2DL-Huh7		Fluo-C2DL-MSC		Fluo-C3DH-A549		Fluo-C3DH-H157		Fluo-C3DL-MDA231		Fluo-N2DH-GOWT1		Fluo-N2DL-HeLa		Fluo-N3DH-CE		Fluo-N3DH-CHO		Fluo-N3DL-DRO		Fluo-N3DL-TRIC		Fluo-N3DL-TRIF		PhC-C2DH-U373		PhC-C2DL-PSC		Fluo-C3DH-A549-SIM		Fluo-N2DH-SIM+		Fluo-N3DH-SIM+
Video	01	02	01	02	01	02	01	02	01	02	01	02	01	02	01	02	01	02	01	02	01	02	01	02	01	02	01	02	01	02	01	02	01	02	01	02	01	02	01	02
MTRA_GT measure
Annotator 1	0.998655	0.999269	0.990135	0.988885	1	0.995522	0.960526	0.908687	0.982673	0.99389	1	1	1	0.97646	0.988114	0.873507	0.999393	0.997694	0.996802	0.974796	NA	NA	0.982502	0.989743	NA	NA	NA	NA	NA	NA	0.999344	0.972178	0.979502	0.999025	NA	NA	NA	NA	NA	NA
Annotator 2	0.974511	0.999278	0.99081	0.992535	0.989579	0.997516	0.973721	0.98938	0.939853	0.970299	1	1	0.999247	0.974931	0.931118	0.967846	0.993124	0.99137	0.979299	0.990992	NA	NA	0.974595	0.968257	NA	NA	NA	NA	NA	NA	1	1	1	0.975775	NA	NA	NA	NA	NA	NA
Annotator 3	0.999354	0.99974	0.996945	0.996083	0.955225	0.851423	0.899692	0.893299	0.967271	0.959437	1	1	0.999749	0.996943	0.937549	0.913699	0.997068	0.991082	0.991448	0.988486	NA	NA	0.995939	0.999514	NA	NA	NA	NA	NA	NA	0.988687	0.993653	0.961974	0.963623	NA	NA	NA	NA	NA	NA
Mean	0.995134		0.992565		0.964878		0.937551		0.968904		1		0.991222		0.935306		0.994955		0.98697		NA		0.985092		NA		NA		NA		0.99231		0.979983		NA		NA		NA
STD	0.00583145		0.00292826		0.0435589		0.0347859		0.0141127		0		0.00505915		0.0102455		0.00264481		0.00213558		NA		0.0107618		NA		NA		NA		0.00586871		0.0121644		NA		NA		NA
Dataset	BF-C2DL-HSC		BF-C2DL-MuSC		DIC-C2DH-HeLa		Fluo-C2DL-Huh7		Fluo-C2DL-MSC		Fluo-C3DH-A549		Fluo-C3DH-H157		Fluo-C3DL-MDA231		Fluo-N2DH-GOWT1		Fluo-N2DL-HeLa		Fluo-N3DH-CE		Fluo-N3DH-CHO		Fluo-N3DL-DRO		Fluo-N3DL-TRIC		Fluo-N3DL-TRIF		PhC-C2DH-U373		PhC-C2DL-PSC		Fluo-C3DH-A549-SIM		Fluo-N2DH-SIM+		Fluo-N3DH-SIM+
Video	01	02	01	02	01	02	01	02	01	02	01	02	01	02	01	02	01	02	01	02	01	02	01	02	01	02	01	02	01	02	01	02	01	02	01	02	01	02	01	02
DET_ST measure
	0.997037	0.999871	0.999749	1	0.998463	0.995678	1	1	0.918569	0.976744	1	1	1	1	0.998673	0.99467	0.990246	0.988379	0.999766	0.999933	0.99526	0.992802	0.987103	0.998985	0.997803	0.998771	0.999865	0.999935	0.998399	1	0.998117	1	0.998958	0.999489	NA	NA	NA	NA	NA	NA
Mean	0.998454		0.999874		0.99707		1		0.947656		1		1		0.996672		0.989313		0.99985		0.994031		0.993044		0.998287		0.9999		0.9992		0.999059		0.999224		NA		NA		NA
Dataset	BF-C2DL-HSC		BF-C2DL-MuSC		DIC-C2DH-HeLa		Fluo-C2DL-Huh7		Fluo-C2DL-MSC		Fluo-C3DH-A549		Fluo-C3DH-H157		Fluo-C3DL-MDA231		Fluo-N2DH-GOWT1		Fluo-N2DL-HeLa		Fluo-N3DH-CE		Fluo-N3DH-CHO		Fluo-N3DL-DRO		Fluo-N3DL-TRIC		Fluo-N3DL-TRIF		PhC-C2DH-U373		PhC-C2DL-PSC		Fluo-C3DH-A549-SIM		Fluo-N2DH-SIM+		Fluo-N3DH-SIM+
Video	01	02	01	02	01	02	01	02	01	02	01	02	01	02	01	02	01	02	01	02	01	02	01	02	01	02	01	02	01	02	01	02	01	02	01	02	01	02	01	02
SEG_ST measure
	0.868581	0.882445	0.819428	0.822294	0.882518	0.909215	0.893369	0.804551	0.779026	0.810479	0.937682	0.898818	0.903705	0.938731	0.802271	0.721086	0.940948	0.953243	0.938568	0.933144	0.730162	0.843409	0.956355	0.923646	0.765546	0.738758	0.882216	0.829607	0.815665	0.852082	0.934379	0.931955	0.778258	0.785295	NA	NA	NA	NA	NA	NA
Mean	0.875513		0.820861		0.895867		0.84896		0.794752		0.91825		0.921218		0.761678		0.947095		0.935856		0.786785		0.940001		0.752152		0.855911		0.833873		0.933167		0.781776		NA		NA		NA
The DET_ST and SEG_ST values are the original values extracted from the log files that were captured from Fiji plugin: CTC update site enabled; Fiji -> Plugins -> Cell Tracking Challenge -> Technical measures
Note: The simulated datasets come fully annotated. Thus, silver reference was not computed for them, which is why there are no SEG and DET measurements for these datasets here.

## Sheet: Scale bar
	Easy																							Difficult
			1	2	3	4	5	6	7	8	9	10	11	12	13	14	15	16	17	18	19	20
This scale bar has the resolution of 20 color levels because there are (at most) 20 datasets whose score values are to be mapped onto this bar.
However, the layout of columns makes it hard to place similarily-looking scale bar directly under the table (of different columns layout) in the same Excel sheet.
We have thus taken high-res screenshots and montaged the two pictures. Alternatively, one could insert the two graphics just above each other directly in a document.
