# Supplementary material for: The Cell Tracking Challenge: 10 years of objective benchmarking
Source: Nat Methods. 2023 May 18;20(7):1010–20. doi: 10.1038/s41592-023-01879-y (PMC10333123; doi:10.1038/s41592-023-01879-y)
Supplement: Source Data Extended Data Fig. 1 — Statistical source data. [file 41592_2023_1879_MOESM11_ESM.xlsx]

## Sheet: Extended Data Figure 1a
Dataset	BF-C2DL-HSC	BF-C2DL-MuSC	DIC-C2DH-HeLa	Fluo-C2DL-Huh7	Fluo-C2DL-MSC	Fluo-C3DH-A549	Fluo-C3DH-H157	Fluo-C3DL-MDA231	Fluo-N2DH-GOWT1	Fluo-N2DL-HeLa	Fluo-N3DH-CE	Fluo-N3DH-CHO	Fluo-N3DL-DRO	Fluo-N3DL-TRIC	Fluo-N3DL-TRIF	PhC-C2DH-U373	PhC-C2DL-PSC	Fluo-C3DH-A549-SIM	Fluo-N2DH-SIM+	Fluo-N3DH-SIM+
DET measure
Jan 2017			0.901738		0.771646		0.987968	0.908046	0.976429	0.992557	0.959334	0.954192	0.696607			0.984033	0.949944		0.981432	0.970185
Jun 2022	0.997063	0.983237	0.974817	0.967999	0.876389	1	0.987968	0.910586	0.980394	0.993764	0.989981	0.954192	0.988309	0.993823	0.997413	0.989997	0.975048	1	0.983206	0.992373
Dataset	BF-C2DL-HSC	BF-C2DL-MuSC	DIC-C2DH-HeLa	Fluo-C2DL-Huh7	Fluo-C2DL-MSC	Fluo-C3DH-A549	Fluo-C3DH-H157	Fluo-C3DL-MDA231	Fluo-N2DH-GOWT1	Fluo-N2DL-HeLa	Fluo-N3DH-CE	Fluo-N3DH-CHO	Fluo-N3DL-DRO	Fluo-N3DL-TRIC	Fluo-N3DL-TRIF	PhC-C2DH-U373	PhC-C2DL-PSC	Fluo-C3DH-A549-SIM	Fluo-N2DH-SIM+	Fluo-N3DH-SIM+
SEG measure
Jan 2017			0.775644		0.589554		0.88797	0.630798	0.926713	0.902945	0.661663	0.917118	0.563338			0.92025	0.66545		0.791492	0.745914
Jun 2022	0.854697	0.781979	0.877109	0.811047	0.6868	0.908272	0.890217	0.709623	0.93835	0.922866	0.759007	0.924783	0.738252	0.820814	0.793455	0.931323	0.743293	0.954863	0.831733	0.906172

## Sheet: Extended Data Figure 1b
Dataset	BF-C2DL-HSC	BF-C2DL-MuSC	DIC-C2DH-HeLa	Fluo-C2DL-Huh7	Fluo-C2DL-MSC	Fluo-C3DH-A549	Fluo-C3DH-H157	Fluo-C3DL-MDA231	Fluo-N2DH-GOWT1	Fluo-N2DL-HeLa	Fluo-N3DH-CE	Fluo-N3DH-CHO	Fluo-N3DL-DRO	Fluo-N3DL-TRIC	Fluo-N3DL-TRIF	PhC-C2DH-U373	PhC-C2DL-PSC	Fluo-C3DH-A549-SIM	Fluo-N2DH-SIM+	Fluo-N3DH-SIM+
OP_CSB measure
Jan 2017			0.838691		0.6806		0.937969	0.769422	0.951571	0.942904	0.810499	0.926411	0.629973			0.952141	0.807697		0.881379	0.849292
Jun 2022	0.92588	0.882607	0.925963	0.885093	0.760896	0.954136	0.937972	0.810054	0.951575	0.957119	0.842103	0.9264	0.86328	0.905879	0.895434	0.96066	0.85917	0.977432	0.905213	0.949272

## Sheet: Extended Data Figure 1c
Dataset	BF-C2DL-HSC	BF-C2DL-MuSC	DIC-C2DH-HeLa	Fluo-C2DL-Huh7	Fluo-C2DL-MSC	Fluo-C3DH-A549	Fluo-C3DH-H157	Fluo-C3DL-MDA231	Fluo-N2DH-GOWT1	Fluo-N2DL-HeLa	Fluo-N3DH-CE	Fluo-N3DH-CHO	Fluo-N3DL-DRO	Fluo-N3DL-TRIC	Fluo-N3DL-TRIF	PhC-C2DH-U373	PhC-C2DL-PSC	Fluo-C3DH-A549-SIM	Fluo-N2DH-SIM+	Fluo-N3DH-SIM+
SEG measure
Jan 2017			0.775644		0.589554		0.88797	0.630798	0.926713	0.902945	0.661663	0.917118	0.563338			0.92025	0.66545		0.791492	0.745914
Jun 2022	0.826294	0.781979	0.863063	0.79065	0.654563	0.875788	0.889455	0.709623	0.931415	0.922795	0.759007	0.917118	0.566842	0.791357	0.684061	0.924239	0.743293	0.840081	0.830491	0.820294
Dataset	BF-C2DL-HSC	BF-C2DL-MuSC	DIC-C2DH-HeLa	Fluo-C2DL-Huh7	Fluo-C2DL-MSC	Fluo-C3DH-A549	Fluo-C3DH-H157	Fluo-C3DL-MDA231	Fluo-N2DH-GOWT1	Fluo-N2DL-HeLa	Fluo-N3DH-CE	Fluo-N3DH-CHO	Fluo-N3DL-DRO	Fluo-N3DL-TRIC	Fluo-N3DL-TRIF	PhC-C2DH-U373	PhC-C2DL-PSC	Fluo-C3DH-A549-SIM	Fluo-N2DH-SIM+	Fluo-N3DH-SIM+
TRA measure
Jan 2017			0.880718		0.762713		0.987187	0.883412	0.975509	0.991372	0.944959	0.953156	0.670358			0.981237	0.943179		0.975042	0.967349
Jun 2022	0.98727	0.973571	0.955393	0.960214	0.873108	1	0.987187	0.88446	0.978691	0.992896	0.986806	0.953156	0.785364	0.951681	0.954537	0.985264	0.96787	1	0.978515	0.97404

## Sheet: Extended Data Figure 1d
Dataset	BF-C2DL-HSC	BF-C2DL-MuSC	DIC-C2DH-HeLa	Fluo-C2DL-Huh7	Fluo-C2DL-MSC	Fluo-C3DH-A549	Fluo-C3DH-H157	Fluo-C3DL-MDA231	Fluo-N2DH-GOWT1	Fluo-N2DL-HeLa	Fluo-N3DH-CE	Fluo-N3DH-CHO	Fluo-N3DL-DRO	Fluo-N3DL-TRIC	Fluo-N3DL-TRIF	PhC-C2DH-U373	PhC-C2DL-PSC	Fluo-C3DH-A549-SIM	Fluo-N2DH-SIM+	Fluo-N3DH-SIM+
OP_CTB measure
Jan 2017			0.828181		0.676133		0.937578	0.757105	0.951111	0.942312	0.803311	0.925894	0.616848			0.950744	0.804314		0.878183	0.847868
Jun 2022	0.90573	0.877775	0.908686	0.875432	0.759256	0.937894	0.937582	0.797042	0.951115	0.955595	0.828807	0.925882	0.617198	0.866538	0.804257	0.953782	0.854917	0.92004	0.904503	0.897167
