# Supplementary material for: The Cell Tracking Challenge: 10 years of objective benchmarking
Source: Nat Methods. 2023 May 18;20(7):1010–20. doi: 10.1038/s41592-023-01879-y (PMC10333123; doi:10.1038/s41592-023-01879-y)
Supplement: Source Data Extended Data Fig. 2 — Statistical source data. [file 41592_2023_1879_MOESM12_ESM.xlsx]

## Sheet: Extended Data Figure 2
AU-TR	DIC-C2DH-HeLa	video 01	DIC	0.950586	Machine learning
AU-TR	DIC-C2DH-HeLa	video 02	DIC	0.964477	Machine learning
BFR-GE (1)	Fluo-N2DH-SIM+	video 01	Fluo 2D	0.979553	No detection
BFR-GE (1)	Fluo-N2DH-SIM+	video 02	Fluo 2D	0.959618	No detection
BFR-GE (1)	Fluo-N2DL-HeLa	video 01	Fluo 2D	0.992583	No detection
BFR-GE (1)	Fluo-N2DL-HeLa	video 02	Fluo 2D	0.990216	No detection
BFR-GE (2)	Fluo-C2DL-Huh7	video 01	Fluo 2D	0.976312	No detection
BFR-GE (2)	Fluo-C2DL-Huh7	video 02	Fluo 2D	0.941969	No detection
BGU-IL (1)	Fluo-C2DL-MSC	video 01	Fluo 2D	0.879909	No detection
BGU-IL (1)	Fluo-C2DL-MSC	video 02	Fluo 2D	0.872868	No detection
BGU-IL (1)	Fluo-N2DH-GOWT1	video 01	Fluo 2D	0.914399	No detection
BGU-IL (1)	Fluo-N2DH-GOWT1	video 02	Fluo 2D	0.896195	No detection
BGU-IL (1)	Fluo-N2DH-SIM+	video 01	Fluo 2D	0.942724	No detection
BGU-IL (1)	Fluo-N2DH-SIM+	video 02	Fluo 2D	0.800189	No detection
BGU-IL (2)	DIC-C2DH-HeLa	video 01	DIC	0.68448	No detection
BGU-IL (2)	DIC-C2DH-HeLa	video 02	DIC	0.769404	No detection
BGU-IL (2)	Fluo-N2DH-GOWT1	video 01	Fluo 2D	0.95491	No detection
BGU-IL (2)	Fluo-N2DH-GOWT1	video 02	Fluo 2D	0.91861	No detection
BGU-IL (2)	Fluo-N2DH-SIM+	video 01	Fluo 2D	0.965751	No detection
BGU-IL (2)	Fluo-N2DH-SIM+	video 02	Fluo 2D	0.966583	No detection
BGU-IL (2)	Fluo-N2DL-HeLa	video 01	Fluo 2D	0.971354	No detection
BGU-IL (2)	Fluo-N2DL-HeLa	video 02	Fluo 2D	0.960485	No detection
BGU-IL (2)	PhC-C2DL-PSC	video 01	PhC	0.92698	No detection
BGU-IL (2)	PhC-C2DL-PSC	video 02	PhC	0.931866	No detection
BGU-IL (3)	Fluo-N2DH-GOWT1	video 01	Fluo 2D	0.908062	No detection
BGU-IL (3)	Fluo-N2DH-GOWT1	video 02	Fluo 2D	0.912945	No detection
BGU-IL (3)	Fluo-N2DH-SIM+	video 01	Fluo 2D	0.976716	No detection
BGU-IL (3)	Fluo-N2DH-SIM+	video 02	Fluo 2D	0.967632	No detection
BGU-IL (3)	Fluo-N2DL-HeLa	video 01	Fluo 2D	0.98893	No detection
BGU-IL (3)	Fluo-N2DL-HeLa	video 02	Fluo 2D	0.985077	No detection
BGU-IL (3)	PhC-C2DH-U373	video 01	PhC	0.969303	No detection
BGU-IL (3)	PhC-C2DH-U373	video 02	PhC	0.95567	No detection
BGU-IL (3)	PhC-C2DL-PSC	video 01	PhC	0.943276	No detection
BGU-IL (3)	PhC-C2DL-PSC	video 02	PhC	0.953775	No detection
BGU-IL (4)	DIC-C2DH-HeLa	video 01	DIC	0.918082	No detection
BGU-IL (4)	DIC-C2DH-HeLa	video 02	DIC	0.9414	No detection
BGU-IL (4)	Fluo-C3DH-A549-SIM	video 01	Fluo 3D	0.876667	No detection
BGU-IL (4)	Fluo-C3DH-A549-SIM	video 02	Fluo 3D	0.993333	No detection
BGU-IL (4)	Fluo-N2DH-GOWT1	video 01	Fluo 2D	0.956072	No detection
BGU-IL (4)	Fluo-N2DH-GOWT1	video 02	Fluo 2D	0.983416	No detection
BGU-IL (4)	Fluo-N2DH-SIM+	video 01	Fluo 2D	0.978876	No detection
BGU-IL (4)	Fluo-N2DH-SIM+	video 02	Fluo 2D	0.964947	No detection
BGU-IL (4)	Fluo-N2DL-HeLa	video 01	Fluo 2D	0.986226	No detection
BGU-IL (4)	Fluo-N2DL-HeLa	video 02	Fluo 2D	0.991263	No detection
BGU-IL (4)	Fluo-N3DH-CHO	video 01	Fluo 3D	0.801091	No detection
BGU-IL (4)	Fluo-N3DH-CHO	video 02	Fluo 3D	0.915127	No detection
BGU-IL (4)	PhC-C2DH-U373	video 01	PhC	0.986629	No detection
BGU-IL (4)	PhC-C2DH-U373	video 02	PhC	0.977761	No detection
BGU-IL (5)	BF-C2DL-HSC	video 01	BF	0.984056	Machine learning
BGU-IL (5)	BF-C2DL-HSC	video 02	BF	0.965713	Machine learning
BGU-IL (5)	BF-C2DL-MuSC	video 01	BF	0.963761	Machine learning
BGU-IL (5)	BF-C2DL-MuSC	video 02	BF	0.964407	Machine learning
BGU-IL (5)	DIC-C2DH-HeLa	video 01	DIC	0.944436	Machine learning
BGU-IL (5)	DIC-C2DH-HeLa	video 02	DIC	0.94866	Machine learning
BGU-IL (5)	Fluo-C2DL-Huh7	video 01	Fluo 2D	0.981434	Machine learning
BGU-IL (5)	Fluo-C2DL-Huh7	video 02	Fluo 2D	0.929644	Machine learning
BGU-IL (5)	Fluo-C2DL-MSC	video 01	Fluo 2D	0.808524	Machine learning
BGU-IL (5)	Fluo-C2DL-MSC	video 02	Fluo 2D	0.651163	Machine learning
BGU-IL (5)	Fluo-C3DH-A549	video 01	Fluo 3D	1	Machine learning
BGU-IL (5)	Fluo-C3DH-A549	video 02	Fluo 3D	1	Machine learning
BGU-IL (5)	Fluo-C3DH-A549-SIM	video 01	Fluo 3D	1	Machine learning
BGU-IL (5)	Fluo-C3DH-A549-SIM	video 02	Fluo 3D	1	Machine learning
BGU-IL (5)	Fluo-C3DH-H157	video 01	Fluo 3D	0.932277	Machine learning
BGU-IL (5)	Fluo-C3DH-H157	video 02	Fluo 3D	0.723776	Machine learning
BGU-IL (5)	Fluo-C3DL-MDA231	video 01	Fluo 3D	0.89823	Machine learning
BGU-IL (5)	Fluo-C3DL-MDA231	video 02	Fluo 3D	0.849492	Machine learning
BGU-IL (5)	Fluo-N2DH-GOWT1	video 01	Fluo 2D	0.930956	Machine learning
BGU-IL (5)	Fluo-N2DH-GOWT1	video 02	Fluo 2D	0.938875	Machine learning
BGU-IL (5)	Fluo-N2DH-SIM+	video 01	Fluo 2D	0.980414	Machine learning
BGU-IL (5)	Fluo-N2DH-SIM+	video 02	Fluo 2D	0.982358	Machine learning
BGU-IL (5)	Fluo-N2DL-HeLa	video 01	Fluo 2D	0.994274	Machine learning
BGU-IL (5)	Fluo-N2DL-HeLa	video 02	Fluo 2D	0.98752	Machine learning
BGU-IL (5)	Fluo-N3DH-CE	video 01	Fluo 3D	0.867467	Machine learning
BGU-IL (5)	Fluo-N3DH-CE	video 02	Fluo 3D	0.695255	Machine learning
BGU-IL (5)	Fluo-N3DH-CHO	video 01	Fluo 3D	0.759623	Machine learning
BGU-IL (5)	Fluo-N3DH-CHO	video 02	Fluo 3D	0.893096	Machine learning
BGU-IL (5)	Fluo-N3DH-SIM+	video 01	Fluo 3D	0.98452	Machine learning
BGU-IL (5)	Fluo-N3DH-SIM+	video 02	Fluo 3D	0.971885	Machine learning
BGU-IL (5)	PhC-C2DH-U373	video 01	PhC	0.997928	Machine learning
BGU-IL (5)	PhC-C2DH-U373	video 02	PhC	0.981443	Machine learning
BGU-IL (5)	PhC-C2DL-PSC	video 01	PhC	0.955136	Machine learning
BGU-IL (5)	PhC-C2DL-PSC	video 02	PhC	0.967745	Machine learning
CALT-US	Fluo-N2DH-GOWT1	video 01	Fluo 2D	0.962741	No detection
CALT-US	Fluo-N2DH-GOWT1	video 02	Fluo 2D	0.968983	No detection
CALT-US (*)	BF-C2DL-HSC	video 01	BF	0.995114	No detection
CALT-US (*)	BF-C2DL-HSC	video 02	BF	0.999012	No detection
CALT-US (*)	BF-C2DL-MuSC	video 01	BF	0.962893	No detection
CALT-US (*)	BF-C2DL-MuSC	video 02	BF	0.975126	No detection
CALT-US (*)	DIC-C2DH-HeLa	video 01	DIC	0.98265	No detection
CALT-US (*)	DIC-C2DH-HeLa	video 02	DIC	0.966984	No detection
CALT-US (*)	Fluo-C2DL-MSC	video 01	Fluo 2D	0.696804	No detection
CALT-US (*)	Fluo-C2DL-MSC	video 02	Fluo 2D	0.717054	No detection
CALT-US (*)	Fluo-C3DH-A549	video 01	Fluo 3D	1	No detection
CALT-US (*)	Fluo-C3DH-A549	video 02	Fluo 3D	0.996667	No detection
CALT-US (*)	Fluo-C3DH-H157	video 01	Fluo 3D	0.893372	No detection
CALT-US (*)	Fluo-C3DH-H157	video 02	Fluo 3D	0.922378	No detection
CALT-US (*)	Fluo-C3DL-MDA231	video 01	Fluo 3D	0.921681	No detection
CALT-US (*)	Fluo-C3DL-MDA231	video 02	Fluo 3D	0.899492	No detection
CALT-US (*)	Fluo-N2DL-HeLa	video 01	Fluo 2D	0.985042	No detection
CALT-US (*)	Fluo-N2DL-HeLa	video 02	Fluo 2D	0.987199	No detection
CALT-US (*)	Fluo-N3DH-CE	video 01	Fluo 3D	0.894558	No detection
CALT-US (*)	Fluo-N3DH-CE	video 02	Fluo 3D	0.865674	No detection
CALT-US (*)	Fluo-N3DH-CHO	video 01	Fluo 3D	0.900198	No detection
CALT-US (*)	Fluo-N3DH-CHO	video 02	Fluo 3D	0.942843	No detection
CALT-US (*)	PhC-C2DH-U373	video 01	PhC	0.987947	No detection
CALT-US (*)	PhC-C2DH-U373	video 02	PhC	0.992047	No detection
CALT-US (*)	PhC-C2DL-PSC	video 01	PhC	0.959697	No detection
CALT-US (*)	PhC-C2DL-PSC	video 02	PhC	0.966401	No detection
CAS-CN	BF-C2DL-HSC	video 01	BF	0.974773	Machine learning
CAS-CN	BF-C2DL-HSC	video 02	BF	0.952216	Machine learning
CAS-CN	BF-C2DL-MuSC	video 01	BF	0.926974	Machine learning
CAS-CN	BF-C2DL-MuSC	video 02	BF	0.946438	Machine learning
CAS-CN	DIC-C2DH-HeLa	video 01	DIC	0.946852	Machine learning
CAS-CN	DIC-C2DH-HeLa	video 02	DIC	0.944857	Machine learning
CAS-CN	Fluo-C2DL-Huh7	video 01	Fluo 2D	0.89411	Machine learning
CAS-CN	Fluo-C2DL-Huh7	video 02	Fluo 2D	0.862163	Machine learning
CAS-CN	Fluo-C2DL-MSC	video 01	Fluo 2D	0.769863	Machine learning
CAS-CN	Fluo-C2DL-MSC	video 02	Fluo 2D	0.67093	Machine learning
CAS-CN	Fluo-N2DH-GOWT1	video 01	Fluo 2D	0.844127	Machine learning
CAS-CN	Fluo-N2DH-GOWT1	video 02	Fluo 2D	0.927874	Machine learning
CAS-CN	Fluo-N2DH-SIM+	video 01	Fluo 2D	0.960461	Machine learning
CAS-CN	Fluo-N2DH-SIM+	video 02	Fluo 2D	0.911894	Machine learning
CAS-CN	Fluo-N2DL-HeLa	video 01	Fluo 2D	0.860128	Machine learning
CAS-CN	Fluo-N2DL-HeLa	video 02	Fluo 2D	0.944788	Machine learning
CAS-CN	PhC-C2DH-U373	video 01	PhC	0.99209	Machine learning
CAS-CN	PhC-C2DH-U373	video 02	PhC	0.953019	Machine learning
CAS-CN	PhC-C2DL-PSC	video 01	PhC	0.930757	Machine learning
CAS-CN	PhC-C2DL-PSC	video 02	PhC	0.957487	Machine learning
COM-US	Fluo-C3DH-H157	video 01	Fluo 3D	0.73804	No detection
COM-US	Fluo-C3DH-H157	video 02	Fluo 3D	0.76014	No detection
COM-US	Fluo-C3DL-MDA231	video 01	Fluo 3D	0.828319	No detection
COM-US	Fluo-C3DL-MDA231	video 02	Fluo 3D	0.757868	No detection
COM-US	Fluo-N3DH-CHO	video 01	Fluo 3D	0.783532	No detection
COM-US	Fluo-N3DH-CHO	video 02	Fluo 3D	0.929848	No detection
CSU-CN	BF-C2DL-HSC	video 01	BF	0.965779	Machine learning
CSU-CN	BF-C2DL-HSC	video 02	BF	0.972565	Machine learning
CSU-CN	DIC-C2DH-HeLa	video 01	DIC	0.955857	Machine learning
CSU-CN	DIC-C2DH-HeLa	video 02	DIC	0.939844	Machine learning
CSU-CN	Fluo-N2DH-GOWT1	video 01	Fluo 2D	0.95574	Machine learning
CSU-CN	Fluo-N2DH-GOWT1	video 02	Fluo 2D	0.954549	Machine learning
CSU-CN	Fluo-N2DL-HeLa	video 01	Fluo 2D	0.971471	Machine learning
CSU-CN	Fluo-N2DL-HeLa	video 02	Fluo 2D	0.976285	Machine learning
CSU-CN	PhC-C2DL-PSC	video 01	PhC	0.932641	Machine learning
CSU-CN	PhC-C2DL-PSC	video 02	PhC	0.942526	Machine learning
CUHK-HK	Fluo-N2DH-GOWT1	video 01	Fluo 2D	0.922661	No detection
CUHK-HK	Fluo-N2DH-GOWT1	video 02	Fluo 2D	0.931927	No detection
CUL-UK	Fluo-C3DH-H157	video 01	Fluo 3D	0.544669	No detection
CUL-UK	Fluo-C3DH-H157	video 02	Fluo 3D	0.709091	No detection
CUL-UK	Fluo-N2DL-HeLa	video 01	Fluo 2D	0.81234	No detection
CUL-UK	Fluo-N2DL-HeLa	video 02	Fluo 2D	0.795338	No detection
CUL-UK	Fluo-N3DH-CHO	video 01	Fluo 3D	0.775992	No detection
CUL-UK	Fluo-N3DH-CHO	video 02	Fluo 3D	0.925381	No detection
CUNI-CZ	Fluo-C3DH-H157	video 01	Fluo 3D	0.985303	No detection
CUNI-CZ	Fluo-C3DH-H157	video 02	Fluo 3D	0.971329	No detection
CUNI-CZ	Fluo-N2DH-GOWT1	video 01	Fluo 2D	0.900531	No detection
CUNI-CZ	Fluo-N2DH-GOWT1	video 02	Fluo 2D	0.934285	No detection
CUNI-CZ	Fluo-N2DL-HeLa	video 01	Fluo 2D	0.962722	No detection
CUNI-CZ	Fluo-N2DL-HeLa	video 02	Fluo 2D	0.980385	No detection
CUNI-CZ	Fluo-N3DH-CHO	video 01	Fluo 3D	0.911806	No detection
CUNI-CZ	Fluo-N3DH-CHO	video 02	Fluo 3D	0.955736	No detection
CVUT-CZ	DIC-C2DH-HeLa	video 01	DIC	0.880161	No detection
CVUT-CZ	DIC-C2DH-HeLa	video 02	DIC	0.931547	No detection
CVUT-CZ	Fluo-C2DL-MSC	video 01	Fluo 2D	0.809437	No detection
CVUT-CZ	Fluo-C2DL-MSC	video 02	Fluo 2D	0.666279	No detection
CVUT-CZ	Fluo-N2DH-GOWT1	video 01	Fluo 2D	0.883577	No detection
CVUT-CZ	Fluo-N2DH-GOWT1	video 02	Fluo 2D	0.930066	No detection
CVUT-CZ	Fluo-N2DH-SIM+	video 01	Fluo 2D	0.980084	No detection
CVUT-CZ	Fluo-N2DH-SIM+	video 02	Fluo 2D	0.936962	No detection
CVUT-CZ	Fluo-N2DL-HeLa	video 01	Fluo 2D	0.984567	No detection
CVUT-CZ	Fluo-N2DL-HeLa	video 02	Fluo 2D	0.994244	No detection
CVUT-CZ	PhC-C2DH-U373	video 01	PhC	0.980414	No detection
CVUT-CZ	PhC-C2DH-U373	video 02	PhC	0.972901	No detection
CVUT-CZ	PhC-C2DL-PSC	video 01	PhC	0.930088	No detection
CVUT-CZ	PhC-C2DL-PSC	video 02	PhC	0.942763	No detection
DESU-US	Fluo-C2DL-MSC	video 01	Fluo 2D	0.786301	Thresholding
DESU-US	Fluo-C2DL-MSC	video 02	Fluo 2D	0.774806	Thresholding
DESU-US	Fluo-N2DH-GOWT1	video 01	Fluo 2D	0.578069	Thresholding
DESU-US	Fluo-N2DH-GOWT1	video 02	Fluo 2D	0.845988	Thresholding
DESU-US	Fluo-N2DH-SIM+	video 01	Fluo 2D	0.97549	Thresholding
DESU-US	Fluo-N2DH-SIM+	video 02	Fluo 2D	0.825278	Thresholding
DESU-US	Fluo-N2DL-HeLa	video 01	Fluo 2D	0.974665	Thresholding
DESU-US	Fluo-N2DL-HeLa	video 02	Fluo 2D	0.94177	Thresholding
DESU-US	PhC-C2DL-PSC	video 01	PhC	0.849031	Thresholding
DESU-US	PhC-C2DL-PSC	video 02	PhC	0.848552	Thresholding
DKFZ-GE	Fluo-C3DH-A549	video 01	Fluo 3D	1	Machine learning
DKFZ-GE	Fluo-C3DH-A549	video 02	Fluo 3D	1	Machine learning
DKFZ-GE	Fluo-C3DH-A549-SIM	video 01	Fluo 3D	1	Machine learning
DKFZ-GE	Fluo-C3DH-A549-SIM	video 02	Fluo 3D	1	Machine learning
DKFZ-GE	Fluo-N2DH-SIM+	video 01	Fluo 2D	0.985869	Machine learning
DKFZ-GE	Fluo-N2DH-SIM+	video 02	Fluo 2D	0.970946	Machine learning
DKFZ-GE	Fluo-N3DH-SIM+	video 01	Fluo 3D	0.999052	Machine learning
DKFZ-GE	Fluo-N3DH-SIM+	video 02	Fluo 3D	0.985693	Machine learning
DREX-US	BF-C2DL-HSC	video 01	BF	0.936649	Thresholding
DREX-US	BF-C2DL-HSC	video 02	BF	0.974493	Thresholding
DREX-US	BF-C2DL-MuSC	video 01	BF	0.923946	Thresholding
DREX-US	BF-C2DL-MuSC	video 02	BF	0.863952	Thresholding
DREX-US	Fluo-C2DL-Huh7	video 01	Fluo 2D	0.948912	Thresholding
DREX-US	Fluo-C2DL-Huh7	video 02	Fluo 2D	0.798383	Thresholding
DREX-US	Fluo-C2DL-MSC	video 01	Fluo 2D	0.64688	Thresholding
DREX-US	Fluo-C2DL-MSC	video 02	Fluo 2D	0.782946	Thresholding
DREX-US	Fluo-C3DH-A549	video 01	Fluo 3D	1	Thresholding
DREX-US	Fluo-C3DH-A549	video 02	Fluo 3D	1	Thresholding
DREX-US	Fluo-C3DH-A549-SIM	video 01	Fluo 3D	1	Thresholding
DREX-US	Fluo-C3DH-A549-SIM	video 02	Fluo 3D	1	Thresholding
DREX-US	Fluo-N2DH-GOWT1	video 01	Fluo 2D	0.885965	Thresholding
DREX-US	Fluo-N2DH-GOWT1	video 02	Fluo 2D	0.942969	Thresholding
DREX-US	Fluo-N2DH-SIM+	video 01	Fluo 2D	0.968351	Thresholding
DREX-US	Fluo-N2DH-SIM+	video 02	Fluo 2D	0.8867	Thresholding
DREX-US	Fluo-N2DL-HeLa	video 01	Fluo 2D	0.962177	Thresholding
DREX-US	Fluo-N2DL-HeLa	video 02	Fluo 2D	0.971617	Thresholding
DREX-US	Fluo-N3DH-CHO	video 01	Fluo 3D	0.860813	Thresholding
DREX-US	Fluo-N3DH-CHO	video 02	Fluo 3D	0.984467	Thresholding
DREX-US	Fluo-N3DL-DRO	video 01	Fluo 3D	0.885078	Thresholding
DREX-US	Fluo-N3DL-DRO	video 02	Fluo 3D	0.850652	Thresholding
DREX-US	PhC-C2DH-U373	video 01	PhC	0.944633	Thresholding
DREX-US	PhC-C2DH-U373	video 02	PhC	0.930633	Thresholding
DREX-US	PhC-C2DL-PSC	video 01	PhC	0.911375	Thresholding
DREX-US	PhC-C2DL-PSC	video 02	PhC	0.927265	Thresholding
DREX-US (*)	Fluo-C3DH-H157	video 01	Fluo 3D	0.952161	Thresholding
DREX-US (*)	Fluo-C3DH-H157	video 02	Fluo 3D	0.934266	Thresholding
FR-GE (1)	PhC-C2DH-U373	video 01	PhC	0.96968	No detection
FR-GE (1)	PhC-C2DH-U373	video 02	PhC	0.968041	No detection
FR-GE (1)	PhC-C2DL-PSC	video 01	PhC	0.881926	No detection
FR-GE (1)	PhC-C2DL-PSC	video 02	PhC	0.88476	No detection
FR-GE (2)	DIC-C2DH-HeLa	video 01	DIC	0.872621	No detection
FR-GE (2)	DIC-C2DH-HeLa	video 02	DIC	0.930856	No detection
FR-GE (2)	Fluo-C2DL-MSC	video 01	Fluo 2D	0.714307	No detection
FR-GE (2)	Fluo-C2DL-MSC	video 02	Fluo 2D	0.7	No detection
FR-GE (2)	Fluo-N2DH-SIM+	video 01	Fluo 2D	0.993282	No detection
FR-GE (2)	Fluo-N2DH-SIM+	video 02	Fluo 2D	0.969583	No detection
FR-GE (2)	Fluo-N2DL-HeLa	video 01	Fluo 2D	0.977384	No detection
FR-GE (2)	Fluo-N2DL-HeLa	video 02	Fluo 2D	0.976176	No detection
FR-GE (2)	PhC-C2DH-U373	video 01	PhC	0.987947	No detection
FR-GE (2)	PhC-C2DH-U373	video 02	PhC	0.980118	No detection
FR-GE (2)	PhC-C2DL-PSC	video 01	PhC	0.898063	No detection
FR-GE (2)	PhC-C2DL-PSC	video 02	PhC	0.905612	No detection
FR-GE (3)	DIC-C2DH-HeLa	video 01	DIC	0.835725	No detection
FR-GE (3)	DIC-C2DH-HeLa	video 02	DIC	0.913483	No detection
FR-GE (3)	Fluo-N2DL-HeLa	video 01	Fluo 2D	0.9793	No detection
FR-GE (3)	Fluo-N2DL-HeLa	video 02	Fluo 2D	0.978571	No detection
FR-GE (3)	PhC-C2DH-U373	video 01	PhC	0.945763	No detection
FR-GE (3)	PhC-C2DH-U373	video 02	PhC	0.949337	No detection
FR-GE (3)	PhC-C2DL-PSC	video 01	PhC	0.904153	No detection
FR-GE (3)	PhC-C2DL-PSC	video 02	PhC	0.910018	No detection
HD-GE (BMCV) (1)	Fluo-C3DH-H157	video 01	Fluo 3D	0.996254	No detection
HD-GE (BMCV) (1)	Fluo-C3DH-H157	video 02	Fluo 3D	0.911888	No detection
HD-GE (BMCV) (1)	Fluo-N2DH-GOWT1	video 01	Fluo 2D	0.890013	No detection
HD-GE (BMCV) (1)	Fluo-N2DH-GOWT1	video 02	Fluo 2D	0.922539	No detection
HD-GE (BMCV) (1)	Fluo-N2DL-HeLa	video 01	Fluo 2D	0.98847	No detection
HD-GE (BMCV) (1)	Fluo-N2DL-HeLa	video 02	Fluo 2D	0.986981	No detection
HD-GE (BMCV) (1)	Fluo-N3DH-CE	video 01	Fluo 3D	0.924494	No detection
HD-GE (BMCV) (1)	Fluo-N3DH-CE	video 02	Fluo 3D	0.848013	No detection
HD-GE (BMCV) (1)	Fluo-N3DH-CHO	video 01	Fluo 3D	0.848611	No detection
HD-GE (BMCV) (1)	Fluo-N3DH-CHO	video 02	Fluo 3D	0.982843	No detection
HD-GE (BMCV) (1)	PhC-C2DL-PSC	video 01	PhC	0.884316	No detection
HD-GE (BMCV) (1)	PhC-C2DL-PSC	video 02	PhC	0.898197	No detection
HD-GE (BMCV) (2)	Fluo-C3DH-A549	video 01	Fluo 3D	0.93	No detection
HD-GE (BMCV) (2)	Fluo-C3DH-A549	video 02	Fluo 3D	0.893333	No detection
HD-GE (BMCV) (2)	Fluo-C3DH-A549-SIM	video 01	Fluo 3D	1	No detection
HD-GE (BMCV) (2)	Fluo-C3DH-A549-SIM	video 02	Fluo 3D	1	No detection
HD-GE (BMCV) (2)	Fluo-C3DH-H157	video 01	Fluo 3D	0.961671	No detection
HD-GE (BMCV) (2)	Fluo-C3DH-H157	video 02	Fluo 3D	0.904895	No detection
HD-GE (BMCV) (2)	Fluo-C3DL-MDA231	video 01	Fluo 3D	0.765044	No detection
HD-GE (BMCV) (2)	Fluo-C3DL-MDA231	video 02	Fluo 3D	0.745939	No detection
HD-GE (BMCV) (2)	Fluo-N2DH-SIM+	video 01	Fluo 2D	0.952004	No detection
HD-GE (BMCV) (2)	Fluo-N2DH-SIM+	video 02	Fluo 2D	0.795784	No detection
HD-GE (BMCV) (2)	PhC-C2DH-U373	video 01	PhC	0.981544	No detection
HD-GE (BMCV) (2)	PhC-C2DH-U373	video 02	PhC	0.965096	No detection
HD-GE (BMCV) (3)	Fluo-C3DH-A549-SIM	video 01	Fluo 3D	1	No detection
HD-GE (BMCV) (3)	Fluo-C3DH-A549-SIM	video 02	Fluo 3D	1	No detection
HD-GE (BMCV) (3)	Fluo-C3DL-MDA231	video 01	Fluo 3D	0.70531	No detection
HD-GE (BMCV) (3)	Fluo-C3DL-MDA231	video 02	Fluo 3D	0.69797	No detection
HD-GE (BMCV) (3)	Fluo-N3DL-TRIC	video 01	Fluo 3D	0.969016	No detection
HD-GE (BMCV) (3)	Fluo-N3DL-TRIC	video 02	Fluo 3D	0.968323	No detection
HD-GE (IWR)	Fluo-N2DH-SIM+	video 01	Fluo 2D	0.977338	No detection
HD-GE (IWR)	Fluo-N2DH-SIM+	video 02	Fluo 2D	0.897	No detection
HD-GE (IWR)	Fluo-N2DL-HeLa	video 01	Fluo 2D	0.985626	No detection
HD-GE (IWR)	Fluo-N2DL-HeLa	video 02	Fluo 2D	0.98085	No detection
HD-GE (IWR)	PhC-C2DL-PSC	video 01	PhC	0.941514	No detection
HD-GE (IWR)	PhC-C2DL-PSC	video 02	PhC	0.958373	No detection
HDU-CN	BF-C2DL-MuSC	video 01	BF	0.976545	No detection
HDU-CN	BF-C2DL-MuSC	video 02	BF	0.975188	No detection
HIT-CN (1)	Fluo-N2DH-GOWT1	video 01	Fluo 2D	0.944061	Machine learning
HIT-CN (1)	Fluo-N2DH-GOWT1	video 02	Fluo 2D	0.963772	Machine learning
HIT-CN (1)	Fluo-N2DH-SIM+	video 01	Fluo 2D	0.972122	Machine learning
HIT-CN (1)	Fluo-N2DH-SIM+	video 02	Fluo 2D	0.905748	Machine learning
HIT-CN (1)	Fluo-N2DL-HeLa	video 01	Fluo 2D	0.989989	Machine learning
HIT-CN (1)	Fluo-N2DL-HeLa	video 02	Fluo 2D	0.985222	Machine learning
HIT-CN (1)	PhC-C2DH-U373	video 01	PhC	0.939171	Machine learning
HIT-CN (1)	PhC-C2DH-U373	video 02	PhC	0.950221	Machine learning
HIT-CN (1)	PhC-C2DL-PSC	video 01	PhC	0.955535	Machine learning
HIT-CN (1)	PhC-C2DL-PSC	video 02	PhC	0.964099	Machine learning
HIT-CN (2)	Fluo-N2DH-GOWT1	video 01	Fluo 2D	0.886496	Machine learning
HIT-CN (2)	Fluo-N2DH-GOWT1	video 02	Fluo 2D	0.966253	Machine learning
HIT-CN (2)	Fluo-N2DH-SIM+	video 01	Fluo 2D	0.966465	Machine learning
HIT-CN (2)	Fluo-N2DH-SIM+	video 02	Fluo 2D	0.942081	Machine learning
HIT-CN (2)	PhC-C2DH-U373	video 01	PhC	0.981168	Machine learning
HIT-CN (2)	PhC-C2DH-U373	video 02	PhC	0.961267	Machine learning
HKI-GE	Fluo-N2DH-GOWT1	video 01	Fluo 2D	0.799137	No detection
HKI-GE	Fluo-N2DH-GOWT1	video 02	Fluo 2D	0.875476	No detection
HKI-GE	PhC-C2DH-U373	video 01	PhC	0.986441	No detection
HKI-GE	PhC-C2DH-U373	video 02	PhC	0.975258	No detection
IGFL-FR	Fluo-N3DH-CE	video 01	Fluo 3D	0.976033	Machine learning
IGFL-FR	Fluo-N3DH-CE	video 02	Fluo 3D	0.982948	Machine learning
IGFL-FR (*)	BF-C2DL-MuSC	video 01	BF	0.916303	Machine learning
IGFL-FR (*)	BF-C2DL-MuSC	video 02	BF	0.889266	Machine learning
IGFL-FR (*)	DIC-C2DH-HeLa	video 01	DIC	0.834773	Machine learning
IGFL-FR (*)	DIC-C2DH-HeLa	video 02	DIC	0.866811	Machine learning
IGFL-FR (*)	Fluo-C3DH-A549	video 01	Fluo 3D	0.936667	Machine learning
IGFL-FR (*)	Fluo-C3DH-A549	video 02	Fluo 3D	0.77	Machine learning
IGFL-FR (*)	Fluo-C3DH-H157	video 01	Fluo 3D	0.850144	Machine learning
IGFL-FR (*)	Fluo-C3DH-H157	video 02	Fluo 3D	0.823077	Machine learning
IGFL-FR (*)	Fluo-C3DL-MDA231	video 01	Fluo 3D	0.836283	Machine learning
IGFL-FR (*)	Fluo-C3DL-MDA231	video 02	Fluo 3D	0.784264	Machine learning
IGFL-FR (*)	Fluo-N2DH-GOWT1	video 01	Fluo 2D	0.895654	Machine learning
IGFL-FR (*)	Fluo-N2DH-GOWT1	video 02	Fluo 2D	0.938337	Machine learning
IGFL-FR (*)	Fluo-N2DL-HeLa	video 01	Fluo 2D	0.979363	Machine learning
IGFL-FR (*)	Fluo-N2DL-HeLa	video 02	Fluo 2D	0.985059	Machine learning
IGFL-FR (*)	Fluo-N3DH-CHO	video 01	Fluo 3D	0.800298	Machine learning
IGFL-FR (*)	Fluo-N3DH-CHO	video 02	Fluo 3D	0.923046	Machine learning
IGFL-FR (*)	PhC-C2DH-U373	video 01	PhC	0.944068	Machine learning
IGFL-FR (*)	PhC-C2DH-U373	video 02	PhC	0.964359	Machine learning
IGFL-FR (*)	PhC-C2DL-PSC	video 01	PhC	0.947319	Machine learning
IGFL-FR (*)	PhC-C2DL-PSC	video 02	PhC	0.950592	Machine learning
IMCB-SG (1)	Fluo-N2DH-GOWT1	video 01	Fluo 2D	0.861612	No detection
IMCB-SG (1)	Fluo-N2DH-GOWT1	video 02	Fluo 2D	0.909595	No detection
IMCB-SG (2)	Fluo-C3DL-MDA231	video 01	Fluo 3D	0.861283	No detection
IMCB-SG (2)	Fluo-C3DL-MDA231	video 02	Fluo 3D	0.812944	No detection
IMCB-SG (2)	Fluo-N3DH-CHO	video 01	Fluo 3D	0.809127	No detection
IMCB-SG (2)	Fluo-N3DH-CHO	video 02	Fluo 3D	0.959086	No detection
JAN-US	Fluo-N3DH-CE	video 01	Fluo 3D	0.976735	Machine learning
JAN-US	Fluo-N3DH-CE	video 02	Fluo 3D	0.986066	Machine learning
KIT-GE (1)	Fluo-N2DH-GOWT1	video 01	Fluo 2D	0.920803	No detection
KIT-GE (1)	Fluo-N2DH-GOWT1	video 02	Fluo 2D	0.928867	No detection
KIT-GE (1)	Fluo-N2DL-HeLa	video 01	Fluo 2D	0.971183	No detection
KIT-GE (1)	Fluo-N2DL-HeLa	video 02	Fluo 2D	0.971883	No detection
KIT-GE (1)	Fluo-N3DH-CHO	video 01	Fluo 3D	0.850794	No detection
KIT-GE (1)	Fluo-N3DH-CHO	video 02	Fluo 3D	0.896954	No detection
KIT-GE (2)	BF-C2DL-HSC	video 01	BF	0.971726	No detection
KIT-GE (2)	BF-C2DL-HSC	video 02	BF	0.975592	No detection
KIT-GE (2)	BF-C2DL-MuSC	video 01	BF	0.975574	No detection
KIT-GE (2)	BF-C2DL-MuSC	video 02	BF	0.978531	No detection
KIT-GE (2)	Fluo-C3DH-H157	video 01	Fluo 3D	0.926225	No detection
KIT-GE (2)	Fluo-C3DH-H157	video 02	Fluo 3D	0.972727	No detection
KIT-GE (2)	Fluo-C3DL-MDA231	video 01	Fluo 3D	0.867035	No detection
KIT-GE (2)	Fluo-C3DL-MDA231	video 02	Fluo 3D	0.835533	No detection
KIT-GE (2)	Fluo-N2DH-GOWT1	video 01	Fluo 2D	0.954678	No detection
KIT-GE (2)	Fluo-N2DH-GOWT1	video 02	Fluo 2D	0.945492	No detection
KIT-GE (2)	Fluo-N2DH-SIM+	video 01	Fluo 2D	0.965202	No detection
KIT-GE (2)	Fluo-N2DH-SIM+	video 02	Fluo 2D	0.932138	No detection
KIT-GE (2)	Fluo-N2DL-HeLa	video 01	Fluo 2D	0.992396	No detection
KIT-GE (2)	Fluo-N2DL-HeLa	video 02	Fluo 2D	0.99177	No detection
KIT-GE (2)	Fluo-N3DH-CE	video 01	Fluo 3D	0.936533	No detection
KIT-GE (2)	Fluo-N3DH-CE	video 02	Fluo 3D	0.92319	No detection
KIT-GE (2)	Fluo-N3DH-CHO	video 01	Fluo 3D	0.937996	No detection
KIT-GE (2)	Fluo-N3DH-CHO	video 02	Fluo 3D	0.951371	No detection
KIT-GE (2)	Fluo-N3DH-SIM+	video 01	Fluo 3D	0.990077	No detection
KIT-GE (2)	Fluo-N3DH-SIM+	video 02	Fluo 3D	0.883401	No detection
KIT-GE (2)	Fluo-N3DL-TRIC	video 01	Fluo 3D	0.977883	No detection
KIT-GE (2)	Fluo-N3DL-TRIC	video 02	Fluo 3D	0.945086	No detection
KIT-GE (2)	Fluo-N3DL-TRIF	video 01	Fluo 3D	0.883389	No detection
KIT-GE (2)	Fluo-N3DL-TRIF	video 02	Fluo 3D	0.96855	No detection
KIT-GE (3)	BF-C2DL-HSC	video 01	BF	0.986385	No detection
KIT-GE (3)	BF-C2DL-HSC	video 02	BF	0.995985	No detection
KIT-GE (3)	BF-C2DL-MuSC	video 01	BF	0.970901	No detection
KIT-GE (3)	BF-C2DL-MuSC	video 02	BF	0.985938	No detection
KIT-GE (3)	DIC-C2DH-HeLa	video 01	DIC	0.949195	No detection
KIT-GE (3)	DIC-C2DH-HeLa	video 02	DIC	0.892826	No detection
KIT-GE (3)	Fluo-C2DL-Huh7	video 01	Fluo 2D	0.989501	No detection
KIT-GE (3)	Fluo-C2DL-Huh7	video 02	Fluo 2D	0.946497	No detection
KIT-GE (3)	Fluo-C2DL-MSC	video 01	Fluo 2D	0.80137	No detection
KIT-GE (3)	Fluo-C2DL-MSC	video 02	Fluo 2D	0.706589	No detection
KIT-GE (3)	Fluo-C3DH-A549	video 01	Fluo 3D	1	No detection
KIT-GE (3)	Fluo-C3DH-A549	video 02	Fluo 3D	1	No detection
KIT-GE (3)	Fluo-C3DH-H157	video 01	Fluo 3D	0.990778	No detection
KIT-GE (3)	Fluo-C3DH-H157	video 02	Fluo 3D	0.973427	No detection
KIT-GE (3)	Fluo-C3DL-MDA231	video 01	Fluo 3D	0.92146	No detection
KIT-GE (3)	Fluo-C3DL-MDA231	video 02	Fluo 3D	0.88731	No detection
KIT-GE (3)	Fluo-N2DH-GOWT1	video 01	Fluo 2D	0.929993	No detection
KIT-GE (3)	Fluo-N2DH-GOWT1	video 02	Fluo 2D	0.948304	No detection
KIT-GE (3)	Fluo-N2DH-SIM+	video 01	Fluo 2D	0.974355	No detection
KIT-GE (3)	Fluo-N2DH-SIM+	video 02	Fluo 2D	0.953912	No detection
KIT-GE (3)	Fluo-N2DL-HeLa	video 01	Fluo 2D	0.993448	No detection
KIT-GE (3)	Fluo-N2DL-HeLa	video 02	Fluo 2D	0.99408	No detection
KIT-GE (3)	Fluo-N3DH-CE	video 01	Fluo 3D	0.942363	No detection
KIT-GE (3)	Fluo-N3DH-CE	video 02	Fluo 3D	0.926746	No detection
KIT-GE (3)	Fluo-N3DH-CHO	video 01	Fluo 3D	0.882341	No detection
KIT-GE (3)	Fluo-N3DH-CHO	video 02	Fluo 3D	0.934721	No detection
KIT-GE (3)	Fluo-N3DH-SIM+	video 01	Fluo 3D	0.989746	No detection
KIT-GE (3)	Fluo-N3DH-SIM+	video 02	Fluo 3D	0.959094	No detection
KIT-GE (3)	PhC-C2DH-U373	video 01	PhC	0.977024	No detection
KIT-GE (3)	PhC-C2DH-U373	video 02	PhC	0.978645	No detection
KIT-GE (3)	PhC-C2DL-PSC	video 01	PhC	0.973146	No detection
KIT-GE (3)	PhC-C2DL-PSC	video 02	PhC	0.97695	No detection
KIT-GE (4)	BF-C2DL-HSC	video 01	BF	0.982245	No detection
KIT-GE (4)	BF-C2DL-HSC	video 02	BF	0.997922	No detection
KIT-GE (4)	BF-C2DL-MuSC	video 01	BF	0.977882	No detection
KIT-GE (4)	BF-C2DL-MuSC	video 02	BF	0.988591	No detection
KIT-GE (4)	DIC-C2DH-HeLa	video 01	DIC	0.950659	No detection
KIT-GE (4)	DIC-C2DH-HeLa	video 02	DIC	0.926275	No detection
KIT-GE (4)	Fluo-C2DL-MSC	video 01	Fluo 2D	0.774581	No detection
KIT-GE (4)	Fluo-C2DL-MSC	video 02	Fluo 2D	0.632171	No detection
KIT-GE (4)	Fluo-N2DH-GOWT1	video 01	Fluo 2D	0.946284	No detection
KIT-GE (4)	Fluo-N2DH-GOWT1	video 02	Fluo 2D	0.96067	No detection
KIT-GE (4)	Fluo-N2DH-SIM+	video 01	Fluo 2D	0.985063	No detection
KIT-GE (4)	Fluo-N2DH-SIM+	video 02	Fluo 2D	0.974806	No detection
KIT-GE (4)	Fluo-N2DL-HeLa	video 01	Fluo 2D	0.993277	No detection
KIT-GE (4)	Fluo-N2DL-HeLa	video 02	Fluo 2D	0.991281	No detection
KIT-GE (4)	PhC-C2DH-U373	video 01	PhC	0.991149	No detection
KIT-GE (4)	PhC-C2DH-U373	video 02	PhC	0.979087	No detection
KIT-GE (4)	PhC-C2DL-PSC	video 01	PhC	0.971431	No detection
KIT-GE (4)	PhC-C2DL-PSC	video 02	PhC	0.978411	No detection
KTH-SE (1)	Fluo-C2DL-Huh7	video 01	Fluo 2D	0.937132	No detection
KTH-SE (1)	Fluo-C2DL-Huh7	video 02	Fluo 2D	0.848545	No detection
KTH-SE (1)	Fluo-C2DL-MSC	video 01	Fluo 2D	0.878691	No detection
KTH-SE (1)	Fluo-C2DL-MSC	video 02	Fluo 2D	0.823256	No detection
KTH-SE (1)	Fluo-C3DH-A549	video 01	Fluo 3D	1	No detection
KTH-SE (1)	Fluo-C3DH-A549	video 02	Fluo 3D	1	No detection
KTH-SE (1)	Fluo-C3DH-A549-SIM	video 01	Fluo 3D	1	No detection
KTH-SE (1)	Fluo-C3DH-A549-SIM	video 02	Fluo 3D	1	No detection
KTH-SE (1)	Fluo-C3DH-H157	video 01	Fluo 3D	0.999712	No detection
KTH-SE (1)	Fluo-C3DH-H157	video 02	Fluo 3D	0.976224	No detection
KTH-SE (1)	Fluo-C3DL-MDA231	video 01	Fluo 3D	0.904867	No detection
KTH-SE (1)	Fluo-C3DL-MDA231	video 02	Fluo 3D	0.909898	No detection
KTH-SE (1)	Fluo-N2DH-GOWT1	video 01	Fluo 2D	0.974818	No detection
KTH-SE (1)	Fluo-N2DH-GOWT1	video 02	Fluo 2D	0.97804	No detection
KTH-SE (1)	Fluo-N2DH-SIM+	video 01	Fluo 2D	0.98607	No detection
KTH-SE (1)	Fluo-N2DH-SIM+	video 02	Fluo 2D	0.93348	No detection
KTH-SE (1)	Fluo-N3DH-CHO	video 01	Fluo 3D	0.919246	No detection
KTH-SE (1)	Fluo-N3DH-CHO	video 02	Fluo 3D	0.989137	No detection
KTH-SE (1)	Fluo-N3DH-SIM+	video 01	Fluo 3D	0.974046	No detection
KTH-SE (1)	Fluo-N3DH-SIM+	video 02	Fluo 3D	0.931294	No detection
KTH-SE (1*)	BF-C2DL-HSC	video 01	BF	0.941418	No detection
KTH-SE (1*)	BF-C2DL-HSC	video 02	BF	0.963152	No detection
KTH-SE (1*)	BF-C2DL-MuSC	video 01	BF	0.830869	No detection
KTH-SE (1*)	BF-C2DL-MuSC	video 02	BF	0.743628	No detection
KTH-SE (1*)	Fluo-N2DL-HeLa	video 01	Fluo 2D	0.993277	No detection
KTH-SE (1*)	Fluo-N2DL-HeLa	video 02	Fluo 2D	0.989086	No detection
KTH-SE (1*)	Fluo-N3DH-CE	video 01	Fluo 3D	0.979802	No detection
KTH-SE (1*)	Fluo-N3DH-CE	video 02	Fluo 3D	0.943902	No detection
KTH-SE (1*)	PhC-C2DH-U373	video 01	PhC	0.851224	No detection
KTH-SE (1*)	PhC-C2DH-U373	video 02	PhC	0.839912	No detection
KTH-SE (1*)	PhC-C2DL-PSC	video 01	PhC	0.940425	No detection
KTH-SE (1*)	PhC-C2DL-PSC	video 02	PhC	0.943045	No detection
KTH-SE (2)	Fluo-N3DL-DRO	video 01	Fluo 3D	0.992124	No detection
KTH-SE (2)	Fluo-N3DL-DRO	video 02	Fluo 3D	0.984493	No detection
KTH-SE (2)	Fluo-N3DL-TRIC	video 01	Fluo 3D	0.99909	No detection
KTH-SE (2)	Fluo-N3DL-TRIC	video 02	Fluo 3D	0.988491	No detection
KTH-SE (2)	Fluo-N3DL-TRIF	video 01	Fluo 3D	0.984335	No detection
KTH-SE (2)	Fluo-N3DL-TRIF	video 02	Fluo 3D	0.999485	No detection
KTH-SE (3)	BF-C2DL-MuSC	video 01	BF	0.981081	No detection
KTH-SE (3)	BF-C2DL-MuSC	video 02	BF	0.981999	No detection
KTH-SE (3)	PhC-C2DH-U373	video 01	PhC	0.987571	No detection
KTH-SE (3)	PhC-C2DH-U373	video 02	PhC	0.975847	No detection
KTH-SE (4)	DIC-C2DH-HeLa	video 01	DIC	0.809078	No detection
KTH-SE (4)	DIC-C2DH-HeLa	video 02	DIC	0.900864	No detection
KTH-SE (5)	BF-C2DL-HSC	video 01	BF	0.960452	No detection
KTH-SE (5)	BF-C2DL-HSC	video 02	BF	0.97777	No detection
LEID-NL	DIC-C2DH-HeLa	video 01	DIC	0.669107	No detection
LEID-NL	DIC-C2DH-HeLa	video 02	DIC	0.815903	No detection
LEID-NL	Fluo-C2DL-MSC	video 01	Fluo 2D	0.782648	No detection
LEID-NL	Fluo-C2DL-MSC	video 02	Fluo 2D	0.515504	No detection
LEID-NL	Fluo-C3DH-A549	video 01	Fluo 3D	1	No detection
LEID-NL	Fluo-C3DH-A549	video 02	Fluo 3D	1	No detection
LEID-NL	Fluo-C3DH-A549-SIM	video 01	Fluo 3D	1	No detection
LEID-NL	Fluo-C3DH-A549-SIM	video 02	Fluo 3D	1	No detection
LEID-NL	Fluo-C3DH-H157	video 01	Fluo 3D	0.891354	No detection
LEID-NL	Fluo-C3DH-H157	video 02	Fluo 3D	0.918182	No detection
LEID-NL	Fluo-C3DL-MDA231	video 01	Fluo 3D	0.920133	No detection
LEID-NL	Fluo-C3DL-MDA231	video 02	Fluo 3D	0.881472	No detection
LEID-NL	Fluo-N2DH-GOWT1	video 01	Fluo 2D	0.871102	No detection
LEID-NL	Fluo-N2DH-GOWT1	video 02	Fluo 2D	0.972911	No detection
LEID-NL	Fluo-N2DH-SIM+	video 01	Fluo 2D	0.979718	No detection
LEID-NL	Fluo-N2DH-SIM+	video 02	Fluo 2D	0.882148	No detection
LEID-NL	Fluo-N2DL-HeLa	video 01	Fluo 2D	0.956606	No detection
LEID-NL	Fluo-N2DL-HeLa	video 02	Fluo 2D	0.912257	No detection
LEID-NL	Fluo-N3DH-CHO	video 01	Fluo 3D	0.833234	No detection
LEID-NL	Fluo-N3DH-CHO	video 02	Fluo 3D	0.993807	No detection
LEID-NL	Fluo-N3DH-SIM+	video 01	Fluo 3D	0.991092	No detection
LEID-NL	Fluo-N3DH-SIM+	video 02	Fluo 3D	0.949279	No detection
LEID-NL	PhC-C2DH-U373	video 01	PhC	0.996987	No detection
LEID-NL	PhC-C2DH-U373	video 02	PhC	0.965243	No detection
LEID-NL	PhC-C2DL-PSC	video 01	PhC	0.919428	No detection
LEID-NL	PhC-C2DL-PSC	video 02	PhC	0.85351	No detection
MON-AU	BF-C2DL-MuSC	video 01	BF	0.957489	Machine learning
MON-AU	BF-C2DL-MuSC	video 02	BF	0.978123	Machine learning
MON-AU	DIC-C2DH-HeLa	video 01	DIC	0.930893	Machine learning
MON-AU	DIC-C2DH-HeLa	video 02	DIC	0.907952	Machine learning
MON-AU	Fluo-C2DL-Huh7	video 01	Fluo 2D	0.974008	Machine learning
MON-AU	Fluo-C2DL-Huh7	video 02	Fluo 2D	0.835429	Machine learning
MON-AU	Fluo-C2DL-MSC	video 01	Fluo 2D	0.754186	Machine learning
MON-AU	Fluo-C2DL-MSC	video 02	Fluo 2D	0.664341	Machine learning
MON-AU	Fluo-C3DH-A549	video 01	Fluo 3D	1	Machine learning
MON-AU	Fluo-C3DH-A549	video 02	Fluo 3D	1	Machine learning
MON-AU	Fluo-C3DH-A549-SIM	video 01	Fluo 3D	1	Machine learning
MON-AU	Fluo-C3DH-A549-SIM	video 02	Fluo 3D	1	Machine learning
MON-AU	Fluo-N2DH-GOWT1	video 01	Fluo 2D	0.938454	Machine learning
MON-AU	Fluo-N2DH-GOWT1	video 02	Fluo 2D	0.951406	Machine learning
MON-AU	Fluo-N2DH-SIM+	video 01	Fluo 2D	0.956324	Machine learning
MON-AU	Fluo-N2DH-SIM+	video 02	Fluo 2D	0.914747	Machine learning
MON-AU	Fluo-N3DH-CHO	video 01	Fluo 3D	0.838095	Machine learning
MON-AU	Fluo-N3DH-CHO	video 02	Fluo 3D	0.985076	Machine learning
MON-AU	PhC-C2DH-U373	video 01	PhC	0.990019	Machine learning
MON-AU	PhC-C2DH-U373	video 02	PhC	0.978645	Machine learning
MPI-GE (CBG) (1)	Fluo-N3DH-CE	video 01	Fluo 3D	0.930407	Machine learning
MPI-GE (CBG) (1)	Fluo-N3DH-CE	video 02	Fluo 3D	0.899008	Machine learning
MPI-GE (CBG) (2)	Fluo-N3DL-TRIF	video 01	Fluo 3D	0.996198	No detection
MPI-GE (CBG) (2)	Fluo-N3DL-TRIF	video 02	Fluo 3D	0.998628	No detection
MPI-GE (CBG) (3)	BF-C2DL-HSC	video 01	BF	0.980176	Machine learning
MPI-GE (CBG) (3)	BF-C2DL-HSC	video 02	BF	0.989349	Machine learning
MPI-GE (CBG) (3)	Fluo-C3DH-H157	video 01	Fluo 3D	0.964553	Machine learning
MPI-GE (CBG) (3)	Fluo-C3DH-H157	video 02	Fluo 3D	0.987413	Machine learning
MPI-GE (CBG) (3)	Fluo-C3DL-MDA231	video 01	Fluo 3D	0.798451	Machine learning
MPI-GE (CBG) (3)	Fluo-C3DL-MDA231	video 02	Fluo 3D	0.735787	Machine learning
MPI-GE (CBG) (3)	Fluo-N2DH-SIM+	video 01	Fluo 2D	0.838056	Machine learning
MPI-GE (CBG) (3)	Fluo-N2DH-SIM+	video 02	Fluo 2D	0.854814	Machine learning
MPI-GE (CBG) (3)	Fluo-N3DH-CHO	video 01	Fluo 3D	0.810714	Machine learning
MPI-GE (CBG) (3)	Fluo-N3DH-CHO	video 02	Fluo 3D	0.954416	Machine learning
MPI-GE (CBG) (3)	Fluo-N3DL-TRIC	video 01	Fluo 3D	0.996898	Machine learning
MPI-GE (CBG) (3)	Fluo-N3DL-TRIC	video 02	Fluo 3D	0.990749	Machine learning
MPI-GE (CBG) (3)	Fluo-N3DL-TRIF	video 01	Fluo 3D	0.974366	Machine learning
MPI-GE (CBG) (3)	Fluo-N3DL-TRIF	video 02	Fluo 3D	0.996855	Machine learning
MPI-GE (CBG) (3)	PhC-C2DL-PSC	video 01	PhC	0.934637	Machine learning
MPI-GE (CBG) (3)	PhC-C2DL-PSC	video 02	PhC	0.950856	Machine learning
MSU-RU	Fluo-C2DL-Huh7	video 01	Fluo 2D	0.947375	Machine learning
MSU-RU	Fluo-C2DL-Huh7	video 02	Fluo 2D	0.925584	Machine learning
MSU-RU	Fluo-N2DH-GOWT1	video 01	Fluo 2D	0.926908	Machine learning
MSU-RU	Fluo-N2DH-GOWT1	video 02	Fluo 2D	0.853226	Machine learning
MU-CZ (1)	Fluo-N2DH-GOWT1	video 01	Fluo 2D	0.886861	No detection
MU-CZ (1)	Fluo-N2DH-GOWT1	video 02	Fluo 2D	0.927833	No detection
MU-CZ (1)	Fluo-N2DH-SIM+	video 01	Fluo 2D	0.971316	No detection
MU-CZ (1)	Fluo-N2DH-SIM+	video 02	Fluo 2D	0.879463	No detection
MU-CZ (1)	Fluo-N3DH-CHO	video 01	Fluo 3D	0.833631	No detection
MU-CZ (1)	Fluo-N3DH-CHO	video 02	Fluo 3D	0.984061	No detection
MU-CZ (2)	BF-C2DL-HSC	video 01	BF	0.991582	Machine learning
MU-CZ (2)	BF-C2DL-HSC	video 02	BF	0.984191	Machine learning
MU-CZ (2)	DIC-C2DH-HeLa	video 01	DIC	0.958638	Machine learning
MU-CZ (2)	DIC-C2DH-HeLa	video 02	DIC	0.963008	Machine learning
MU-CZ (2)	Fluo-N2DH-SIM+	video 01	Fluo 2D	0.983763	Machine learning
MU-CZ (2)	Fluo-N2DH-SIM+	video 02	Fluo 2D	0.954898	Machine learning
MU-CZ (2)	PhC-C2DL-PSC	video 01	PhC	0.964554	Machine learning
MU-CZ (2)	PhC-C2DL-PSC	video 02	PhC	0.970111	Machine learning
MU-CZ (2*)	BF-C2DL-MuSC	video 01	BF	0.941654	Machine learning
MU-CZ (2*)	BF-C2DL-MuSC	video 02	BF	0.936456	Machine learning
MU-CZ (2*)	Fluo-C2DL-MSC	video 01	Fluo 2D	0.615373	Machine learning
MU-CZ (2*)	Fluo-C2DL-MSC	video 02	Fluo 2D	0.651163	Machine learning
MU-CZ (2*)	Fluo-C3DH-A549	video 01	Fluo 3D	1	Machine learning
MU-CZ (2*)	Fluo-C3DH-A549	video 02	Fluo 3D	1	Machine learning
MU-CZ (2*)	Fluo-C3DH-H157	video 01	Fluo 3D	0.970029	Machine learning
MU-CZ (2*)	Fluo-C3DH-H157	video 02	Fluo 3D	0.960839	Machine learning
MU-CZ (2*)	Fluo-C3DL-MDA231	video 01	Fluo 3D	0.878982	Machine learning
MU-CZ (2*)	Fluo-C3DL-MDA231	video 02	Fluo 3D	0.842893	Machine learning
MU-CZ (2*)	Fluo-N2DH-GOWT1	video 01	Fluo 2D	0.922727	Machine learning
MU-CZ (2*)	Fluo-N2DH-GOWT1	video 02	Fluo 2D	0.945203	Machine learning
MU-CZ (2*)	Fluo-N2DL-HeLa	video 01	Fluo 2D	0.936351	Machine learning
MU-CZ (2*)	Fluo-N2DL-HeLa	video 02	Fluo 2D	0.957619	Machine learning
MU-CZ (2*)	Fluo-N3DH-CE	video 01	Fluo 3D	0.862626	Machine learning
MU-CZ (2*)	Fluo-N3DH-CE	video 02	Fluo 3D	0.820071	Machine learning
MU-CZ (2*)	Fluo-N3DH-CHO	video 01	Fluo 3D	0.784921	Machine learning
MU-CZ (2*)	Fluo-N3DH-CHO	video 02	Fluo 3D	0.93736	Machine learning
MU-CZ (2*)	PhC-C2DH-U373	video 01	PhC	0.972316	Machine learning
MU-CZ (2*)	PhC-C2DH-U373	video 02	PhC	0.958616	Machine learning
MU-CZ (3)	Fluo-C2DL-MSC	video 01	Fluo 2D	0.825875	No detection
MU-CZ (3)	Fluo-C2DL-MSC	video 02	Fluo 2D	0.739147	No detection
MU-CZ (3)	Fluo-N2DH-GOWT1	video 01	Fluo 2D	0.911447	No detection
MU-CZ (3)	Fluo-N2DH-GOWT1	video 02	Fluo 2D	0.93445	No detection
MU-US (1)	Fluo-C2DL-MSC	video 01	Fluo 2D	0.756621	No detection
MU-US (1)	Fluo-C2DL-MSC	video 02	Fluo 2D	0.729845	No detection
MU-US (1)	Fluo-C3DH-A549	video 01	Fluo 3D	1	No detection
MU-US (1)	Fluo-C3DH-A549	video 02	Fluo 3D	1	No detection
MU-US (1)	Fluo-C3DH-A549-SIM	video 01	Fluo 3D	1	No detection
MU-US (1)	Fluo-C3DH-A549-SIM	video 02	Fluo 3D	1	No detection
MU-US (1)	Fluo-N2DH-GOWT1	video 01	Fluo 2D	0.888952	No detection
MU-US (1)	Fluo-N2DH-GOWT1	video 02	Fluo 2D	0.955459	No detection
MU-US (1)	Fluo-N2DL-HeLa	video 01	Fluo 2D	0.948512	No detection
MU-US (1)	Fluo-N2DL-HeLa	video 02	Fluo 2D	0.960201	No detection
MU-US (1)	PhC-C2DH-U373	video 01	PhC	0.903013	No detection
MU-US (1)	PhC-C2DH-U373	video 02	PhC	0.944183	No detection
MU-US (1)	PhC-C2DL-PSC	video 01	PhC	0.843893	No detection
MU-US (1)	PhC-C2DL-PSC	video 02	PhC	0.859754	No detection
MU-US (2)	BF-C2DL-HSC	video 01	BF	0.976997	Machine learning
MU-US (2)	BF-C2DL-HSC	video 02	BF	0.965035	Machine learning
MU-US (2)	BF-C2DL-MuSC	video 01	BF	0.936525	Machine learning
MU-US (2)	BF-C2DL-MuSC	video 02	BF	0.970967	Machine learning
MU-US (2)	DIC-C2DH-HeLa	video 01	DIC	0.944436	Machine learning
MU-US (2)	DIC-C2DH-HeLa	video 02	DIC	0.952723	Machine learning
MU-US (2)	Fluo-C2DL-MSC	video 01	Fluo 2D	0.708219	Machine learning
MU-US (2)	Fluo-C2DL-MSC	video 02	Fluo 2D	0.710853	Machine learning
MU-US (2)	Fluo-N2DH-GOWT1	video 01	Fluo 2D	0.919741	Machine learning
MU-US (2)	Fluo-N2DH-GOWT1	video 02	Fluo 2D	0.932754	Machine learning
MU-US (2)	Fluo-N2DL-HeLa	video 01	Fluo 2D	0.970224	Machine learning
MU-US (2)	Fluo-N2DL-HeLa	video 02	Fluo 2D	0.975511	Machine learning
MU-US (2)	PhC-C2DH-U373	video 01	PhC	0.986817	Machine learning
MU-US (2)	PhC-C2DH-U373	video 02	PhC	0.974521	Machine learning
MU-US (2)	PhC-C2DL-PSC	video 01	PhC	0.898326	Machine learning
MU-US (2)	PhC-C2DL-PSC	video 02	PhC	0.918485	Machine learning
MU-US (3)	BF-C2DL-HSC	video 01	BF	0.982979	Machine learning
MU-US (3)	BF-C2DL-HSC	video 02	BF	0.9589	Machine learning
MU-US (3)	BF-C2DL-MuSC	video 01	BF	0.975094	Machine learning
MU-US (3)	BF-C2DL-MuSC	video 02	BF	0.98225	Machine learning
MU-US (3)	Fluo-N2DL-HeLa	video 01	Fluo 2D	0.983663	Machine learning
MU-US (3)	Fluo-N2DL-HeLa	video 02	Fluo 2D	0.987278	Machine learning
MU-US (3)	PhC-C2DH-U373	video 01	PhC	0.976271	Machine learning
MU-US (3)	PhC-C2DH-U373	video 02	PhC	0.973638	Machine learning
MU-US (3*)	DIC-C2DH-HeLa	video 01	DIC	0.960542	Machine learning
MU-US (3*)	DIC-C2DH-HeLa	video 02	DIC	0.942524	Machine learning
MU-US (3*)	Fluo-C2DL-MSC	video 01	Fluo 2D	0.755708	Machine learning
MU-US (3*)	Fluo-C2DL-MSC	video 02	Fluo 2D	0.80155	Machine learning
MU-US (3*)	Fluo-C3DH-A549	video 01	Fluo 3D	0.966667	Machine learning
MU-US (3*)	Fluo-C3DH-A549	video 02	Fluo 3D	0.766667	Machine learning
MU-US (3*)	Fluo-C3DH-H157	video 01	Fluo 3D	0.83804	Machine learning
MU-US (3*)	Fluo-C3DH-H157	video 02	Fluo 3D	0.837762	Machine learning
MU-US (3*)	Fluo-C3DL-MDA231	video 01	Fluo 3D	0.762389	Machine learning
MU-US (3*)	Fluo-C3DL-MDA231	video 02	Fluo 3D	0.743655	Machine learning
MU-US (3*)	Fluo-N2DH-GOWT1	video 01	Fluo 2D	0.94353	Machine learning
MU-US (3*)	Fluo-N2DH-GOWT1	video 02	Fluo 2D	0.963234	Machine learning
MU-US (3*)	Fluo-N3DH-CHO	video 01	Fluo 3D	0.86746	Machine learning
MU-US (3*)	Fluo-N3DH-CHO	video 02	Fluo 3D	0.943452	Machine learning
MU-US (3*)	PhC-C2DL-PSC	video 01	PhC	0.966554	Machine learning
MU-US (3*)	PhC-C2DL-PSC	video 02	PhC	0.972651	Machine learning
MU-US (4)	BF-C2DL-HSC	video 01	BF	0.977534	Machine learning
MU-US (4)	BF-C2DL-HSC	video 02	BF	0.968181	Machine learning
MU-US (4)	BF-C2DL-MuSC	video 01	BF	0.93721	Machine learning
MU-US (4)	BF-C2DL-MuSC	video 02	BF	0.97161	Machine learning
MU-US (4)	Fluo-C2DL-MSC	video 01	Fluo 2D	0.745814	Machine learning
MU-US (4)	Fluo-C2DL-MSC	video 02	Fluo 2D	0.783333	Machine learning
MU-US (4)	Fluo-C3DH-H157	video 01	Fluo 3D	0.917867	Machine learning
MU-US (4)	Fluo-C3DH-H157	video 02	Fluo 3D	0.897902	Machine learning
MU-US (4)	Fluo-C3DL-MDA231	video 01	Fluo 3D	0.779425	Machine learning
MU-US (4)	Fluo-C3DL-MDA231	video 02	Fluo 3D	0.757614	Machine learning
MU-US (4)	Fluo-N2DH-GOWT1	video 01	Fluo 2D	0.919741	Machine learning
MU-US (4)	Fluo-N2DH-GOWT1	video 02	Fluo 2D	0.932754	Machine learning
MU-US (4)	Fluo-N2DL-HeLa	video 01	Fluo 2D	0.96985	Machine learning
MU-US (4)	Fluo-N2DL-HeLa	video 02	Fluo 2D	0.973383	Machine learning
MU-US (4)	PhC-C2DH-U373	video 01	PhC	0.994162	Machine learning
MU-US (4)	PhC-C2DH-U373	video 02	PhC	0.975847	Machine learning
MU-US (4*)	DIC-C2DH-HeLa	video 01	DIC	0.95183	Machine learning
MU-US (4*)	DIC-C2DH-HeLa	video 02	DIC	0.959291	Machine learning
MU-US (4*)	Fluo-C3DH-A549	video 01	Fluo 3D	1	Machine learning
MU-US (4*)	Fluo-C3DH-A549	video 02	Fluo 3D	0.723333	Machine learning
MU-US (4*)	Fluo-N3DH-CHO	video 01	Fluo 3D	0.788194	Machine learning
MU-US (4*)	Fluo-N3DH-CHO	video 02	Fluo 3D	0.945685	Machine learning
MU-US (4*)	PhC-C2DL-PSC	video 01	PhC	0.949758	Machine learning
MU-US (4*)	PhC-C2DL-PSC	video 02	PhC	0.951309	Machine learning
MU-US (5)	Fluo-C2DL-MSC	video 01	Fluo 2D	0.745205	Machine learning
MU-US (5)	Fluo-C2DL-MSC	video 02	Fluo 2D	0.669767	Machine learning
MU-US (5)	Fluo-N2DH-GOWT1	video 01	Fluo 2D	0.908162	Machine learning
MU-US (5)	Fluo-N2DH-GOWT1	video 02	Fluo 2D	0.962614	Machine learning
MU-US (5)	Fluo-N3DH-CHO	video 01	Fluo 3D	0.815377	Machine learning
MU-US (5)	Fluo-N3DH-CHO	video 02	Fluo 3D	0.949949	Machine learning
ND-US (1)	PhC-C2DH-U373	video 01	PhC	0.993409	No detection
ND-US (1)	PhC-C2DH-U373	video 02	PhC	0.976436	No detection
ND-US (2)	Fluo-N2DH-SIM+	video 01	Fluo 2D	0.979517	No detection
ND-US (2)	Fluo-N2DH-SIM+	video 02	Fluo 2D	0.963583	No detection
ND-US (2)	Fluo-N2DL-HeLa	video 01	Fluo 2D	0.988524	No detection
ND-US (2)	Fluo-N2DL-HeLa	video 02	Fluo 2D	0.991783	No detection
ND-US (2)	PhC-C2DH-U373	video 01	PhC	0.993974	No detection
ND-US (2)	PhC-C2DH-U373	video 02	PhC	0.981738	No detection
ND-US (2)	PhC-C2DL-PSC	video 01	PhC	0.968839	No detection
ND-US (2)	PhC-C2DL-PSC	video 02	PhC	0.973219	No detection
NOTT-UK	Fluo-C2DL-MSC	video 01	Fluo 2D	0.661644	No detection
NOTT-UK	Fluo-C2DL-MSC	video 02	Fluo 2D	0.675581	No detection
NOTT-UK	Fluo-N2DH-GOWT1	video 01	Fluo 2D	0.898806	No detection
NOTT-UK	Fluo-N2DH-GOWT1	video 02	Fluo 2D	0.865881	No detection
NOTT-UK	Fluo-N2DL-HeLa	video 01	Fluo 2D	0.723107	No detection
NOTT-UK	Fluo-N2DL-HeLa	video 02	Fluo 2D	0.842381	No detection
NOTT-UK	Fluo-N3DH-CHO	video 01	Fluo 3D	0.789286	No detection
NOTT-UK	Fluo-N3DH-CHO	video 02	Fluo 3D	0.93401	No detection
OX-UK	Fluo-C3DH-H157	video 01	Fluo 3D	0.870317	Machine learning
OX-UK	Fluo-C3DH-H157	video 02	Fluo 3D	0.983217	Machine learning
OX-UK	Fluo-N3DH-CE	video 01	Fluo 3D	0.878287	Machine learning
OX-UK	Fluo-N3DH-CE	video 02	Fluo 3D	0.824324	Machine learning
OX-UK	Fluo-N3DH-CHO	video 01	Fluo 3D	0.817063	Machine learning
OX-UK	Fluo-N3DH-CHO	video 02	Fluo 3D	0.973807	Machine learning
OX-UK	Fluo-N3DL-DRO	video 01	Fluo 3D	0.972073	Machine learning
OX-UK	Fluo-N3DL-DRO	video 02	Fluo 3D	0.967982	Machine learning
PAST-FR	Fluo-N2DH-SIM+	video 01	Fluo 2D	0.985612	No detection
PAST-FR	Fluo-N2DH-SIM+	video 02	Fluo 2D	0.92039	No detection
PURD-US	Fluo-N2DH-GOWT1	video 01	Fluo 2D	0.908792	No detection
PURD-US	Fluo-N2DH-GOWT1	video 02	Fluo 2D	0.944872	No detection
PURD-US (*)	BF-C2DL-HSC	video 01	BF	0.992042	No detection
PURD-US (*)	BF-C2DL-HSC	video 02	BF	0.995967	No detection
PURD-US (*)	BF-C2DL-MuSC	video 01	BF	0.952496	No detection
PURD-US (*)	BF-C2DL-MuSC	video 02	BF	0.938418	No detection
PURD-US (*)	DIC-C2DH-HeLa	video 01	DIC	0.846266	No detection
PURD-US (*)	DIC-C2DH-HeLa	video 02	DIC	0.910458	No detection
PURD-US (*)	Fluo-C2DL-MSC	video 01	Fluo 2D	0.781887	No detection
PURD-US (*)	Fluo-C2DL-MSC	video 02	Fluo 2D	0.796124	No detection
PURD-US (*)	Fluo-C3DH-A549	video 01	Fluo 3D	1	No detection
PURD-US (*)	Fluo-C3DH-A549	video 02	Fluo 3D	1	No detection
PURD-US (*)	Fluo-C3DH-H157	video 01	Fluo 3D	0.968588	No detection
PURD-US (*)	Fluo-C3DH-H157	video 02	Fluo 3D	0.920979	No detection
PURD-US (*)	Fluo-C3DL-MDA231	video 01	Fluo 3D	0.874558	No detection
PURD-US (*)	Fluo-C3DL-MDA231	video 02	Fluo 3D	0.810914	No detection
PURD-US (*)	Fluo-N2DL-HeLa	video 01	Fluo 2D	0.986733	No detection
PURD-US (*)	Fluo-N2DL-HeLa	video 02	Fluo 2D	0.983704	No detection
PURD-US (*)	Fluo-N3DH-CE	video 01	Fluo 3D	0.766645	No detection
PURD-US (*)	Fluo-N3DH-CE	video 02	Fluo 3D	0.709453	No detection
PURD-US (*)	Fluo-N3DH-CHO	video 01	Fluo 3D	0.816567	No detection
PURD-US (*)	Fluo-N3DH-CHO	video 02	Fluo 3D	0.957462	No detection
PURD-US (*)	PhC-C2DH-U373	video 01	PhC	0.988324	No detection
PURD-US (*)	PhC-C2DH-U373	video 02	PhC	0.972018	No detection
PURD-US (*)	PhC-C2DL-PSC	video 01	PhC	0.936301	No detection
PURD-US (*)	PhC-C2DL-PSC	video 02	PhC	0.939863	No detection
RUTG-US	Fluo-N2DL-HeLa	video 01	Fluo 2D	0.985813	No detection
RUTG-US	Fluo-N2DL-HeLa	video 02	Fluo 2D	0.984859	No detection
RUTG-US	PhC-C2DH-U373	video 01	PhC	0.978154	No detection
RUTG-US	PhC-C2DH-U373	video 02	PhC	0.97408	No detection
RUTG-US	PhC-C2DL-PSC	video 01	PhC	0.878767	No detection
RUTG-US	PhC-C2DL-PSC	video 02	PhC	0.863606	No detection
RWTH-GE (1)	Fluo-N2DH-GOWT1	video 01	Fluo 2D	0.942203	Machine learning
RWTH-GE (1)	Fluo-N2DH-GOWT1	video 02	Fluo 2D	0.958726	Machine learning
RWTH-GE (1)	Fluo-N2DL-HeLa	video 01	Fluo 2D	0.99196	Machine learning
RWTH-GE (1)	Fluo-N2DL-HeLa	video 02	Fluo 2D	0.992684	Machine learning
RWTH-GE (2)	Fluo-N3DH-CE	video 01	Fluo 3D	0.921464	Peak localization
RWTH-GE (2)	Fluo-N3DH-CE	video 02	Fluo 3D	0.90628	Peak localization
RWTH-GE (2)	Fluo-N3DL-DRO	video 01	Fluo 3D	0.884456	Peak localization
RWTH-GE (2)	Fluo-N3DL-DRO	video 02	Fluo 3D	0.858552	Peak localization
RWTH-GE (2)	Fluo-N3DL-TRIC	video 01	Fluo 3D	0.884423	Peak localization
RWTH-GE (2)	Fluo-N3DL-TRIC	video 02	Fluo 3D	0.891138	Peak localization
RWTH-GE (3)	Fluo-N3DL-TRIF	video 01	Fluo 3D	0.995551	Peak localization
RWTH-GE (3)	Fluo-N3DL-TRIF	video 02	Fluo 3D	0.997713	Peak localization
SZU-CN	BF-C2DL-MuSC	video 01	BF	0.867131	No detection
SZU-CN	BF-C2DL-MuSC	video 02	BF	0.870825	No detection
SZU-CN	Fluo-C2DL-MSC	video 01	Fluo 2D	0.616743	No detection
SZU-CN	Fluo-C2DL-MSC	video 02	Fluo 2D	0.599225	No detection
SZU-CN	Fluo-N2DH-GOWT1	video 01	Fluo 2D	0.926012	No detection
SZU-CN	Fluo-N2DH-GOWT1	video 02	Fluo 2D	0.938792	No detection
SZU-CN	Fluo-N2DH-SIM+	video 01	Fluo 2D	0.96685	No detection
SZU-CN	Fluo-N2DH-SIM+	video 02	Fluo 2D	0.894944	No detection
SZU-CN	Fluo-N2DL-HeLa	video 01	Fluo 2D	0.960478	No detection
SZU-CN	Fluo-N2DL-HeLa	video 02	Fluo 2D	0.963726	No detection
SZU-CN	PhC-C2DH-U373	video 01	PhC	0.90678	No detection
SZU-CN	PhC-C2DH-U373	video 02	PhC	0.84109	No detection
SZU-CN	PhC-C2DL-PSC	video 01	PhC	0.824075	No detection
SZU-CN	PhC-C2DL-PSC	video 02	PhC	0.832065	No detection
THU-CN (2)	DIC-C2DH-HeLa	video 01	DIC	0.911493	No detection
THU-CN (2)	DIC-C2DH-HeLa	video 02	DIC	0.931547	No detection
THU-CN (2)	Fluo-N2DH-GOWT1	video 01	Fluo 2D	0.918912	No detection
THU-CN (2)	Fluo-N2DH-GOWT1	video 02	Fluo 2D	0.966419	No detection
THU-CN (2)	Fluo-N2DH-SIM+	video 01	Fluo 2D	0.957111	No detection
THU-CN (2)	Fluo-N2DH-SIM+	video 02	Fluo 2D	0.932159	No detection
THU-CN (2)	Fluo-N2DL-HeLa	video 01	Fluo 2D	0.93893	No detection
THU-CN (2)	Fluo-N2DL-HeLa	video 02	Fluo 2D	0.940507	No detection
TUG-AT	DIC-C2DH-HeLa	video 01	DIC	0.962884	No detection
TUG-AT	DIC-C2DH-HeLa	video 02	DIC	0.950043	No detection
TUG-AT	Fluo-C2DL-MSC	video 01	Fluo 2D	0.771994	No detection
TUG-AT	Fluo-C2DL-MSC	video 02	Fluo 2D	0.853876	No detection
TUG-AT	Fluo-N2DH-GOWT1	video 01	Fluo 2D	0.979728	No detection
TUG-AT	Fluo-N2DH-GOWT1	video 02	Fluo 2D	0.981059	No detection
TUG-AT	Fluo-N2DH-SIM+	video 01	Fluo 2D	0.988779	No detection
TUG-AT	Fluo-N2DH-SIM+	video 02	Fluo 2D	0.969037	No detection
TUG-AT	Fluo-N2DL-HeLa	video 01	Fluo 2D	0.979706	No detection
TUG-AT	Fluo-N2DL-HeLa	video 02	Fluo 2D	0.985905	No detection
TUG-AT	PhC-C2DH-U373	video 01	PhC	0.990395	No detection
TUG-AT	PhC-C2DH-U373	video 02	PhC	0.97025	No detection
UCH-CL	Fluo-N3DL-DRO	video 01	Fluo 3D	0.920466	Machine learning
UCH-CL	Fluo-N3DL-DRO	video 02	Fluo 3D	0.755434	Machine learning
UCSB-US	Fluo-C3DL-MDA231	video 01	Fluo 3D	0.859071	Machine learning
UCSB-US	Fluo-C3DL-MDA231	video 02	Fluo 3D	0.819797	Machine learning
UCSB-US	Fluo-N3DH-CE	video 01	Fluo 3D	0.936487	Machine learning
UCSB-US	Fluo-N3DH-CE	video 02	Fluo 3D	0.917594	Machine learning
UNSW-AU	BF-C2DL-HSC	video 01	BF	0.992425	Machine learning
UNSW-AU	BF-C2DL-HSC	video 02	BF	0.996906	Machine learning
UNSW-AU	BF-C2DL-MuSC	video 01	BF	0.956118	Machine learning
UNSW-AU	BF-C2DL-MuSC	video 02	BF	0.97533	Machine learning
UNSW-AU	DIC-C2DH-HeLa	video 01	DIC	0.954905	Machine learning
UNSW-AU	DIC-C2DH-HeLa	video 02	DIC	0.965774	Machine learning
UNSW-AU	Fluo-C2DL-Huh7	video 01	Fluo 2D	0.929193	Machine learning
UNSW-AU	Fluo-C2DL-Huh7	video 02	Fluo 2D	0.939885	Machine learning
UNSW-AU	Fluo-C2DL-MSC	video 01	Fluo 2D	0.839574	Machine learning
UNSW-AU	Fluo-C2DL-MSC	video 02	Fluo 2D	0.825194	Machine learning
UNSW-AU	Fluo-N2DH-GOWT1	video 01	Fluo 2D	0.956934	Machine learning
UNSW-AU	Fluo-N2DH-GOWT1	video 02	Fluo 2D	0.969438	Machine learning
UNSW-AU	Fluo-N2DH-SIM+	video 01	Fluo 2D	0.983324	Machine learning
UNSW-AU	Fluo-N2DH-SIM+	video 02	Fluo 2D	0.950199	Machine learning
UNSW-AU	Fluo-N2DL-HeLa	video 01	Fluo 2D	0.985213	Machine learning
UNSW-AU	Fluo-N2DL-HeLa	video 02	Fluo 2D	0.983493	Machine learning
UNSW-AU	PhC-C2DH-U373	video 01	PhC	0.989266	Machine learning
UNSW-AU	PhC-C2DH-U373	video 02	PhC	0.97408	Machine learning
UNSW-AU	PhC-C2DL-PSC	video 01	PhC	0.959302	Machine learning
UNSW-AU	PhC-C2DL-PSC	video 02	PhC	0.964044	Machine learning
UP-PT	Fluo-C3DH-H157	video 01	Fluo 3D	0.98732	No detection
UP-PT	Fluo-C3DH-H157	video 02	Fluo 3D	0.869231	No detection
UP-PT	Fluo-C3DL-MDA231	video 01	Fluo 3D	0.797566	No detection
UP-PT	Fluo-C3DL-MDA231	video 02	Fluo 3D	0.777919	No detection
UP-PT	Fluo-N2DH-GOWT1	video 01	Fluo 2D	0.794559	No detection
UP-PT	Fluo-N2DH-GOWT1	video 02	Fluo 2D	0.928784	No detection
UP-PT	Fluo-N2DL-HeLa	video 01	Fluo 2D	0.97405	No detection
UP-PT	Fluo-N2DL-HeLa	video 02	Fluo 2D	0.97383	No detection
UP-PT	Fluo-N3DH-CHO	video 01	Fluo 3D	0.730456	No detection
UP-PT	Fluo-N3DH-CHO	video 02	Fluo 3D	0.907919	No detection
UP-PT	PhC-C2DL-PSC	video 01	PhC	0.906803	No detection
UP-PT	PhC-C2DL-PSC	video 02	PhC	0.919477	No detection
UPM-ES	Fluo-N2DH-GOWT1	video 01	Fluo 2D	0.785368	No detection
UPM-ES	Fluo-N2DH-GOWT1	video 02	Fluo 2D	0.860918	No detection
UPM-ES	Fluo-N2DL-HeLa	video 01	Fluo 2D	0.849766	No detection
UPM-ES	Fluo-N2DL-HeLa	video 02	Fluo 2D	0.856143	No detection
USYD-AU	Fluo-N2DH-SIM+	video 01	Fluo 2D	0.985759	Machine learning
USYD-AU	Fluo-N2DH-SIM+	video 02	Fluo 2D	0.95085	Machine learning
UVA-NL	DIC-C2DH-HeLa	video 01	DIC	0.954832	Machine learning
UVA-NL	DIC-C2DH-HeLa	video 02	DIC	0.961798	Machine learning
UVA-NL	Fluo-N2DH-SIM+	video 01	Fluo 2D	0.983306	Machine learning
UVA-NL	Fluo-N2DH-SIM+	video 02	Fluo 2D	0.96094	Machine learning
UVA-NL	PhC-C2DL-PSC	video 01	PhC	0.969002	Machine learning
UVA-NL	PhC-C2DL-PSC	video 02	PhC	0.975746	Machine learning
UZH-CH	Fluo-C2DL-MSC	video 01	Fluo 2D	0.564384	No detection
UZH-CH	Fluo-C2DL-MSC	video 02	Fluo 2D	0.595349	No detection
UZH-CH	Fluo-N2DH-GOWT1	video 01	Fluo 2D	0.72495	No detection
UZH-CH	Fluo-N2DH-GOWT1	video 02	Fluo 2D	0.838172	No detection
UZH-CH	Fluo-N2DH-SIM+	video 01	Fluo 2D	0.966246	No detection
UZH-CH	Fluo-N2DH-SIM+	video 02	Fluo 2D	0.803671	No detection
UZH-CH	Fluo-N2DL-HeLa	video 01	Fluo 2D	0.923387	No detection
UZH-CH	Fluo-N2DL-HeLa	video 02	Fluo 2D	0.956796	No detection
WARW-UK	Fluo-C3DH-A549	video 01	Fluo 3D	1	No detection
WARW-UK	Fluo-C3DH-A549	video 02	Fluo 3D	1	No detection
WARW-UK	Fluo-C3DH-A549-SIM	video 01	Fluo 3D	1	No detection
WARW-UK	Fluo-C3DH-A549-SIM	video 02	Fluo 3D	1	No detection
