# Supplementary material for: The Cell Tracking Challenge: 10 years of objective benchmarking
Source: Nat Methods. 2023 May 18;20(7):1010–20. doi: 10.1038/s41592-023-01879-y (PMC10333123; doi:10.1038/s41592-023-01879-y)
Supplement: Source Data Extended Data Fig. 3 — Statistical source data. [file 41592_2023_1879_MOESM13_ESM.xlsx]

## Sheet: Extended Data Figure 3
AU-TR	DIC-C2DH-HeLa	video 01	DIC	0.950586	Machine learning	ML								0.950586	0.950586	0.950586
AU-TR	DIC-C2DH-HeLa	video 02	DIC	0.964477	Machine learning	ML								0.964477	0.964477	0.964477
BFR-GE (1)	Fluo-N2DH-SIM+	video 01	Fluo 2D	0.979553	No detection	nonML									0.979553	0.979553
BFR-GE (1)	Fluo-N2DH-SIM+	video 02	Fluo 2D	0.959618	No detection	nonML									0.959618	0.959618
BFR-GE (1)	Fluo-N2DL-HeLa	video 01	Fluo 2D	0.992583	No detection	nonML									0.992583	0.992583
BFR-GE (1)	Fluo-N2DL-HeLa	video 02	Fluo 2D	0.990216	No detection	nonML									0.990216	0.990216
BFR-GE (2)	Fluo-C2DL-Huh7	video 01	Fluo 2D	0.976312	No detection	nonML									0.976312	0.976312
BFR-GE (2)	Fluo-C2DL-Huh7	video 02	Fluo 2D	0.941969	No detection	nonML									0.941969	0.941969
BGU-IL (1)	Fluo-C2DL-MSC	video 01	Fluo 2D	0.879909	No detection	nonML					0.879909	0.879909	0.879909	0.879909	0.879909	0.879909
BGU-IL (1)	Fluo-C2DL-MSC	video 02	Fluo 2D	0.872868	No detection	nonML					0.872868	0.872868	0.872868	0.872868	0.872868	0.872868
BGU-IL (1)	Fluo-N2DH-GOWT1	video 01	Fluo 2D	0.914399	No detection	nonML					0.914399	0.914399	0.914399	0.914399	0.914399	0.914399
BGU-IL (1)	Fluo-N2DH-GOWT1	video 02	Fluo 2D	0.896195	No detection	nonML					0.896195	0.896195	0.896195	0.896195	0.896195	0.896195
BGU-IL (1)	Fluo-N2DH-SIM+	video 01	Fluo 2D	0.942724	No detection	nonML					0.942724	0.942724	0.942724	0.942724	0.942724	0.942724
BGU-IL (1)	Fluo-N2DH-SIM+	video 02	Fluo 2D	0.800189	No detection	nonML					0.800189	0.800189	0.800189	0.800189	0.800189	0.800189
BGU-IL (2)	DIC-C2DH-HeLa	video 01	DIC	0.68448	No detection	nonML						0.68448	0.68448	0.68448	0.68448	0.68448
BGU-IL (2)	DIC-C2DH-HeLa	video 02	DIC	0.769404	No detection	nonML						0.769404	0.769404	0.769404	0.769404	0.769404
BGU-IL (2)	Fluo-N2DH-GOWT1	video 01	Fluo 2D	0.95491	No detection	nonML						0.95491	0.95491	0.95491	0.95491	0.95491
BGU-IL (2)	Fluo-N2DH-GOWT1	video 02	Fluo 2D	0.91861	No detection	nonML						0.91861	0.91861	0.91861	0.91861	0.91861
BGU-IL (2)	Fluo-N2DH-SIM+	video 01	Fluo 2D	0.965751	No detection	nonML						0.965751	0.965751	0.965751	0.965751	0.965751
BGU-IL (2)	Fluo-N2DH-SIM+	video 02	Fluo 2D	0.966583	No detection	nonML						0.966583	0.966583	0.966583	0.966583	0.966583
BGU-IL (2)	Fluo-N2DL-HeLa	video 01	Fluo 2D	0.971354	No detection	nonML						0.971354	0.971354	0.971354	0.971354	0.971354
BGU-IL (2)	Fluo-N2DL-HeLa	video 02	Fluo 2D	0.960485	No detection	nonML						0.960485	0.960485	0.960485	0.960485	0.960485
BGU-IL (2)	PhC-C2DL-PSC	video 01	PhC	0.92698	No detection	nonML						0.92698	0.92698	0.92698	0.92698	0.92698
BGU-IL (2)	PhC-C2DL-PSC	video 02	PhC	0.931866	No detection	nonML						0.931866	0.931866	0.931866	0.931866	0.931866
BGU-IL (3)	Fluo-N2DH-GOWT1	video 01	Fluo 2D	0.908062	No detection	nonML						0.908062	0.908062	0.908062	0.908062	0.908062
BGU-IL (3)	Fluo-N2DH-GOWT1	video 02	Fluo 2D	0.912945	No detection	nonML						0.912945	0.912945	0.912945	0.912945	0.912945
BGU-IL (3)	Fluo-N2DH-SIM+	video 01	Fluo 2D	0.976716	No detection	nonML						0.976716	0.976716	0.976716	0.976716	0.976716
BGU-IL (3)	Fluo-N2DH-SIM+	video 02	Fluo 2D	0.967632	No detection	nonML						0.967632	0.967632	0.967632	0.967632	0.967632
BGU-IL (3)	Fluo-N2DL-HeLa	video 01	Fluo 2D	0.98893	No detection	nonML						0.98893	0.98893	0.98893	0.98893	0.98893
BGU-IL (3)	Fluo-N2DL-HeLa	video 02	Fluo 2D	0.985077	No detection	nonML						0.985077	0.985077	0.985077	0.985077	0.985077
BGU-IL (3)	PhC-C2DH-U373	video 01	PhC	0.969303	No detection	nonML						0.969303	0.969303	0.969303	0.969303	0.969303
BGU-IL (3)	PhC-C2DH-U373	video 02	PhC	0.95567	No detection	nonML						0.95567	0.95567	0.95567	0.95567	0.95567
BGU-IL (3)	PhC-C2DL-PSC	video 01	PhC	0.943276	No detection	nonML						0.943276	0.943276	0.943276	0.943276	0.943276
BGU-IL (3)	PhC-C2DL-PSC	video 02	PhC	0.953775	No detection	nonML						0.953775	0.953775	0.953775	0.953775	0.953775
BGU-IL (4)	DIC-C2DH-HeLa	video 01	DIC	0.918082	No detection	nonML							0.918082	0.918082	0.918082	0.918082
BGU-IL (4)	DIC-C2DH-HeLa	video 02	DIC	0.9414	No detection	nonML							0.9414	0.9414	0.9414	0.9414
BGU-IL (4)	Fluo-C3DH-A549-SIM	video 01	Fluo 3D	0.876667	No detection	nonML							0.876667	0.876667	0.876667	0.876667
BGU-IL (4)	Fluo-C3DH-A549-SIM	video 02	Fluo 3D	0.993333	No detection	nonML							0.993333	0.993333	0.993333	0.993333
BGU-IL (4)	Fluo-N2DH-GOWT1	video 01	Fluo 2D	0.956072	No detection	nonML							0.956072	0.956072	0.956072	0.956072
BGU-IL (4)	Fluo-N2DH-GOWT1	video 02	Fluo 2D	0.983416	No detection	nonML							0.983416	0.983416	0.983416	0.983416
BGU-IL (4)	Fluo-N2DH-SIM+	video 01	Fluo 2D	0.978876	No detection	nonML							0.978876	0.978876	0.978876	0.978876
BGU-IL (4)	Fluo-N2DH-SIM+	video 02	Fluo 2D	0.964947	No detection	nonML							0.964947	0.964947	0.964947	0.964947
BGU-IL (4)	Fluo-N2DL-HeLa	video 01	Fluo 2D	0.986226	No detection	nonML							0.986226	0.986226	0.986226	0.986226
BGU-IL (4)	Fluo-N2DL-HeLa	video 02	Fluo 2D	0.991263	No detection	nonML							0.991263	0.991263	0.991263	0.991263
BGU-IL (4)	Fluo-N3DH-CHO	video 01	Fluo 3D	0.801091	No detection	nonML							0.801091	0.801091	0.801091	0.801091
BGU-IL (4)	Fluo-N3DH-CHO	video 02	Fluo 3D	0.915127	No detection	nonML							0.915127	0.915127	0.915127	0.915127
BGU-IL (4)	PhC-C2DH-U373	video 01	PhC	0.986629	No detection	nonML							0.986629	0.986629	0.986629	0.986629
BGU-IL (4)	PhC-C2DH-U373	video 02	PhC	0.977761	No detection	nonML							0.977761	0.977761	0.977761	0.977761
BGU-IL (5)	BF-C2DL-HSC	video 01	BF	0.984056	Machine learning	ML									0.984056	0.984056
BGU-IL (5)	BF-C2DL-HSC	video 02	BF	0.965713	Machine learning	ML									0.965713	0.965713
BGU-IL (5)	BF-C2DL-MuSC	video 01	BF	0.963761	Machine learning	ML									0.963761	0.963761
BGU-IL (5)	BF-C2DL-MuSC	video 02	BF	0.964407	Machine learning	ML									0.964407	0.964407
BGU-IL (5)	DIC-C2DH-HeLa	video 01	DIC	0.944436	Machine learning	ML									0.944436	0.944436
BGU-IL (5)	DIC-C2DH-HeLa	video 02	DIC	0.94866	Machine learning	ML									0.94866	0.94866
BGU-IL (5)	Fluo-C2DL-Huh7	video 01	Fluo 2D	0.981434	Machine learning	ML									0.981434	0.981434
BGU-IL (5)	Fluo-C2DL-Huh7	video 02	Fluo 2D	0.929644	Machine learning	ML									0.929644	0.929644
BGU-IL (5)	Fluo-C2DL-MSC	video 01	Fluo 2D	0.808524	Machine learning	ML									0.808524	0.808524
BGU-IL (5)	Fluo-C2DL-MSC	video 02	Fluo 2D	0.651163	Machine learning	ML									0.651163	0.651163
BGU-IL (5)	Fluo-C3DH-A549	video 01	Fluo 3D	1	Machine learning	ML									1	1
BGU-IL (5)	Fluo-C3DH-A549	video 02	Fluo 3D	1	Machine learning	ML									1	1
BGU-IL (5)	Fluo-C3DH-A549-SIM	video 01	Fluo 3D	1	Machine learning	ML									1	1
BGU-IL (5)	Fluo-C3DH-A549-SIM	video 02	Fluo 3D	1	Machine learning	ML									1	1
BGU-IL (5)	Fluo-C3DH-H157	video 01	Fluo 3D	0.932277	Machine learning	ML									0.932277	0.932277
BGU-IL (5)	Fluo-C3DH-H157	video 02	Fluo 3D	0.723776	Machine learning	ML									0.723776	0.723776
BGU-IL (5)	Fluo-C3DL-MDA231	video 01	Fluo 3D	0.89823	Machine learning	ML									0.89823	0.89823
BGU-IL (5)	Fluo-C3DL-MDA231	video 02	Fluo 3D	0.849492	Machine learning	ML									0.849492	0.849492
BGU-IL (5)	Fluo-N2DH-GOWT1	video 01	Fluo 2D	0.930956	Machine learning	ML									0.930956	0.930956
BGU-IL (5)	Fluo-N2DH-GOWT1	video 02	Fluo 2D	0.938875	Machine learning	ML									0.938875	0.938875
BGU-IL (5)	Fluo-N2DH-SIM+	video 01	Fluo 2D	0.980414	Machine learning	ML									0.980414	0.980414
BGU-IL (5)	Fluo-N2DH-SIM+	video 02	Fluo 2D	0.982358	Machine learning	ML									0.982358	0.982358
BGU-IL (5)	Fluo-N2DL-HeLa	video 01	Fluo 2D	0.994274	Machine learning	ML									0.994274	0.994274
BGU-IL (5)	Fluo-N2DL-HeLa	video 02	Fluo 2D	0.98752	Machine learning	ML									0.98752	0.98752
BGU-IL (5)	Fluo-N3DH-CE	video 01	Fluo 3D	0.867467	Machine learning	ML									0.867467	0.867467
BGU-IL (5)	Fluo-N3DH-CE	video 02	Fluo 3D	0.695255	Machine learning	ML									0.695255	0.695255
BGU-IL (5)	Fluo-N3DH-CHO	video 01	Fluo 3D	0.759623	Machine learning	ML									0.759623	0.759623
BGU-IL (5)	Fluo-N3DH-CHO	video 02	Fluo 3D	0.893096	Machine learning	ML									0.893096	0.893096
BGU-IL (5)	Fluo-N3DH-SIM+	video 01	Fluo 3D	0.98452	Machine learning	ML									0.98452	0.98452
BGU-IL (5)	Fluo-N3DH-SIM+	video 02	Fluo 3D	0.971885	Machine learning	ML									0.971885	0.971885
BGU-IL (5)	PhC-C2DH-U373	video 01	PhC	0.997928	Machine learning	ML									0.997928	0.997928
BGU-IL (5)	PhC-C2DH-U373	video 02	PhC	0.981443	Machine learning	ML									0.981443	0.981443
BGU-IL (5)	PhC-C2DL-PSC	video 01	PhC	0.955136	Machine learning	ML									0.955136	0.955136
BGU-IL (5)	PhC-C2DL-PSC	video 02	PhC	0.967745	Machine learning	ML									0.967745	0.967745
CALT-US	Fluo-N2DH-GOWT1	video 01	Fluo 2D	0.962741	No detection	nonML									0.962741	0.962741
CALT-US	Fluo-N2DH-GOWT1	video 02	Fluo 2D	0.968983	No detection	nonML									0.968983	0.968983
CALT-US (*)	BF-C2DL-HSC	video 01	BF	0.995114	No detection	nonML									0.995114	0.995114
CALT-US (*)	BF-C2DL-HSC	video 02	BF	0.999012	No detection	nonML									0.999012	0.999012
CALT-US (*)	BF-C2DL-MuSC	video 01	BF	0.962893	No detection	nonML									0.962893	0.962893
CALT-US (*)	BF-C2DL-MuSC	video 02	BF	0.975126	No detection	nonML									0.975126	0.975126
CALT-US (*)	DIC-C2DH-HeLa	video 01	DIC	0.98265	No detection	nonML									0.98265	0.98265
CALT-US (*)	DIC-C2DH-HeLa	video 02	DIC	0.966984	No detection	nonML									0.966984	0.966984
CALT-US (*)	Fluo-C2DL-MSC	video 01	Fluo 2D	0.696804	No detection	nonML									0.696804	0.696804
CALT-US (*)	Fluo-C2DL-MSC	video 02	Fluo 2D	0.717054	No detection	nonML									0.717054	0.717054
CALT-US (*)	Fluo-C3DH-A549	video 01	Fluo 3D	1	No detection	nonML									1	1
CALT-US (*)	Fluo-C3DH-A549	video 02	Fluo 3D	0.996667	No detection	nonML									0.996667	0.996667
CALT-US (*)	Fluo-C3DH-H157	video 01	Fluo 3D	0.893372	No detection	nonML									0.893372	0.893372
CALT-US (*)	Fluo-C3DH-H157	video 02	Fluo 3D	0.922378	No detection	nonML									0.922378	0.922378
CALT-US (*)	Fluo-C3DL-MDA231	video 01	Fluo 3D	0.921681	No detection	nonML									0.921681	0.921681
CALT-US (*)	Fluo-C3DL-MDA231	video 02	Fluo 3D	0.899492	No detection	nonML									0.899492	0.899492
CALT-US (*)	Fluo-N2DL-HeLa	video 01	Fluo 2D	0.985042	No detection	nonML									0.985042	0.985042
CALT-US (*)	Fluo-N2DL-HeLa	video 02	Fluo 2D	0.987199	No detection	nonML									0.987199	0.987199
CALT-US (*)	Fluo-N3DH-CE	video 01	Fluo 3D	0.894558	No detection	nonML									0.894558	0.894558
CALT-US (*)	Fluo-N3DH-CE	video 02	Fluo 3D	0.865674	No detection	nonML									0.865674	0.865674
CALT-US (*)	Fluo-N3DH-CHO	video 01	Fluo 3D	0.900198	No detection	nonML									0.900198	0.900198
CALT-US (*)	Fluo-N3DH-CHO	video 02	Fluo 3D	0.942843	No detection	nonML									0.942843	0.942843
CALT-US (*)	PhC-C2DH-U373	video 01	PhC	0.987947	No detection	nonML									0.987947	0.987947
CALT-US (*)	PhC-C2DH-U373	video 02	PhC	0.992047	No detection	nonML									0.992047	0.992047
CALT-US (*)	PhC-C2DL-PSC	video 01	PhC	0.959697	No detection	nonML									0.959697	0.959697
CALT-US (*)	PhC-C2DL-PSC	video 02	PhC	0.966401	No detection	nonML									0.966401	0.966401
CAS-CN	BF-C2DL-HSC	video 01	BF	0.974773	Machine learning	ML									0.974773	0.974773
CAS-CN	BF-C2DL-HSC	video 02	BF	0.952216	Machine learning	ML									0.952216	0.952216
CAS-CN	BF-C2DL-MuSC	video 01	BF	0.926974	Machine learning	ML									0.926974	0.926974
CAS-CN	BF-C2DL-MuSC	video 02	BF	0.946438	Machine learning	ML									0.946438	0.946438
CAS-CN	DIC-C2DH-HeLa	video 01	DIC	0.946852	Machine learning	ML									0.946852	0.946852
CAS-CN	DIC-C2DH-HeLa	video 02	DIC	0.944857	Machine learning	ML									0.944857	0.944857
CAS-CN	Fluo-C2DL-Huh7	video 01	Fluo 2D	0.89411	Machine learning	ML									0.89411	0.89411
CAS-CN	Fluo-C2DL-Huh7	video 02	Fluo 2D	0.862163	Machine learning	ML									0.862163	0.862163
CAS-CN	Fluo-C2DL-MSC	video 01	Fluo 2D	0.769863	Machine learning	ML									0.769863	0.769863
CAS-CN	Fluo-C2DL-MSC	video 02	Fluo 2D	0.67093	Machine learning	ML									0.67093	0.67093
CAS-CN	Fluo-N2DH-GOWT1	video 01	Fluo 2D	0.844127	Machine learning	ML									0.844127	0.844127
CAS-CN	Fluo-N2DH-GOWT1	video 02	Fluo 2D	0.927874	Machine learning	ML									0.927874	0.927874
CAS-CN	Fluo-N2DH-SIM+	video 01	Fluo 2D	0.960461	Machine learning	ML									0.960461	0.960461
CAS-CN	Fluo-N2DH-SIM+	video 02	Fluo 2D	0.911894	Machine learning	ML									0.911894	0.911894
CAS-CN	Fluo-N2DL-HeLa	video 01	Fluo 2D	0.860128	Machine learning	ML									0.860128	0.860128
CAS-CN	Fluo-N2DL-HeLa	video 02	Fluo 2D	0.944788	Machine learning	ML									0.944788	0.944788
CAS-CN	PhC-C2DH-U373	video 01	PhC	0.99209	Machine learning	ML									0.99209	0.99209
CAS-CN	PhC-C2DH-U373	video 02	PhC	0.953019	Machine learning	ML									0.953019	0.953019
CAS-CN	PhC-C2DL-PSC	video 01	PhC	0.930757	Machine learning	ML									0.930757	0.930757
CAS-CN	PhC-C2DL-PSC	video 02	PhC	0.957487	Machine learning	ML									0.957487	0.957487
COM-US	Fluo-C3DH-H157	video 01	Fluo 3D	0.73804	No detection	nonML	0.73804	0.73804	0.73804	0.73804	0.73804	0.73804	0.73804	0.73804	0.73804	0.73804
COM-US	Fluo-C3DH-H157	video 02	Fluo 3D	0.76014	No detection	nonML	0.76014	0.76014	0.76014	0.76014	0.76014	0.76014	0.76014	0.76014	0.76014	0.76014
COM-US	Fluo-C3DL-MDA231	video 01	Fluo 3D	0.828319	No detection	nonML	0.828319	0.828319	0.828319	0.828319	0.828319	0.828319	0.828319	0.828319	0.828319	0.828319
COM-US	Fluo-C3DL-MDA231	video 02	Fluo 3D	0.757868	No detection	nonML	0.757868	0.757868	0.757868	0.757868	0.757868	0.757868	0.757868	0.757868	0.757868	0.757868
COM-US	Fluo-N3DH-CHO	video 01	Fluo 3D	0.783532	No detection	nonML	0.783532	0.783532	0.783532	0.783532	0.783532	0.783532	0.783532	0.783532	0.783532	0.783532
COM-US	Fluo-N3DH-CHO	video 02	Fluo 3D	0.929848	No detection	nonML	0.929848	0.929848	0.929848	0.929848	0.929848	0.929848	0.929848	0.929848	0.929848	0.929848
CSU-CN	BF-C2DL-HSC	video 01	BF	0.965779	Machine learning	ML								0.965779	0.965779	0.965779
CSU-CN	BF-C2DL-HSC	video 02	BF	0.972565	Machine learning	ML								0.972565	0.972565	0.972565
CSU-CN	DIC-C2DH-HeLa	video 01	DIC	0.955857	Machine learning	ML								0.955857	0.955857	0.955857
CSU-CN	DIC-C2DH-HeLa	video 02	DIC	0.939844	Machine learning	ML								0.939844	0.939844	0.939844
CSU-CN	Fluo-N2DH-GOWT1	video 01	Fluo 2D	0.95574	Machine learning	ML								0.95574	0.95574	0.95574
CSU-CN	Fluo-N2DH-GOWT1	video 02	Fluo 2D	0.954549	Machine learning	ML								0.954549	0.954549	0.954549
CSU-CN	Fluo-N2DL-HeLa	video 01	Fluo 2D	0.971471	Machine learning	ML								0.971471	0.971471	0.971471
CSU-CN	Fluo-N2DL-HeLa	video 02	Fluo 2D	0.976285	Machine learning	ML								0.976285	0.976285	0.976285
CSU-CN	PhC-C2DL-PSC	video 01	PhC	0.932641	Machine learning	ML								0.932641	0.932641	0.932641
CSU-CN	PhC-C2DL-PSC	video 02	PhC	0.942526	Machine learning	ML								0.942526	0.942526	0.942526
CUHK-HK	Fluo-N2DH-GOWT1	video 01	Fluo 2D	0.922661	No detection	nonML									0.922661	0.922661
CUHK-HK	Fluo-N2DH-GOWT1	video 02	Fluo 2D	0.931927	No detection	nonML									0.931927	0.931927
CUL-UK	Fluo-C3DH-H157	video 01	Fluo 3D	0.544669	No detection	nonML			0.544669	0.544669	0.544669	0.544669	0.544669	0.544669	0.544669	0.544669
CUL-UK	Fluo-C3DH-H157	video 02	Fluo 3D	0.709091	No detection	nonML			0.709091	0.709091	0.709091	0.709091	0.709091	0.709091	0.709091	0.709091
CUL-UK	Fluo-N2DL-HeLa	video 01	Fluo 2D	0.81234	No detection	nonML			0.81234	0.81234	0.81234	0.81234	0.81234	0.81234	0.81234	0.81234
CUL-UK	Fluo-N2DL-HeLa	video 02	Fluo 2D	0.795338	No detection	nonML			0.795338	0.795338	0.795338	0.795338	0.795338	0.795338	0.795338	0.795338
CUL-UK	Fluo-N3DH-CHO	video 01	Fluo 3D	0.775992	No detection	nonML			0.775992	0.775992	0.775992	0.775992	0.775992	0.775992	0.775992	0.775992
CUL-UK	Fluo-N3DH-CHO	video 02	Fluo 3D	0.925381	No detection	nonML			0.925381	0.925381	0.925381	0.925381	0.925381	0.925381	0.925381	0.925381
CUNI-CZ	Fluo-C3DH-H157	video 01	Fluo 3D	0.985303	No detection	nonML	0.985303	0.985303	0.985303	0.985303	0.985303	0.985303	0.985303	0.985303	0.985303	0.985303
CUNI-CZ	Fluo-C3DH-H157	video 02	Fluo 3D	0.971329	No detection	nonML	0.971329	0.971329	0.971329	0.971329	0.971329	0.971329	0.971329	0.971329	0.971329	0.971329
CUNI-CZ	Fluo-N2DH-GOWT1	video 01	Fluo 2D	0.900531	No detection	nonML	0.900531	0.900531	0.900531	0.900531	0.900531	0.900531	0.900531	0.900531	0.900531	0.900531
CUNI-CZ	Fluo-N2DH-GOWT1	video 02	Fluo 2D	0.934285	No detection	nonML	0.934285	0.934285	0.934285	0.934285	0.934285	0.934285	0.934285	0.934285	0.934285	0.934285
CUNI-CZ	Fluo-N2DL-HeLa	video 01	Fluo 2D	0.962722	No detection	nonML	0.962722	0.962722	0.962722	0.962722	0.962722	0.962722	0.962722	0.962722	0.962722	0.962722
CUNI-CZ	Fluo-N2DL-HeLa	video 02	Fluo 2D	0.980385	No detection	nonML	0.980385	0.980385	0.980385	0.980385	0.980385	0.980385	0.980385	0.980385	0.980385	0.980385
CUNI-CZ	Fluo-N3DH-CHO	video 01	Fluo 3D	0.911806	No detection	nonML	0.911806	0.911806	0.911806	0.911806	0.911806	0.911806	0.911806	0.911806	0.911806	0.911806
CUNI-CZ	Fluo-N3DH-CHO	video 02	Fluo 3D	0.955736	No detection	nonML	0.955736	0.955736	0.955736	0.955736	0.955736	0.955736	0.955736	0.955736	0.955736	0.955736
CVUT-CZ	DIC-C2DH-HeLa	video 01	DIC	0.880161	No detection	nonML						0.880161	0.880161	0.880161	0.880161	0.880161
CVUT-CZ	DIC-C2DH-HeLa	video 02	DIC	0.931547	No detection	nonML						0.931547	0.931547	0.931547	0.931547	0.931547
CVUT-CZ	Fluo-C2DL-MSC	video 01	Fluo 2D	0.809437	No detection	nonML						0.809437	0.809437	0.809437	0.809437	0.809437
CVUT-CZ	Fluo-C2DL-MSC	video 02	Fluo 2D	0.666279	No detection	nonML						0.666279	0.666279	0.666279	0.666279	0.666279
CVUT-CZ	Fluo-N2DH-GOWT1	video 01	Fluo 2D	0.883577	No detection	nonML						0.883577	0.883577	0.883577	0.883577	0.883577
CVUT-CZ	Fluo-N2DH-GOWT1	video 02	Fluo 2D	0.930066	No detection	nonML						0.930066	0.930066	0.930066	0.930066	0.930066
CVUT-CZ	Fluo-N2DH-SIM+	video 01	Fluo 2D	0.980084	No detection	nonML						0.980084	0.980084	0.980084	0.980084	0.980084
CVUT-CZ	Fluo-N2DH-SIM+	video 02	Fluo 2D	0.936962	No detection	nonML						0.936962	0.936962	0.936962	0.936962	0.936962
CVUT-CZ	Fluo-N2DL-HeLa	video 01	Fluo 2D	0.984567	No detection	nonML						0.984567	0.984567	0.984567	0.984567	0.984567
CVUT-CZ	Fluo-N2DL-HeLa	video 02	Fluo 2D	0.994244	No detection	nonML						0.994244	0.994244	0.994244	0.994244	0.994244
CVUT-CZ	PhC-C2DH-U373	video 01	PhC	0.980414	No detection	nonML						0.980414	0.980414	0.980414	0.980414	0.980414
CVUT-CZ	PhC-C2DH-U373	video 02	PhC	0.972901	No detection	nonML						0.972901	0.972901	0.972901	0.972901	0.972901
CVUT-CZ	PhC-C2DL-PSC	video 01	PhC	0.930088	No detection	nonML						0.930088	0.930088	0.930088	0.930088	0.930088
CVUT-CZ	PhC-C2DL-PSC	video 02	PhC	0.942763	No detection	nonML						0.942763	0.942763	0.942763	0.942763	0.942763
DESU-US	Fluo-C2DL-MSC	video 01	Fluo 2D	0.786301	Thresholding	nonML									0.786301	0.786301
DESU-US	Fluo-C2DL-MSC	video 02	Fluo 2D	0.774806	Thresholding	nonML									0.774806	0.774806
DESU-US	Fluo-N2DH-GOWT1	video 01	Fluo 2D	0.578069	Thresholding	nonML									0.578069	0.578069
DESU-US	Fluo-N2DH-GOWT1	video 02	Fluo 2D	0.845988	Thresholding	nonML									0.845988	0.845988
DESU-US	Fluo-N2DH-SIM+	video 01	Fluo 2D	0.97549	Thresholding	nonML									0.97549	0.97549
DESU-US	Fluo-N2DH-SIM+	video 02	Fluo 2D	0.825278	Thresholding	nonML									0.825278	0.825278
DESU-US	Fluo-N2DL-HeLa	video 01	Fluo 2D	0.974665	Thresholding	nonML									0.974665	0.974665
DESU-US	Fluo-N2DL-HeLa	video 02	Fluo 2D	0.94177	Thresholding	nonML									0.94177	0.94177
DESU-US	PhC-C2DL-PSC	video 01	PhC	0.849031	Thresholding	nonML									0.849031	0.849031
DESU-US	PhC-C2DL-PSC	video 02	PhC	0.848552	Thresholding	nonML									0.848552	0.848552
DKFZ-GE	Fluo-C3DH-A549	video 01	Fluo 3D	1	Machine learning	ML								1	1	1
DKFZ-GE	Fluo-C3DH-A549	video 02	Fluo 3D	1	Machine learning	ML								1	1	1
DKFZ-GE	Fluo-C3DH-A549-SIM	video 01	Fluo 3D	1	Machine learning	ML								1	1	1
DKFZ-GE	Fluo-C3DH-A549-SIM	video 02	Fluo 3D	1	Machine learning	ML								1	1	1
DKFZ-GE	Fluo-N2DH-SIM+	video 01	Fluo 2D	0.985869	Machine learning	ML								0.985869	0.985869	0.985869
DKFZ-GE	Fluo-N2DH-SIM+	video 02	Fluo 2D	0.970946	Machine learning	ML								0.970946	0.970946	0.970946
DKFZ-GE	Fluo-N3DH-SIM+	video 01	Fluo 3D	0.999052	Machine learning	ML								0.999052	0.999052	0.999052
DKFZ-GE	Fluo-N3DH-SIM+	video 02	Fluo 3D	0.985693	Machine learning	ML								0.985693	0.985693	0.985693
DREX-US	BF-C2DL-HSC	video 01	BF	0.936649	Thresholding	nonML									0.936649	0.936649
DREX-US	BF-C2DL-HSC	video 02	BF	0.974493	Thresholding	nonML									0.974493	0.974493
DREX-US	BF-C2DL-MuSC	video 01	BF	0.923946	Thresholding	nonML									0.923946	0.923946
DREX-US	BF-C2DL-MuSC	video 02	BF	0.863952	Thresholding	nonML									0.863952	0.863952
DREX-US	Fluo-C2DL-Huh7	video 01	Fluo 2D	0.948912	Thresholding	nonML									0.948912	0.948912
DREX-US	Fluo-C2DL-Huh7	video 02	Fluo 2D	0.798383	Thresholding	nonML									0.798383	0.798383
DREX-US	Fluo-C2DL-MSC	video 01	Fluo 2D	0.64688	Thresholding	nonML									0.64688	0.64688
DREX-US	Fluo-C2DL-MSC	video 02	Fluo 2D	0.782946	Thresholding	nonML									0.782946	0.782946
DREX-US	Fluo-C3DH-A549	video 01	Fluo 3D	1	Thresholding	nonML									1	1
DREX-US	Fluo-C3DH-A549	video 02	Fluo 3D	1	Thresholding	nonML									1	1
DREX-US	Fluo-C3DH-A549-SIM	video 01	Fluo 3D	1	Thresholding	nonML									1	1
DREX-US	Fluo-C3DH-A549-SIM	video 02	Fluo 3D	1	Thresholding	nonML									1	1
DREX-US	Fluo-N2DH-GOWT1	video 01	Fluo 2D	0.885965	Thresholding	nonML									0.885965	0.885965
DREX-US	Fluo-N2DH-GOWT1	video 02	Fluo 2D	0.942969	Thresholding	nonML									0.942969	0.942969
DREX-US	Fluo-N2DH-SIM+	video 01	Fluo 2D	0.968351	Thresholding	nonML									0.968351	0.968351
DREX-US	Fluo-N2DH-SIM+	video 02	Fluo 2D	0.8867	Thresholding	nonML									0.8867	0.8867
DREX-US	Fluo-N2DL-HeLa	video 01	Fluo 2D	0.962177	Thresholding	nonML									0.962177	0.962177
DREX-US	Fluo-N2DL-HeLa	video 02	Fluo 2D	0.971617	Thresholding	nonML									0.971617	0.971617
DREX-US	Fluo-N3DH-CHO	video 01	Fluo 3D	0.860813	Thresholding	nonML									0.860813	0.860813
DREX-US	Fluo-N3DH-CHO	video 02	Fluo 3D	0.984467	Thresholding	nonML									0.984467	0.984467
DREX-US	Fluo-N3DL-DRO	video 01	Fluo 3D	0.885078	Thresholding	nonML									0.885078	0.885078
DREX-US	Fluo-N3DL-DRO	video 02	Fluo 3D	0.850652	Thresholding	nonML									0.850652	0.850652
DREX-US	PhC-C2DH-U373	video 01	PhC	0.944633	Thresholding	nonML									0.944633	0.944633
DREX-US	PhC-C2DH-U373	video 02	PhC	0.930633	Thresholding	nonML									0.930633	0.930633
DREX-US	PhC-C2DL-PSC	video 01	PhC	0.911375	Thresholding	nonML									0.911375	0.911375
DREX-US	PhC-C2DL-PSC	video 02	PhC	0.927265	Thresholding	nonML									0.927265	0.927265
DREX-US (*)	Fluo-C3DH-H157	video 01	Fluo 3D	0.952161	Thresholding	nonML									0.952161	0.952161
DREX-US (*)	Fluo-C3DH-H157	video 02	Fluo 3D	0.934266	Thresholding	nonML									0.934266	0.934266
FR-GE (1)	PhC-C2DH-U373	video 01	PhC	0.96968	No detection	nonML			0.96968	0.96968	0.96968	0.96968	0.96968	0.96968	0.96968	0.96968
FR-GE (1)	PhC-C2DH-U373	video 02	PhC	0.968041	No detection	nonML			0.968041	0.968041	0.968041	0.968041	0.968041	0.968041	0.968041	0.968041
FR-GE (1)	PhC-C2DL-PSC	video 01	PhC	0.881926	No detection	nonML			0.881926	0.881926	0.881926	0.881926	0.881926	0.881926	0.881926	0.881926
FR-GE (1)	PhC-C2DL-PSC	video 02	PhC	0.88476	No detection	nonML			0.88476	0.88476	0.88476	0.88476	0.88476	0.88476	0.88476	0.88476
FR-GE (2)	DIC-C2DH-HeLa	video 01	DIC	0.872621	No detection	nonML			0.872621	0.872621	0.872621	0.872621	0.872621	0.872621	0.872621	0.872621
FR-GE (2)	DIC-C2DH-HeLa	video 02	DIC	0.930856	No detection	nonML			0.930856	0.930856	0.930856	0.930856	0.930856	0.930856	0.930856	0.930856
FR-GE (2)	Fluo-C2DL-MSC	video 01	Fluo 2D	0.714307	No detection	nonML			0.714307	0.714307	0.714307	0.714307	0.714307	0.714307	0.714307	0.714307
FR-GE (2)	Fluo-C2DL-MSC	video 02	Fluo 2D	0.7	No detection	nonML			0.7	0.7	0.7	0.7	0.7	0.7	0.7	0.7
FR-GE (2)	Fluo-N2DH-SIM+	video 01	Fluo 2D	0.993282	No detection	nonML			0.993282	0.993282	0.993282	0.993282	0.993282	0.993282	0.993282	0.993282
FR-GE (2)	Fluo-N2DH-SIM+	video 02	Fluo 2D	0.969583	No detection	nonML			0.969583	0.969583	0.969583	0.969583	0.969583	0.969583	0.969583	0.969583
FR-GE (2)	Fluo-N2DL-HeLa	video 01	Fluo 2D	0.977384	No detection	nonML			0.977384	0.977384	0.977384	0.977384	0.977384	0.977384	0.977384	0.977384
FR-GE (2)	Fluo-N2DL-HeLa	video 02	Fluo 2D	0.976176	No detection	nonML			0.976176	0.976176	0.976176	0.976176	0.976176	0.976176	0.976176	0.976176
FR-GE (2)	PhC-C2DH-U373	video 01	PhC	0.987947	No detection	nonML			0.987947	0.987947	0.987947	0.987947	0.987947	0.987947	0.987947	0.987947
FR-GE (2)	PhC-C2DH-U373	video 02	PhC	0.980118	No detection	nonML			0.980118	0.980118	0.980118	0.980118	0.980118	0.980118	0.980118	0.980118
FR-GE (2)	PhC-C2DL-PSC	video 01	PhC	0.898063	No detection	nonML			0.898063	0.898063	0.898063	0.898063	0.898063	0.898063	0.898063	0.898063
FR-GE (2)	PhC-C2DL-PSC	video 02	PhC	0.905612	No detection	nonML			0.905612	0.905612	0.905612	0.905612	0.905612	0.905612	0.905612	0.905612
FR-GE (3)	DIC-C2DH-HeLa	video 01	DIC	0.835725	No detection	nonML						0.835725	0.835725	0.835725	0.835725	0.835725
FR-GE (3)	DIC-C2DH-HeLa	video 02	DIC	0.913483	No detection	nonML						0.913483	0.913483	0.913483	0.913483	0.913483
FR-GE (3)	Fluo-N2DL-HeLa	video 01	Fluo 2D	0.9793	No detection	nonML						0.9793	0.9793	0.9793	0.9793	0.9793
FR-GE (3)	Fluo-N2DL-HeLa	video 02	Fluo 2D	0.978571	No detection	nonML						0.978571	0.978571	0.978571	0.978571	0.978571
FR-GE (3)	PhC-C2DH-U373	video 01	PhC	0.945763	No detection	nonML						0.945763	0.945763	0.945763	0.945763	0.945763
FR-GE (3)	PhC-C2DH-U373	video 02	PhC	0.949337	No detection	nonML						0.949337	0.949337	0.949337	0.949337	0.949337
FR-GE (3)	PhC-C2DL-PSC	video 01	PhC	0.904153	No detection	nonML						0.904153	0.904153	0.904153	0.904153	0.904153
FR-GE (3)	PhC-C2DL-PSC	video 02	PhC	0.910018	No detection	nonML						0.910018	0.910018	0.910018	0.910018	0.910018
HD-GE (BMCV) (1)	Fluo-C3DH-H157	video 01	Fluo 3D	0.996254	No detection	nonML		0.996254	0.996254	0.996254	0.996254	0.996254	0.996254	0.996254	0.996254	0.996254
HD-GE (BMCV) (1)	Fluo-C3DH-H157	video 02	Fluo 3D	0.911888	No detection	nonML		0.911888	0.911888	0.911888	0.911888	0.911888	0.911888	0.911888	0.911888	0.911888
HD-GE (BMCV) (1)	Fluo-N2DH-GOWT1	video 01	Fluo 2D	0.890013	No detection	nonML		0.890013	0.890013	0.890013	0.890013	0.890013	0.890013	0.890013	0.890013	0.890013
HD-GE (BMCV) (1)	Fluo-N2DH-GOWT1	video 02	Fluo 2D	0.922539	No detection	nonML		0.922539	0.922539	0.922539	0.922539	0.922539	0.922539	0.922539	0.922539	0.922539
HD-GE (BMCV) (1)	Fluo-N2DL-HeLa	video 01	Fluo 2D	0.98847	No detection	nonML		0.98847	0.98847	0.98847	0.98847	0.98847	0.98847	0.98847	0.98847	0.98847
HD-GE (BMCV) (1)	Fluo-N2DL-HeLa	video 02	Fluo 2D	0.986981	No detection	nonML		0.986981	0.986981	0.986981	0.986981	0.986981	0.986981	0.986981	0.986981	0.986981
HD-GE (BMCV) (1)	Fluo-N3DH-CE	video 01	Fluo 3D	0.924494	No detection	nonML		0.924494	0.924494	0.924494	0.924494	0.924494	0.924494	0.924494	0.924494	0.924494
HD-GE (BMCV) (1)	Fluo-N3DH-CE	video 02	Fluo 3D	0.848013	No detection	nonML		0.848013	0.848013	0.848013	0.848013	0.848013	0.848013	0.848013	0.848013	0.848013
HD-GE (BMCV) (1)	Fluo-N3DH-CHO	video 01	Fluo 3D	0.848611	No detection	nonML		0.848611	0.848611	0.848611	0.848611	0.848611	0.848611	0.848611	0.848611	0.848611
HD-GE (BMCV) (1)	Fluo-N3DH-CHO	video 02	Fluo 3D	0.982843	No detection	nonML		0.982843	0.982843	0.982843	0.982843	0.982843	0.982843	0.982843	0.982843	0.982843
HD-GE (BMCV) (1)	PhC-C2DL-PSC	video 01	PhC	0.884316	No detection	nonML		0.884316	0.884316	0.884316	0.884316	0.884316	0.884316	0.884316	0.884316	0.884316
HD-GE (BMCV) (1)	PhC-C2DL-PSC	video 02	PhC	0.898197	No detection	nonML		0.898197	0.898197	0.898197	0.898197	0.898197	0.898197	0.898197	0.898197	0.898197
HD-GE (BMCV) (2)	Fluo-C3DH-A549	video 01	Fluo 3D	0.93	No detection	nonML							0.93	0.93	0.93	0.93
HD-GE (BMCV) (2)	Fluo-C3DH-A549	video 02	Fluo 3D	0.893333	No detection	nonML							0.893333	0.893333	0.893333	0.893333
HD-GE (BMCV) (2)	Fluo-C3DH-A549-SIM	video 01	Fluo 3D	1	No detection	nonML							1	1	1	1
HD-GE (BMCV) (2)	Fluo-C3DH-A549-SIM	video 02	Fluo 3D	1	No detection	nonML							1	1	1	1
HD-GE (BMCV) (2)	Fluo-C3DH-H157	video 01	Fluo 3D	0.961671	No detection	nonML							0.961671	0.961671	0.961671	0.961671
HD-GE (BMCV) (2)	Fluo-C3DH-H157	video 02	Fluo 3D	0.904895	No detection	nonML							0.904895	0.904895	0.904895	0.904895
HD-GE (BMCV) (2)	Fluo-C3DL-MDA231	video 01	Fluo 3D	0.765044	No detection	nonML							0.765044	0.765044	0.765044	0.765044
HD-GE (BMCV) (2)	Fluo-C3DL-MDA231	video 02	Fluo 3D	0.745939	No detection	nonML							0.745939	0.745939	0.745939	0.745939
HD-GE (BMCV) (2)	Fluo-N2DH-SIM+	video 01	Fluo 2D	0.952004	No detection	nonML							0.952004	0.952004	0.952004	0.952004
HD-GE (BMCV) (2)	Fluo-N2DH-SIM+	video 02	Fluo 2D	0.795784	No detection	nonML							0.795784	0.795784	0.795784	0.795784
HD-GE (BMCV) (2)	PhC-C2DH-U373	video 01	PhC	0.981544	No detection	nonML							0.981544	0.981544	0.981544	0.981544
HD-GE (BMCV) (2)	PhC-C2DH-U373	video 02	PhC	0.965096	No detection	nonML							0.965096	0.965096	0.965096	0.965096
HD-GE (BMCV) (3)	Fluo-C3DH-A549-SIM	video 01	Fluo 3D	1	No detection	nonML									1	1
HD-GE (BMCV) (3)	Fluo-C3DH-A549-SIM	video 02	Fluo 3D	1	No detection	nonML									1	1
HD-GE (BMCV) (3)	Fluo-C3DL-MDA231	video 01	Fluo 3D	0.70531	No detection	nonML									0.70531	0.70531
HD-GE (BMCV) (3)	Fluo-C3DL-MDA231	video 02	Fluo 3D	0.69797	No detection	nonML									0.69797	0.69797
HD-GE (BMCV) (3)	Fluo-N3DL-TRIC	video 01	Fluo 3D	0.969016	No detection	nonML									0.969016	0.969016
HD-GE (BMCV) (3)	Fluo-N3DL-TRIC	video 02	Fluo 3D	0.968323	No detection	nonML									0.968323	0.968323
HD-GE (IWR)	Fluo-N2DH-SIM+	video 01	Fluo 2D	0.977338	No detection	nonML			0.977338	0.977338	0.977338	0.977338	0.977338	0.977338	0.977338	0.977338
HD-GE (IWR)	Fluo-N2DH-SIM+	video 02	Fluo 2D	0.897	No detection	nonML			0.897	0.897	0.897	0.897	0.897	0.897	0.897	0.897
HD-GE (IWR)	Fluo-N2DL-HeLa	video 01	Fluo 2D	0.985626	No detection	nonML			0.985626	0.985626	0.985626	0.985626	0.985626	0.985626	0.985626	0.985626
HD-GE (IWR)	Fluo-N2DL-HeLa	video 02	Fluo 2D	0.98085	No detection	nonML			0.98085	0.98085	0.98085	0.98085	0.98085	0.98085	0.98085	0.98085
HD-GE (IWR)	PhC-C2DL-PSC	video 01	PhC	0.941514	No detection	nonML			0.941514	0.941514	0.941514	0.941514	0.941514	0.941514	0.941514	0.941514
HD-GE (IWR)	PhC-C2DL-PSC	video 02	PhC	0.958373	No detection	nonML			0.958373	0.958373	0.958373	0.958373	0.958373	0.958373	0.958373	0.958373
HDU-CN	BF-C2DL-MuSC	video 01	BF	0.976545	No detection	nonML								0.976545	0.976545	0.976545
HDU-CN	BF-C2DL-MuSC	video 02	BF	0.975188	No detection	nonML								0.975188	0.975188	0.975188
HIT-CN (1)	Fluo-N2DH-GOWT1	video 01	Fluo 2D	0.944061	Machine learning	ML							0.944061	0.944061	0.944061	0.944061
HIT-CN (1)	Fluo-N2DH-GOWT1	video 02	Fluo 2D	0.963772	Machine learning	ML							0.963772	0.963772	0.963772	0.963772
HIT-CN (1)	Fluo-N2DH-SIM+	video 01	Fluo 2D	0.972122	Machine learning	ML							0.972122	0.972122	0.972122	0.972122
HIT-CN (1)	Fluo-N2DH-SIM+	video 02	Fluo 2D	0.905748	Machine learning	ML							0.905748	0.905748	0.905748	0.905748
HIT-CN (1)	Fluo-N2DL-HeLa	video 01	Fluo 2D	0.989989	Machine learning	ML							0.989989	0.989989	0.989989	0.989989
HIT-CN (1)	Fluo-N2DL-HeLa	video 02	Fluo 2D	0.985222	Machine learning	ML							0.985222	0.985222	0.985222	0.985222
HIT-CN (1)	PhC-C2DH-U373	video 01	PhC	0.939171	Machine learning	ML							0.939171	0.939171	0.939171	0.939171
HIT-CN (1)	PhC-C2DH-U373	video 02	PhC	0.950221	Machine learning	ML							0.950221	0.950221	0.950221	0.950221
HIT-CN (1)	PhC-C2DL-PSC	video 01	PhC	0.955535	Machine learning	ML							0.955535	0.955535	0.955535	0.955535
HIT-CN (1)	PhC-C2DL-PSC	video 02	PhC	0.964099	Machine learning	ML							0.964099	0.964099	0.964099	0.964099
HIT-CN (2)	Fluo-N2DH-GOWT1	video 01	Fluo 2D	0.886496	Machine learning	ML									0.886496	0.886496
HIT-CN (2)	Fluo-N2DH-GOWT1	video 02	Fluo 2D	0.966253	Machine learning	ML									0.966253	0.966253
HIT-CN (2)	Fluo-N2DH-SIM+	video 01	Fluo 2D	0.966465	Machine learning	ML									0.966465	0.966465
HIT-CN (2)	Fluo-N2DH-SIM+	video 02	Fluo 2D	0.942081	Machine learning	ML									0.942081	0.942081
HIT-CN (2)	PhC-C2DH-U373	video 01	PhC	0.981168	Machine learning	ML									0.981168	0.981168
HIT-CN (2)	PhC-C2DH-U373	video 02	PhC	0.961267	Machine learning	ML									0.961267	0.961267
HKI-GE	Fluo-N2DH-GOWT1	video 01	Fluo 2D	0.799137	No detection	nonML									0.799137	0.799137
HKI-GE	Fluo-N2DH-GOWT1	video 02	Fluo 2D	0.875476	No detection	nonML									0.875476	0.875476
HKI-GE	PhC-C2DH-U373	video 01	PhC	0.986441	No detection	nonML									0.986441	0.986441
HKI-GE	PhC-C2DH-U373	video 02	PhC	0.975258	No detection	nonML									0.975258	0.975258
IGFL-FR	Fluo-N3DH-CE	video 01	Fluo 3D	0.976033	Machine learning	ML									0.976033	0.976033
IGFL-FR	Fluo-N3DH-CE	video 02	Fluo 3D	0.982948	Machine learning	ML									0.982948	0.982948
IGFL-FR (*)	BF-C2DL-MuSC	video 01	BF	0.916303	Machine learning	ML									0.916303	0.916303
IGFL-FR (*)	BF-C2DL-MuSC	video 02	BF	0.889266	Machine learning	ML									0.889266	0.889266
IGFL-FR (*)	DIC-C2DH-HeLa	video 01	DIC	0.834773	Machine learning	ML									0.834773	0.834773
IGFL-FR (*)	DIC-C2DH-HeLa	video 02	DIC	0.866811	Machine learning	ML									0.866811	0.866811
IGFL-FR (*)	Fluo-C3DH-A549	video 01	Fluo 3D	0.936667	Machine learning	ML									0.936667	0.936667
IGFL-FR (*)	Fluo-C3DH-A549	video 02	Fluo 3D	0.77	Machine learning	ML									0.77	0.77
IGFL-FR (*)	Fluo-C3DH-H157	video 01	Fluo 3D	0.850144	Machine learning	ML									0.850144	0.850144
IGFL-FR (*)	Fluo-C3DH-H157	video 02	Fluo 3D	0.823077	Machine learning	ML									0.823077	0.823077
IGFL-FR (*)	Fluo-C3DL-MDA231	video 01	Fluo 3D	0.836283	Machine learning	ML									0.836283	0.836283
IGFL-FR (*)	Fluo-C3DL-MDA231	video 02	Fluo 3D	0.784264	Machine learning	ML									0.784264	0.784264
IGFL-FR (*)	Fluo-N2DH-GOWT1	video 01	Fluo 2D	0.895654	Machine learning	ML									0.895654	0.895654
IGFL-FR (*)	Fluo-N2DH-GOWT1	video 02	Fluo 2D	0.938337	Machine learning	ML									0.938337	0.938337
IGFL-FR (*)	Fluo-N2DL-HeLa	video 01	Fluo 2D	0.979363	Machine learning	ML									0.979363	0.979363
IGFL-FR (*)	Fluo-N2DL-HeLa	video 02	Fluo 2D	0.985059	Machine learning	ML									0.985059	0.985059
IGFL-FR (*)	Fluo-N3DH-CHO	video 01	Fluo 3D	0.800298	Machine learning	ML									0.800298	0.800298
IGFL-FR (*)	Fluo-N3DH-CHO	video 02	Fluo 3D	0.923046	Machine learning	ML									0.923046	0.923046
IGFL-FR (*)	PhC-C2DH-U373	video 01	PhC	0.944068	Machine learning	ML									0.944068	0.944068
IGFL-FR (*)	PhC-C2DH-U373	video 02	PhC	0.964359	Machine learning	ML									0.964359	0.964359
IGFL-FR (*)	PhC-C2DL-PSC	video 01	PhC	0.947319	Machine learning	ML									0.947319	0.947319
IGFL-FR (*)	PhC-C2DL-PSC	video 02	PhC	0.950592	Machine learning	ML									0.950592	0.950592
IMCB-SG (1)	Fluo-N2DH-GOWT1	video 01	Fluo 2D	0.861612	No detection	nonML		0.861612	0.861612	0.861612	0.861612	0.861612	0.861612	0.861612	0.861612	0.861612
IMCB-SG (1)	Fluo-N2DH-GOWT1	video 02	Fluo 2D	0.909595	No detection	nonML		0.909595	0.909595	0.909595	0.909595	0.909595	0.909595	0.909595	0.909595	0.909595
IMCB-SG (2)	Fluo-C3DL-MDA231	video 01	Fluo 3D	0.861283	No detection	nonML		0.861283	0.861283	0.861283	0.861283	0.861283	0.861283	0.861283	0.861283	0.861283
IMCB-SG (2)	Fluo-C3DL-MDA231	video 02	Fluo 3D	0.812944	No detection	nonML		0.812944	0.812944	0.812944	0.812944	0.812944	0.812944	0.812944	0.812944	0.812944
IMCB-SG (2)	Fluo-N3DH-CHO	video 01	Fluo 3D	0.809127	No detection	nonML		0.809127	0.809127	0.809127	0.809127	0.809127	0.809127	0.809127	0.809127	0.809127
IMCB-SG (2)	Fluo-N3DH-CHO	video 02	Fluo 3D	0.959086	No detection	nonML		0.959086	0.959086	0.959086	0.959086	0.959086	0.959086	0.959086	0.959086	0.959086
JAN-US	Fluo-N3DH-CE	video 01	Fluo 3D	0.976735	Machine learning	ML									0.976735	0.976735
JAN-US	Fluo-N3DH-CE	video 02	Fluo 3D	0.986066	Machine learning	ML									0.986066	0.986066
KIT-GE (1)	Fluo-N2DH-GOWT1	video 01	Fluo 2D	0.920803	No detection	nonML			0.920803	0.920803	0.920803	0.920803	0.920803	0.920803	0.920803	0.920803
KIT-GE (1)	Fluo-N2DH-GOWT1	video 02	Fluo 2D	0.928867	No detection	nonML			0.928867	0.928867	0.928867	0.928867	0.928867	0.928867	0.928867	0.928867
KIT-GE (1)	Fluo-N2DL-HeLa	video 01	Fluo 2D	0.971183	No detection	nonML			0.971183	0.971183	0.971183	0.971183	0.971183	0.971183	0.971183	0.971183
KIT-GE (1)	Fluo-N2DL-HeLa	video 02	Fluo 2D	0.971883	No detection	nonML			0.971883	0.971883	0.971883	0.971883	0.971883	0.971883	0.971883	0.971883
KIT-GE (1)	Fluo-N3DH-CHO	video 01	Fluo 3D	0.850794	No detection	nonML			0.850794	0.850794	0.850794	0.850794	0.850794	0.850794	0.850794	0.850794
KIT-GE (1)	Fluo-N3DH-CHO	video 02	Fluo 3D	0.896954	No detection	nonML			0.896954	0.896954	0.896954	0.896954	0.896954	0.896954	0.896954	0.896954
KIT-GE (2)	BF-C2DL-HSC	video 01	BF	0.971726	No detection	nonML								0.971726	0.971726	0.971726
KIT-GE (2)	BF-C2DL-HSC	video 02	BF	0.975592	No detection	nonML								0.975592	0.975592	0.975592
KIT-GE (2)	BF-C2DL-MuSC	video 01	BF	0.975574	No detection	nonML								0.975574	0.975574	0.975574
KIT-GE (2)	BF-C2DL-MuSC	video 02	BF	0.978531	No detection	nonML								0.978531	0.978531	0.978531
KIT-GE (2)	Fluo-C3DH-H157	video 01	Fluo 3D	0.926225	No detection	nonML								0.926225	0.926225	0.926225
KIT-GE (2)	Fluo-C3DH-H157	video 02	Fluo 3D	0.972727	No detection	nonML								0.972727	0.972727	0.972727
KIT-GE (2)	Fluo-C3DL-MDA231	video 01	Fluo 3D	0.867035	No detection	nonML								0.867035	0.867035	0.867035
KIT-GE (2)	Fluo-C3DL-MDA231	video 02	Fluo 3D	0.835533	No detection	nonML								0.835533	0.835533	0.835533
KIT-GE (2)	Fluo-N2DH-GOWT1	video 01	Fluo 2D	0.954678	No detection	nonML								0.954678	0.954678	0.954678
KIT-GE (2)	Fluo-N2DH-GOWT1	video 02	Fluo 2D	0.945492	No detection	nonML								0.945492	0.945492	0.945492
KIT-GE (2)	Fluo-N2DH-SIM+	video 01	Fluo 2D	0.965202	No detection	nonML								0.965202	0.965202	0.965202
KIT-GE (2)	Fluo-N2DH-SIM+	video 02	Fluo 2D	0.932138	No detection	nonML								0.932138	0.932138	0.932138
KIT-GE (2)	Fluo-N2DL-HeLa	video 01	Fluo 2D	0.992396	No detection	nonML								0.992396	0.992396	0.992396
KIT-GE (2)	Fluo-N2DL-HeLa	video 02	Fluo 2D	0.99177	No detection	nonML								0.99177	0.99177	0.99177
KIT-GE (2)	Fluo-N3DH-CE	video 01	Fluo 3D	0.936533	No detection	nonML								0.936533	0.936533	0.936533
KIT-GE (2)	Fluo-N3DH-CE	video 02	Fluo 3D	0.92319	No detection	nonML								0.92319	0.92319	0.92319
KIT-GE (2)	Fluo-N3DH-CHO	video 01	Fluo 3D	0.937996	No detection	nonML								0.937996	0.937996	0.937996
KIT-GE (2)	Fluo-N3DH-CHO	video 02	Fluo 3D	0.951371	No detection	nonML								0.951371	0.951371	0.951371
KIT-GE (2)	Fluo-N3DH-SIM+	video 01	Fluo 3D	0.990077	No detection	nonML								0.990077	0.990077	0.990077
KIT-GE (2)	Fluo-N3DH-SIM+	video 02	Fluo 3D	0.883401	No detection	nonML								0.883401	0.883401	0.883401
KIT-GE (2)	Fluo-N3DL-TRIC	video 01	Fluo 3D	0.977883	No detection	nonML								0.977883	0.977883	0.977883
KIT-GE (2)	Fluo-N3DL-TRIC	video 02	Fluo 3D	0.945086	No detection	nonML								0.945086	0.945086	0.945086
KIT-GE (2)	Fluo-N3DL-TRIF	video 01	Fluo 3D	0.883389	No detection	nonML								0.883389	0.883389	0.883389
KIT-GE (2)	Fluo-N3DL-TRIF	video 02	Fluo 3D	0.96855	No detection	nonML								0.96855	0.96855	0.96855
KIT-GE (3)	BF-C2DL-HSC	video 01	BF	0.986385	No detection	nonML									0.986385	0.986385
KIT-GE (3)	BF-C2DL-HSC	video 02	BF	0.995985	No detection	nonML									0.995985	0.995985
KIT-GE (3)	BF-C2DL-MuSC	video 01	BF	0.970901	No detection	nonML									0.970901	0.970901
KIT-GE (3)	BF-C2DL-MuSC	video 02	BF	0.985938	No detection	nonML									0.985938	0.985938
KIT-GE (3)	DIC-C2DH-HeLa	video 01	DIC	0.949195	No detection	nonML									0.949195	0.949195
KIT-GE (3)	DIC-C2DH-HeLa	video 02	DIC	0.892826	No detection	nonML									0.892826	0.892826
KIT-GE (3)	Fluo-C2DL-Huh7	video 01	Fluo 2D	0.989501	No detection	nonML									0.989501	0.989501
KIT-GE (3)	Fluo-C2DL-Huh7	video 02	Fluo 2D	0.946497	No detection	nonML									0.946497	0.946497
KIT-GE (3)	Fluo-C2DL-MSC	video 01	Fluo 2D	0.80137	No detection	nonML									0.80137	0.80137
KIT-GE (3)	Fluo-C2DL-MSC	video 02	Fluo 2D	0.706589	No detection	nonML									0.706589	0.706589
KIT-GE (3)	Fluo-C3DH-A549	video 01	Fluo 3D	1	No detection	nonML									1	1
KIT-GE (3)	Fluo-C3DH-A549	video 02	Fluo 3D	1	No detection	nonML									1	1
KIT-GE (3)	Fluo-C3DH-H157	video 01	Fluo 3D	0.990778	No detection	nonML									0.990778	0.990778
KIT-GE (3)	Fluo-C3DH-H157	video 02	Fluo 3D	0.973427	No detection	nonML									0.973427	0.973427
KIT-GE (3)	Fluo-C3DL-MDA231	video 01	Fluo 3D	0.92146	No detection	nonML									0.92146	0.92146
KIT-GE (3)	Fluo-C3DL-MDA231	video 02	Fluo 3D	0.88731	No detection	nonML									0.88731	0.88731
KIT-GE (3)	Fluo-N2DH-GOWT1	video 01	Fluo 2D	0.929993	No detection	nonML									0.929993	0.929993
KIT-GE (3)	Fluo-N2DH-GOWT1	video 02	Fluo 2D	0.948304	No detection	nonML									0.948304	0.948304
KIT-GE (3)	Fluo-N2DH-SIM+	video 01	Fluo 2D	0.974355	No detection	nonML									0.974355	0.974355
KIT-GE (3)	Fluo-N2DH-SIM+	video 02	Fluo 2D	0.953912	No detection	nonML									0.953912	0.953912
KIT-GE (3)	Fluo-N2DL-HeLa	video 01	Fluo 2D	0.993448	No detection	nonML									0.993448	0.993448
KIT-GE (3)	Fluo-N2DL-HeLa	video 02	Fluo 2D	0.99408	No detection	nonML									0.99408	0.99408
KIT-GE (3)	Fluo-N3DH-CE	video 01	Fluo 3D	0.942363	No detection	nonML									0.942363	0.942363
KIT-GE (3)	Fluo-N3DH-CE	video 02	Fluo 3D	0.926746	No detection	nonML									0.926746	0.926746
KIT-GE (3)	Fluo-N3DH-CHO	video 01	Fluo 3D	0.882341	No detection	nonML									0.882341	0.882341
KIT-GE (3)	Fluo-N3DH-CHO	video 02	Fluo 3D	0.934721	No detection	nonML									0.934721	0.934721
KIT-GE (3)	Fluo-N3DH-SIM+	video 01	Fluo 3D	0.989746	No detection	nonML									0.989746	0.989746
KIT-GE (3)	Fluo-N3DH-SIM+	video 02	Fluo 3D	0.959094	No detection	nonML									0.959094	0.959094
KIT-GE (3)	PhC-C2DH-U373	video 01	PhC	0.977024	No detection	nonML									0.977024	0.977024
KIT-GE (3)	PhC-C2DH-U373	video 02	PhC	0.978645	No detection	nonML									0.978645	0.978645
KIT-GE (3)	PhC-C2DL-PSC	video 01	PhC	0.973146	No detection	nonML									0.973146	0.973146
KIT-GE (3)	PhC-C2DL-PSC	video 02	PhC	0.97695	No detection	nonML									0.97695	0.97695
KIT-GE (4)	BF-C2DL-HSC	video 01	BF	0.982245	No detection	nonML										0.982245
KIT-GE (4)	BF-C2DL-HSC	video 02	BF	0.997922	No detection	nonML										0.997922
KIT-GE (4)	BF-C2DL-MuSC	video 01	BF	0.977882	No detection	nonML										0.977882
KIT-GE (4)	BF-C2DL-MuSC	video 02	BF	0.988591	No detection	nonML										0.988591
KIT-GE (4)	DIC-C2DH-HeLa	video 01	DIC	0.950659	No detection	nonML										0.950659
KIT-GE (4)	DIC-C2DH-HeLa	video 02	DIC	0.926275	No detection	nonML										0.926275
KIT-GE (4)	Fluo-C2DL-MSC	video 01	Fluo 2D	0.774581	No detection	nonML										0.774581
KIT-GE (4)	Fluo-C2DL-MSC	video 02	Fluo 2D	0.632171	No detection	nonML										0.632171
KIT-GE (4)	Fluo-N2DH-GOWT1	video 01	Fluo 2D	0.946284	No detection	nonML										0.946284
KIT-GE (4)	Fluo-N2DH-GOWT1	video 02	Fluo 2D	0.96067	No detection	nonML										0.96067
KIT-GE (4)	Fluo-N2DH-SIM+	video 01	Fluo 2D	0.985063	No detection	nonML										0.985063
KIT-GE (4)	Fluo-N2DH-SIM+	video 02	Fluo 2D	0.974806	No detection	nonML										0.974806
KIT-GE (4)	Fluo-N2DL-HeLa	video 01	Fluo 2D	0.993277	No detection	nonML										0.993277
KIT-GE (4)	Fluo-N2DL-HeLa	video 02	Fluo 2D	0.991281	No detection	nonML										0.991281
KIT-GE (4)	PhC-C2DH-U373	video 01	PhC	0.991149	No detection	nonML										0.991149
KIT-GE (4)	PhC-C2DH-U373	video 02	PhC	0.979087	No detection	nonML										0.979087
KIT-GE (4)	PhC-C2DL-PSC	video 01	PhC	0.971431	No detection	nonML										0.971431
KIT-GE (4)	PhC-C2DL-PSC	video 02	PhC	0.978411	No detection	nonML										0.978411
KTH-SE (1)	Fluo-C2DL-Huh7	video 01	Fluo 2D	0.937132	No detection	nonML									0.937132	0.937132
KTH-SE (1)	Fluo-C2DL-Huh7	video 02	Fluo 2D	0.848545	No detection	nonML									0.848545	0.848545
KTH-SE (1)	Fluo-C2DL-MSC	video 01	Fluo 2D	0.878691	No detection	nonML									0.878691	0.878691
KTH-SE (1)	Fluo-C2DL-MSC	video 02	Fluo 2D	0.823256	No detection	nonML									0.823256	0.823256
KTH-SE (1)	Fluo-C3DH-A549	video 01	Fluo 3D	1	No detection	nonML									1	1
KTH-SE (1)	Fluo-C3DH-A549	video 02	Fluo 3D	1	No detection	nonML									1	1
KTH-SE (1)	Fluo-C3DH-A549-SIM	video 01	Fluo 3D	1	No detection	nonML									1	1
KTH-SE (1)	Fluo-C3DH-A549-SIM	video 02	Fluo 3D	1	No detection	nonML									1	1
KTH-SE (1)	Fluo-C3DH-H157	video 01	Fluo 3D	0.999712	No detection	nonML									0.999712	0.999712
KTH-SE (1)	Fluo-C3DH-H157	video 02	Fluo 3D	0.976224	No detection	nonML									0.976224	0.976224
KTH-SE (1)	Fluo-C3DL-MDA231	video 01	Fluo 3D	0.904867	No detection	nonML									0.904867	0.904867
KTH-SE (1)	Fluo-C3DL-MDA231	video 02	Fluo 3D	0.909898	No detection	nonML									0.909898	0.909898
KTH-SE (1)	Fluo-N2DH-GOWT1	video 01	Fluo 2D	0.974818	No detection	nonML									0.974818	0.974818
KTH-SE (1)	Fluo-N2DH-GOWT1	video 02	Fluo 2D	0.97804	No detection	nonML									0.97804	0.97804
KTH-SE (1)	Fluo-N2DH-SIM+	video 01	Fluo 2D	0.98607	No detection	nonML									0.98607	0.98607
KTH-SE (1)	Fluo-N2DH-SIM+	video 02	Fluo 2D	0.93348	No detection	nonML									0.93348	0.93348
KTH-SE (1)	Fluo-N3DH-CHO	video 01	Fluo 3D	0.919246	No detection	nonML									0.919246	0.919246
KTH-SE (1)	Fluo-N3DH-CHO	video 02	Fluo 3D	0.989137	No detection	nonML									0.989137	0.989137
KTH-SE (1)	Fluo-N3DH-SIM+	video 01	Fluo 3D	0.974046	No detection	nonML									0.974046	0.974046
KTH-SE (1)	Fluo-N3DH-SIM+	video 02	Fluo 3D	0.931294	No detection	nonML									0.931294	0.931294
KTH-SE (1*)	BF-C2DL-HSC	video 01	BF	0.941418	No detection	nonML									0.941418	0.941418
KTH-SE (1*)	BF-C2DL-HSC	video 02	BF	0.963152	No detection	nonML									0.963152	0.963152
KTH-SE (1*)	BF-C2DL-MuSC	video 01	BF	0.830869	No detection	nonML									0.830869	0.830869
KTH-SE (1*)	BF-C2DL-MuSC	video 02	BF	0.743628	No detection	nonML									0.743628	0.743628
KTH-SE (1*)	Fluo-N2DL-HeLa	video 01	Fluo 2D	0.993277	No detection	nonML									0.993277	0.993277
KTH-SE (1*)	Fluo-N2DL-HeLa	video 02	Fluo 2D	0.989086	No detection	nonML									0.989086	0.989086
KTH-SE (1*)	Fluo-N3DH-CE	video 01	Fluo 3D	0.979802	No detection	nonML									0.979802	0.979802
KTH-SE (1*)	Fluo-N3DH-CE	video 02	Fluo 3D	0.943902	No detection	nonML									0.943902	0.943902
KTH-SE (1*)	PhC-C2DH-U373	video 01	PhC	0.851224	No detection	nonML									0.851224	0.851224
KTH-SE (1*)	PhC-C2DH-U373	video 02	PhC	0.839912	No detection	nonML									0.839912	0.839912
KTH-SE (1*)	PhC-C2DL-PSC	video 01	PhC	0.940425	No detection	nonML									0.940425	0.940425
KTH-SE (1*)	PhC-C2DL-PSC	video 02	PhC	0.943045	No detection	nonML									0.943045	0.943045
KTH-SE (2)	Fluo-N3DL-DRO	video 01	Fluo 3D	0.992124	No detection	nonML									0.992124	0.992124
KTH-SE (2)	Fluo-N3DL-DRO	video 02	Fluo 3D	0.984493	No detection	nonML									0.984493	0.984493
KTH-SE (2)	Fluo-N3DL-TRIC	video 01	Fluo 3D	0.99909	No detection	nonML									0.99909	0.99909
KTH-SE (2)	Fluo-N3DL-TRIC	video 02	Fluo 3D	0.988491	No detection	nonML									0.988491	0.988491
KTH-SE (2)	Fluo-N3DL-TRIF	video 01	Fluo 3D	0.984335	No detection	nonML									0.984335	0.984335
KTH-SE (2)	Fluo-N3DL-TRIF	video 02	Fluo 3D	0.999485	No detection	nonML									0.999485	0.999485
KTH-SE (3)	BF-C2DL-MuSC	video 01	BF	0.981081	No detection	nonML								0.981081	0.981081	0.981081
KTH-SE (3)	BF-C2DL-MuSC	video 02	BF	0.981999	No detection	nonML								0.981999	0.981999	0.981999
KTH-SE (3)	PhC-C2DH-U373	video 01	PhC	0.987571	No detection	nonML								0.987571	0.987571	0.987571
KTH-SE (3)	PhC-C2DH-U373	video 02	PhC	0.975847	No detection	nonML								0.975847	0.975847	0.975847
KTH-SE (4)	DIC-C2DH-HeLa	video 01	DIC	0.809078	No detection	nonML								0.809078	0.809078	0.809078
KTH-SE (4)	DIC-C2DH-HeLa	video 02	DIC	0.900864	No detection	nonML								0.900864	0.900864	0.900864
KTH-SE (5)	BF-C2DL-HSC	video 01	BF	0.960452	No detection	nonML								0.960452	0.960452	0.960452
KTH-SE (5)	BF-C2DL-HSC	video 02	BF	0.97777	No detection	nonML								0.97777	0.97777	0.97777
LEID-NL	DIC-C2DH-HeLa	video 01	DIC	0.669107	No detection	nonML									0.669107	0.669107
LEID-NL	DIC-C2DH-HeLa	video 02	DIC	0.815903	No detection	nonML									0.815903	0.815903
LEID-NL	Fluo-C2DL-MSC	video 01	Fluo 2D	0.782648	No detection	nonML									0.782648	0.782648
LEID-NL	Fluo-C2DL-MSC	video 02	Fluo 2D	0.515504	No detection	nonML									0.515504	0.515504
LEID-NL	Fluo-C3DH-A549	video 01	Fluo 3D	1	No detection	nonML									1	1
LEID-NL	Fluo-C3DH-A549	video 02	Fluo 3D	1	No detection	nonML									1	1
LEID-NL	Fluo-C3DH-A549-SIM	video 01	Fluo 3D	1	No detection	nonML									1	1
LEID-NL	Fluo-C3DH-A549-SIM	video 02	Fluo 3D	1	No detection	nonML									1	1
LEID-NL	Fluo-C3DH-H157	video 01	Fluo 3D	0.891354	No detection	nonML									0.891354	0.891354
LEID-NL	Fluo-C3DH-H157	video 02	Fluo 3D	0.918182	No detection	nonML									0.918182	0.918182
LEID-NL	Fluo-C3DL-MDA231	video 01	Fluo 3D	0.920133	No detection	nonML									0.920133	0.920133
LEID-NL	Fluo-C3DL-MDA231	video 02	Fluo 3D	0.881472	No detection	nonML									0.881472	0.881472
LEID-NL	Fluo-N2DH-GOWT1	video 01	Fluo 2D	0.871102	No detection	nonML									0.871102	0.871102
LEID-NL	Fluo-N2DH-GOWT1	video 02	Fluo 2D	0.972911	No detection	nonML									0.972911	0.972911
LEID-NL	Fluo-N2DH-SIM+	video 01	Fluo 2D	0.979718	No detection	nonML									0.979718	0.979718
LEID-NL	Fluo-N2DH-SIM+	video 02	Fluo 2D	0.882148	No detection	nonML									0.882148	0.882148
LEID-NL	Fluo-N2DL-HeLa	video 01	Fluo 2D	0.956606	No detection	nonML									0.956606	0.956606
LEID-NL	Fluo-N2DL-HeLa	video 02	Fluo 2D	0.912257	No detection	nonML									0.912257	0.912257
LEID-NL	Fluo-N3DH-CHO	video 01	Fluo 3D	0.833234	No detection	nonML									0.833234	0.833234
LEID-NL	Fluo-N3DH-CHO	video 02	Fluo 3D	0.993807	No detection	nonML									0.993807	0.993807
LEID-NL	Fluo-N3DH-SIM+	video 01	Fluo 3D	0.991092	No detection	nonML									0.991092	0.991092
LEID-NL	Fluo-N3DH-SIM+	video 02	Fluo 3D	0.949279	No detection	nonML									0.949279	0.949279
LEID-NL	PhC-C2DH-U373	video 01	PhC	0.996987	No detection	nonML									0.996987	0.996987
LEID-NL	PhC-C2DH-U373	video 02	PhC	0.965243	No detection	nonML									0.965243	0.965243
LEID-NL	PhC-C2DL-PSC	video 01	PhC	0.919428	No detection	nonML									0.919428	0.919428
LEID-NL	PhC-C2DL-PSC	video 02	PhC	0.85351	No detection	nonML									0.85351	0.85351
MON-AU	BF-C2DL-MuSC	video 01	BF	0.957489	Machine learning	ML									0.957489	0.957489
MON-AU	BF-C2DL-MuSC	video 02	BF	0.978123	Machine learning	ML									0.978123	0.978123
MON-AU	DIC-C2DH-HeLa	video 01	DIC	0.930893	Machine learning	ML									0.930893	0.930893
MON-AU	DIC-C2DH-HeLa	video 02	DIC	0.907952	Machine learning	ML									0.907952	0.907952
MON-AU	Fluo-C2DL-Huh7	video 01	Fluo 2D	0.974008	Machine learning	ML									0.974008	0.974008
MON-AU	Fluo-C2DL-Huh7	video 02	Fluo 2D	0.835429	Machine learning	ML									0.835429	0.835429
MON-AU	Fluo-C2DL-MSC	video 01	Fluo 2D	0.754186	Machine learning	ML									0.754186	0.754186
MON-AU	Fluo-C2DL-MSC	video 02	Fluo 2D	0.664341	Machine learning	ML									0.664341	0.664341
MON-AU	Fluo-C3DH-A549	video 01	Fluo 3D	1	Machine learning	ML									1	1
MON-AU	Fluo-C3DH-A549	video 02	Fluo 3D	1	Machine learning	ML									1	1
MON-AU	Fluo-C3DH-A549-SIM	video 01	Fluo 3D	1	Machine learning	ML									1	1
MON-AU	Fluo-C3DH-A549-SIM	video 02	Fluo 3D	1	Machine learning	ML									1	1
MON-AU	Fluo-N2DH-GOWT1	video 01	Fluo 2D	0.938454	Machine learning	ML									0.938454	0.938454
MON-AU	Fluo-N2DH-GOWT1	video 02	Fluo 2D	0.951406	Machine learning	ML									0.951406	0.951406
MON-AU	Fluo-N2DH-SIM+	video 01	Fluo 2D	0.956324	Machine learning	ML									0.956324	0.956324
MON-AU	Fluo-N2DH-SIM+	video 02	Fluo 2D	0.914747	Machine learning	ML									0.914747	0.914747
MON-AU	Fluo-N3DH-CHO	video 01	Fluo 3D	0.838095	Machine learning	ML									0.838095	0.838095
MON-AU	Fluo-N3DH-CHO	video 02	Fluo 3D	0.985076	Machine learning	ML									0.985076	0.985076
MON-AU	PhC-C2DH-U373	video 01	PhC	0.990019	Machine learning	ML									0.990019	0.990019
MON-AU	PhC-C2DH-U373	video 02	PhC	0.978645	Machine learning	ML									0.978645	0.978645
MPI-GE (CBG) (1)	Fluo-N3DH-CE	video 01	Fluo 3D	0.930407	Machine learning	ML						0.930407	0.930407	0.930407	0.930407	0.930407
MPI-GE (CBG) (1)	Fluo-N3DH-CE	video 02	Fluo 3D	0.899008	Machine learning	ML						0.899008	0.899008	0.899008	0.899008	0.899008
MPI-GE (CBG) (2)	Fluo-N3DL-TRIF	video 01	Fluo 3D	0.996198	No detection	nonML									0.996198	0.996198
MPI-GE (CBG) (2)	Fluo-N3DL-TRIF	video 02	Fluo 3D	0.998628	No detection	nonML									0.998628	0.998628
MPI-GE (CBG) (3)	BF-C2DL-HSC	video 01	BF	0.980176	Machine learning	ML									0.980176	0.980176
MPI-GE (CBG) (3)	BF-C2DL-HSC	video 02	BF	0.989349	Machine learning	ML									0.989349	0.989349
MPI-GE (CBG) (3)	Fluo-C3DH-H157	video 01	Fluo 3D	0.964553	Machine learning	ML									0.964553	0.964553
MPI-GE (CBG) (3)	Fluo-C3DH-H157	video 02	Fluo 3D	0.987413	Machine learning	ML									0.987413	0.987413
MPI-GE (CBG) (3)	Fluo-C3DL-MDA231	video 01	Fluo 3D	0.798451	Machine learning	ML									0.798451	0.798451
MPI-GE (CBG) (3)	Fluo-C3DL-MDA231	video 02	Fluo 3D	0.735787	Machine learning	ML									0.735787	0.735787
MPI-GE (CBG) (3)	Fluo-N2DH-SIM+	video 01	Fluo 2D	0.838056	Machine learning	ML									0.838056	0.838056
MPI-GE (CBG) (3)	Fluo-N2DH-SIM+	video 02	Fluo 2D	0.854814	Machine learning	ML									0.854814	0.854814
MPI-GE (CBG) (3)	Fluo-N3DH-CHO	video 01	Fluo 3D	0.810714	Machine learning	ML									0.810714	0.810714
MPI-GE (CBG) (3)	Fluo-N3DH-CHO	video 02	Fluo 3D	0.954416	Machine learning	ML									0.954416	0.954416
MPI-GE (CBG) (3)	Fluo-N3DL-TRIC	video 01	Fluo 3D	0.996898	Machine learning	ML									0.996898	0.996898
MPI-GE (CBG) (3)	Fluo-N3DL-TRIC	video 02	Fluo 3D	0.990749	Machine learning	ML									0.990749	0.990749
MPI-GE (CBG) (3)	Fluo-N3DL-TRIF	video 01	Fluo 3D	0.974366	Machine learning	ML									0.974366	0.974366
MPI-GE (CBG) (3)	Fluo-N3DL-TRIF	video 02	Fluo 3D	0.996855	Machine learning	ML									0.996855	0.996855
MPI-GE (CBG) (3)	PhC-C2DL-PSC	video 01	PhC	0.934637	Machine learning	ML									0.934637	0.934637
MPI-GE (CBG) (3)	PhC-C2DL-PSC	video 02	PhC	0.950856	Machine learning	ML									0.950856	0.950856
MSU-RU	Fluo-C2DL-Huh7	video 01	Fluo 2D	0.947375	Machine learning	ML										0.947375
MSU-RU	Fluo-C2DL-Huh7	video 02	Fluo 2D	0.925584	Machine learning	ML										0.925584
MSU-RU	Fluo-N2DH-GOWT1	video 01	Fluo 2D	0.926908	Machine learning	ML										0.926908
MSU-RU	Fluo-N2DH-GOWT1	video 02	Fluo 2D	0.853226	Machine learning	ML										0.853226
MU-CZ (1)	Fluo-N2DH-GOWT1	video 01	Fluo 2D	0.886861	No detection	nonML		0.886861	0.886861	0.886861	0.886861	0.886861	0.886861	0.886861	0.886861	0.886861
MU-CZ (1)	Fluo-N2DH-GOWT1	video 02	Fluo 2D	0.927833	No detection	nonML		0.927833	0.927833	0.927833	0.927833	0.927833	0.927833	0.927833	0.927833	0.927833
MU-CZ (1)	Fluo-N2DH-SIM+	video 01	Fluo 2D	0.971316	No detection	nonML		0.971316	0.971316	0.971316	0.971316	0.971316	0.971316	0.971316	0.971316	0.971316
MU-CZ (1)	Fluo-N2DH-SIM+	video 02	Fluo 2D	0.879463	No detection	nonML		0.879463	0.879463	0.879463	0.879463	0.879463	0.879463	0.879463	0.879463	0.879463
MU-CZ (1)	Fluo-N3DH-CHO	video 01	Fluo 3D	0.833631	No detection	nonML		0.833631	0.833631	0.833631	0.833631	0.833631	0.833631	0.833631	0.833631	0.833631
MU-CZ (1)	Fluo-N3DH-CHO	video 02	Fluo 3D	0.984061	No detection	nonML		0.984061	0.984061	0.984061	0.984061	0.984061	0.984061	0.984061	0.984061	0.984061
MU-CZ (2)	BF-C2DL-HSC	video 01	BF	0.991582	Machine learning	ML								0.991582	0.991582	0.991582
MU-CZ (2)	BF-C2DL-HSC	video 02	BF	0.984191	Machine learning	ML								0.984191	0.984191	0.984191
MU-CZ (2)	DIC-C2DH-HeLa	video 01	DIC	0.958638	Machine learning	ML								0.958638	0.958638	0.958638
MU-CZ (2)	DIC-C2DH-HeLa	video 02	DIC	0.963008	Machine learning	ML								0.963008	0.963008	0.963008
MU-CZ (2)	Fluo-N2DH-SIM+	video 01	Fluo 2D	0.983763	Machine learning	ML								0.983763	0.983763	0.983763
MU-CZ (2)	Fluo-N2DH-SIM+	video 02	Fluo 2D	0.954898	Machine learning	ML								0.954898	0.954898	0.954898
MU-CZ (2)	PhC-C2DL-PSC	video 01	PhC	0.964554	Machine learning	ML								0.964554	0.964554	0.964554
MU-CZ (2)	PhC-C2DL-PSC	video 02	PhC	0.970111	Machine learning	ML								0.970111	0.970111	0.970111
MU-CZ (2*)	BF-C2DL-MuSC	video 01	BF	0.941654	Machine learning	ML									0.941654	0.941654
MU-CZ (2*)	BF-C2DL-MuSC	video 02	BF	0.936456	Machine learning	ML									0.936456	0.936456
MU-CZ (2*)	Fluo-C2DL-MSC	video 01	Fluo 2D	0.615373	Machine learning	ML									0.615373	0.615373
MU-CZ (2*)	Fluo-C2DL-MSC	video 02	Fluo 2D	0.651163	Machine learning	ML									0.651163	0.651163
MU-CZ (2*)	Fluo-C3DH-A549	video 01	Fluo 3D	1	Machine learning	ML									1	1
MU-CZ (2*)	Fluo-C3DH-A549	video 02	Fluo 3D	1	Machine learning	ML									1	1
MU-CZ (2*)	Fluo-C3DH-H157	video 01	Fluo 3D	0.970029	Machine learning	ML									0.970029	0.970029
MU-CZ (2*)	Fluo-C3DH-H157	video 02	Fluo 3D	0.960839	Machine learning	ML									0.960839	0.960839
MU-CZ (2*)	Fluo-C3DL-MDA231	video 01	Fluo 3D	0.878982	Machine learning	ML									0.878982	0.878982
MU-CZ (2*)	Fluo-C3DL-MDA231	video 02	Fluo 3D	0.842893	Machine learning	ML									0.842893	0.842893
MU-CZ (2*)	Fluo-N2DH-GOWT1	video 01	Fluo 2D	0.922727	Machine learning	ML									0.922727	0.922727
MU-CZ (2*)	Fluo-N2DH-GOWT1	video 02	Fluo 2D	0.945203	Machine learning	ML									0.945203	0.945203
MU-CZ (2*)	Fluo-N2DL-HeLa	video 01	Fluo 2D	0.936351	Machine learning	ML									0.936351	0.936351
MU-CZ (2*)	Fluo-N2DL-HeLa	video 02	Fluo 2D	0.957619	Machine learning	ML									0.957619	0.957619
MU-CZ (2*)	Fluo-N3DH-CE	video 01	Fluo 3D	0.862626	Machine learning	ML									0.862626	0.862626
MU-CZ (2*)	Fluo-N3DH-CE	video 02	Fluo 3D	0.820071	Machine learning	ML									0.820071	0.820071
MU-CZ (2*)	Fluo-N3DH-CHO	video 01	Fluo 3D	0.784921	Machine learning	ML									0.784921	0.784921
MU-CZ (2*)	Fluo-N3DH-CHO	video 02	Fluo 3D	0.93736	Machine learning	ML									0.93736	0.93736
MU-CZ (2*)	PhC-C2DH-U373	video 01	PhC	0.972316	Machine learning	ML									0.972316	0.972316
MU-CZ (2*)	PhC-C2DH-U373	video 02	PhC	0.958616	Machine learning	ML									0.958616	0.958616
MU-CZ (3)	Fluo-C2DL-MSC	video 01	Fluo 2D	0.825875	No detection	nonML							0.825875	0.825875	0.825875	0.825875
MU-CZ (3)	Fluo-C2DL-MSC	video 02	Fluo 2D	0.739147	No detection	nonML							0.739147	0.739147	0.739147	0.739147
MU-CZ (3)	Fluo-N2DH-GOWT1	video 01	Fluo 2D	0.911447	No detection	nonML							0.911447	0.911447	0.911447	0.911447
MU-CZ (3)	Fluo-N2DH-GOWT1	video 02	Fluo 2D	0.93445	No detection	nonML							0.93445	0.93445	0.93445	0.93445
MU-US (1)	Fluo-C2DL-MSC	video 01	Fluo 2D	0.756621	No detection	nonML								0.756621	0.756621	0.756621
MU-US (1)	Fluo-C2DL-MSC	video 02	Fluo 2D	0.729845	No detection	nonML								0.729845	0.729845	0.729845
MU-US (1)	Fluo-C3DH-A549	video 01	Fluo 3D	1	No detection	nonML								1	1	1
MU-US (1)	Fluo-C3DH-A549	video 02	Fluo 3D	1	No detection	nonML								1	1	1
MU-US (1)	Fluo-C3DH-A549-SIM	video 01	Fluo 3D	1	No detection	nonML								1	1	1
MU-US (1)	Fluo-C3DH-A549-SIM	video 02	Fluo 3D	1	No detection	nonML								1	1	1
MU-US (1)	Fluo-N2DH-GOWT1	video 01	Fluo 2D	0.888952	No detection	nonML								0.888952	0.888952	0.888952
MU-US (1)	Fluo-N2DH-GOWT1	video 02	Fluo 2D	0.955459	No detection	nonML								0.955459	0.955459	0.955459
MU-US (1)	Fluo-N2DL-HeLa	video 01	Fluo 2D	0.948512	No detection	nonML								0.948512	0.948512	0.948512
MU-US (1)	Fluo-N2DL-HeLa	video 02	Fluo 2D	0.960201	No detection	nonML								0.960201	0.960201	0.960201
MU-US (1)	PhC-C2DH-U373	video 01	PhC	0.903013	No detection	nonML								0.903013	0.903013	0.903013
MU-US (1)	PhC-C2DH-U373	video 02	PhC	0.944183	No detection	nonML								0.944183	0.944183	0.944183
MU-US (1)	PhC-C2DL-PSC	video 01	PhC	0.843893	No detection	nonML								0.843893	0.843893	0.843893
MU-US (1)	PhC-C2DL-PSC	video 02	PhC	0.859754	No detection	nonML								0.859754	0.859754	0.859754
MU-US (2)	BF-C2DL-HSC	video 01	BF	0.976997	Machine learning	ML									0.976997	0.976997
MU-US (2)	BF-C2DL-HSC	video 02	BF	0.965035	Machine learning	ML									0.965035	0.965035
MU-US (2)	BF-C2DL-MuSC	video 01	BF	0.936525	Machine learning	ML									0.936525	0.936525
MU-US (2)	BF-C2DL-MuSC	video 02	BF	0.970967	Machine learning	ML									0.970967	0.970967
MU-US (2)	DIC-C2DH-HeLa	video 01	DIC	0.944436	Machine learning	ML									0.944436	0.944436
MU-US (2)	DIC-C2DH-HeLa	video 02	DIC	0.952723	Machine learning	ML									0.952723	0.952723
MU-US (2)	Fluo-C2DL-MSC	video 01	Fluo 2D	0.708219	Machine learning	ML									0.708219	0.708219
MU-US (2)	Fluo-C2DL-MSC	video 02	Fluo 2D	0.710853	Machine learning	ML									0.710853	0.710853
MU-US (2)	Fluo-N2DH-GOWT1	video 01	Fluo 2D	0.919741	Machine learning	ML									0.919741	0.919741
MU-US (2)	Fluo-N2DH-GOWT1	video 02	Fluo 2D	0.932754	Machine learning	ML									0.932754	0.932754
MU-US (2)	Fluo-N2DL-HeLa	video 01	Fluo 2D	0.970224	Machine learning	ML									0.970224	0.970224
MU-US (2)	Fluo-N2DL-HeLa	video 02	Fluo 2D	0.975511	Machine learning	ML									0.975511	0.975511
MU-US (2)	PhC-C2DH-U373	video 01	PhC	0.986817	Machine learning	ML									0.986817	0.986817
MU-US (2)	PhC-C2DH-U373	video 02	PhC	0.974521	Machine learning	ML									0.974521	0.974521
MU-US (2)	PhC-C2DL-PSC	video 01	PhC	0.898326	Machine learning	ML									0.898326	0.898326
MU-US (2)	PhC-C2DL-PSC	video 02	PhC	0.918485	Machine learning	ML									0.918485	0.918485
MU-US (3)	BF-C2DL-HSC	video 01	BF	0.982979	Machine learning	ML									0.982979	0.982979
MU-US (3)	BF-C2DL-HSC	video 02	BF	0.9589	Machine learning	ML									0.9589	0.9589
MU-US (3)	BF-C2DL-MuSC	video 01	BF	0.975094	Machine learning	ML									0.975094	0.975094
MU-US (3)	BF-C2DL-MuSC	video 02	BF	0.98225	Machine learning	ML									0.98225	0.98225
MU-US (3)	Fluo-N2DL-HeLa	video 01	Fluo 2D	0.983663	Machine learning	ML									0.983663	0.983663
MU-US (3)	Fluo-N2DL-HeLa	video 02	Fluo 2D	0.987278	Machine learning	ML									0.987278	0.987278
MU-US (3)	PhC-C2DH-U373	video 01	PhC	0.976271	Machine learning	ML									0.976271	0.976271
MU-US (3)	PhC-C2DH-U373	video 02	PhC	0.973638	Machine learning	ML									0.973638	0.973638
MU-US (3*)	DIC-C2DH-HeLa	video 01	DIC	0.960542	Machine learning	ML									0.960542	0.960542
MU-US (3*)	DIC-C2DH-HeLa	video 02	DIC	0.942524	Machine learning	ML									0.942524	0.942524
MU-US (3*)	Fluo-C2DL-MSC	video 01	Fluo 2D	0.755708	Machine learning	ML									0.755708	0.755708
MU-US (3*)	Fluo-C2DL-MSC	video 02	Fluo 2D	0.80155	Machine learning	ML									0.80155	0.80155
MU-US (3*)	Fluo-C3DH-A549	video 01	Fluo 3D	0.966667	Machine learning	ML									0.966667	0.966667
MU-US (3*)	Fluo-C3DH-A549	video 02	Fluo 3D	0.766667	Machine learning	ML									0.766667	0.766667
MU-US (3*)	Fluo-C3DH-H157	video 01	Fluo 3D	0.83804	Machine learning	ML									0.83804	0.83804
MU-US (3*)	Fluo-C3DH-H157	video 02	Fluo 3D	0.837762	Machine learning	ML									0.837762	0.837762
MU-US (3*)	Fluo-C3DL-MDA231	video 01	Fluo 3D	0.762389	Machine learning	ML									0.762389	0.762389
MU-US (3*)	Fluo-C3DL-MDA231	video 02	Fluo 3D	0.743655	Machine learning	ML									0.743655	0.743655
MU-US (3*)	Fluo-N2DH-GOWT1	video 01	Fluo 2D	0.94353	Machine learning	ML									0.94353	0.94353
MU-US (3*)	Fluo-N2DH-GOWT1	video 02	Fluo 2D	0.963234	Machine learning	ML									0.963234	0.963234
MU-US (3*)	Fluo-N3DH-CHO	video 01	Fluo 3D	0.86746	Machine learning	ML									0.86746	0.86746
MU-US (3*)	Fluo-N3DH-CHO	video 02	Fluo 3D	0.943452	Machine learning	ML									0.943452	0.943452
MU-US (3*)	PhC-C2DL-PSC	video 01	PhC	0.966554	Machine learning	ML									0.966554	0.966554
MU-US (3*)	PhC-C2DL-PSC	video 02	PhC	0.972651	Machine learning	ML									0.972651	0.972651
MU-US (4)	BF-C2DL-HSC	video 01	BF	0.977534	Machine learning	ML									0.977534	0.977534
MU-US (4)	BF-C2DL-HSC	video 02	BF	0.968181	Machine learning	ML									0.968181	0.968181
MU-US (4)	BF-C2DL-MuSC	video 01	BF	0.93721	Machine learning	ML									0.93721	0.93721
MU-US (4)	BF-C2DL-MuSC	video 02	BF	0.97161	Machine learning	ML									0.97161	0.97161
MU-US (4)	Fluo-C2DL-MSC	video 01	Fluo 2D	0.745814	Machine learning	ML									0.745814	0.745814
MU-US (4)	Fluo-C2DL-MSC	video 02	Fluo 2D	0.783333	Machine learning	ML									0.783333	0.783333
MU-US (4)	Fluo-C3DH-H157	video 01	Fluo 3D	0.917867	Machine learning	ML									0.917867	0.917867
MU-US (4)	Fluo-C3DH-H157	video 02	Fluo 3D	0.897902	Machine learning	ML									0.897902	0.897902
MU-US (4)	Fluo-C3DL-MDA231	video 01	Fluo 3D	0.779425	Machine learning	ML									0.779425	0.779425
MU-US (4)	Fluo-C3DL-MDA231	video 02	Fluo 3D	0.757614	Machine learning	ML									0.757614	0.757614
MU-US (4)	Fluo-N2DH-GOWT1	video 01	Fluo 2D	0.919741	Machine learning	ML									0.919741	0.919741
MU-US (4)	Fluo-N2DH-GOWT1	video 02	Fluo 2D	0.932754	Machine learning	ML									0.932754	0.932754
MU-US (4)	Fluo-N2DL-HeLa	video 01	Fluo 2D	0.96985	Machine learning	ML									0.96985	0.96985
MU-US (4)	Fluo-N2DL-HeLa	video 02	Fluo 2D	0.973383	Machine learning	ML									0.973383	0.973383
MU-US (4)	PhC-C2DH-U373	video 01	PhC	0.994162	Machine learning	ML									0.994162	0.994162
MU-US (4)	PhC-C2DH-U373	video 02	PhC	0.975847	Machine learning	ML									0.975847	0.975847
MU-US (4*)	DIC-C2DH-HeLa	video 01	DIC	0.95183	Machine learning	ML									0.95183	0.95183
MU-US (4*)	DIC-C2DH-HeLa	video 02	DIC	0.959291	Machine learning	ML									0.959291	0.959291
MU-US (4*)	Fluo-C3DH-A549	video 01	Fluo 3D	1	Machine learning	ML									1	1
MU-US (4*)	Fluo-C3DH-A549	video 02	Fluo 3D	0.723333	Machine learning	ML									0.723333	0.723333
MU-US (4*)	Fluo-N3DH-CHO	video 01	Fluo 3D	0.788194	Machine learning	ML									0.788194	0.788194
MU-US (4*)	Fluo-N3DH-CHO	video 02	Fluo 3D	0.945685	Machine learning	ML									0.945685	0.945685
MU-US (4*)	PhC-C2DL-PSC	video 01	PhC	0.949758	Machine learning	ML									0.949758	0.949758
MU-US (4*)	PhC-C2DL-PSC	video 02	PhC	0.951309	Machine learning	ML									0.951309	0.951309
MU-US (5)	Fluo-C2DL-MSC	video 01	Fluo 2D	0.745205	Machine learning	ML								0.745205	0.745205	0.745205
MU-US (5)	Fluo-C2DL-MSC	video 02	Fluo 2D	0.669767	Machine learning	ML								0.669767	0.669767	0.669767
MU-US (5)	Fluo-N2DH-GOWT1	video 01	Fluo 2D	0.908162	Machine learning	ML								0.908162	0.908162	0.908162
MU-US (5)	Fluo-N2DH-GOWT1	video 02	Fluo 2D	0.962614	Machine learning	ML								0.962614	0.962614	0.962614
MU-US (5)	Fluo-N3DH-CHO	video 01	Fluo 3D	0.815377	Machine learning	ML								0.815377	0.815377	0.815377
MU-US (5)	Fluo-N3DH-CHO	video 02	Fluo 3D	0.949949	Machine learning	ML								0.949949	0.949949	0.949949
ND-US (1)	PhC-C2DH-U373	video 01	PhC	0.993409	No detection	nonML							0.993409	0.993409	0.993409	0.993409
ND-US (1)	PhC-C2DH-U373	video 02	PhC	0.976436	No detection	nonML							0.976436	0.976436	0.976436	0.976436
ND-US (2)	Fluo-N2DH-SIM+	video 01	Fluo 2D	0.979517	No detection	nonML									0.979517	0.979517
ND-US (2)	Fluo-N2DH-SIM+	video 02	Fluo 2D	0.963583	No detection	nonML									0.963583	0.963583
ND-US (2)	Fluo-N2DL-HeLa	video 01	Fluo 2D	0.988524	No detection	nonML									0.988524	0.988524
ND-US (2)	Fluo-N2DL-HeLa	video 02	Fluo 2D	0.991783	No detection	nonML									0.991783	0.991783
ND-US (2)	PhC-C2DH-U373	video 01	PhC	0.993974	No detection	nonML									0.993974	0.993974
ND-US (2)	PhC-C2DH-U373	video 02	PhC	0.981738	No detection	nonML									0.981738	0.981738
ND-US (2)	PhC-C2DL-PSC	video 01	PhC	0.968839	No detection	nonML									0.968839	0.968839
ND-US (2)	PhC-C2DL-PSC	video 02	PhC	0.973219	No detection	nonML									0.973219	0.973219
NOTT-UK	Fluo-C2DL-MSC	video 01	Fluo 2D	0.661644	No detection	nonML		0.661644	0.661644	0.661644	0.661644	0.661644	0.661644	0.661644	0.661644	0.661644
NOTT-UK	Fluo-C2DL-MSC	video 02	Fluo 2D	0.675581	No detection	nonML		0.675581	0.675581	0.675581	0.675581	0.675581	0.675581	0.675581	0.675581	0.675581
NOTT-UK	Fluo-N2DH-GOWT1	video 01	Fluo 2D	0.898806	No detection	nonML		0.898806	0.898806	0.898806	0.898806	0.898806	0.898806	0.898806	0.898806	0.898806
NOTT-UK	Fluo-N2DH-GOWT1	video 02	Fluo 2D	0.865881	No detection	nonML		0.865881	0.865881	0.865881	0.865881	0.865881	0.865881	0.865881	0.865881	0.865881
NOTT-UK	Fluo-N2DL-HeLa	video 01	Fluo 2D	0.723107	No detection	nonML		0.723107	0.723107	0.723107	0.723107	0.723107	0.723107	0.723107	0.723107	0.723107
NOTT-UK	Fluo-N2DL-HeLa	video 02	Fluo 2D	0.842381	No detection	nonML		0.842381	0.842381	0.842381	0.842381	0.842381	0.842381	0.842381	0.842381	0.842381
NOTT-UK	Fluo-N3DH-CHO	video 01	Fluo 3D	0.789286	No detection	nonML		0.789286	0.789286	0.789286	0.789286	0.789286	0.789286	0.789286	0.789286	0.789286
NOTT-UK	Fluo-N3DH-CHO	video 02	Fluo 3D	0.93401	No detection	nonML		0.93401	0.93401	0.93401	0.93401	0.93401	0.93401	0.93401	0.93401	0.93401
OX-UK	Fluo-C3DH-H157	video 01	Fluo 3D	0.870317	Machine learning	ML							0.870317	0.870317	0.870317	0.870317
OX-UK	Fluo-C3DH-H157	video 02	Fluo 3D	0.983217	Machine learning	ML							0.983217	0.983217	0.983217	0.983217
OX-UK	Fluo-N3DH-CE	video 01	Fluo 3D	0.878287	Machine learning	ML							0.878287	0.878287	0.878287	0.878287
OX-UK	Fluo-N3DH-CE	video 02	Fluo 3D	0.824324	Machine learning	ML							0.824324	0.824324	0.824324	0.824324
OX-UK	Fluo-N3DH-CHO	video 01	Fluo 3D	0.817063	Machine learning	ML							0.817063	0.817063	0.817063	0.817063
OX-UK	Fluo-N3DH-CHO	video 02	Fluo 3D	0.973807	Machine learning	ML							0.973807	0.973807	0.973807	0.973807
OX-UK	Fluo-N3DL-DRO	video 01	Fluo 3D	0.972073	Machine learning	ML							0.972073	0.972073	0.972073	0.972073
OX-UK	Fluo-N3DL-DRO	video 02	Fluo 3D	0.967982	Machine learning	ML							0.967982	0.967982	0.967982	0.967982
PAST-FR	Fluo-N2DH-SIM+	video 01	Fluo 2D	0.985612	No detection	nonML			0.985612	0.985612	0.985612	0.985612	0.985612	0.985612	0.985612	0.985612
PAST-FR	Fluo-N2DH-SIM+	video 02	Fluo 2D	0.92039	No detection	nonML			0.92039	0.92039	0.92039	0.92039	0.92039	0.92039	0.92039	0.92039
PURD-US	Fluo-N2DH-GOWT1	video 01	Fluo 2D	0.908792	No detection	nonML								0.908792	0.908792	0.908792
PURD-US	Fluo-N2DH-GOWT1	video 02	Fluo 2D	0.944872	No detection	nonML								0.944872	0.944872	0.944872
PURD-US (*)	BF-C2DL-HSC	video 01	BF	0.992042	No detection	nonML									0.992042	0.992042
PURD-US (*)	BF-C2DL-HSC	video 02	BF	0.995967	No detection	nonML									0.995967	0.995967
PURD-US (*)	BF-C2DL-MuSC	video 01	BF	0.952496	No detection	nonML									0.952496	0.952496
PURD-US (*)	BF-C2DL-MuSC	video 02	BF	0.938418	No detection	nonML									0.938418	0.938418
PURD-US (*)	DIC-C2DH-HeLa	video 01	DIC	0.846266	No detection	nonML									0.846266	0.846266
PURD-US (*)	DIC-C2DH-HeLa	video 02	DIC	0.910458	No detection	nonML									0.910458	0.910458
PURD-US (*)	Fluo-C2DL-MSC	video 01	Fluo 2D	0.781887	No detection	nonML									0.781887	0.781887
PURD-US (*)	Fluo-C2DL-MSC	video 02	Fluo 2D	0.796124	No detection	nonML									0.796124	0.796124
PURD-US (*)	Fluo-C3DH-A549	video 01	Fluo 3D	1	No detection	nonML									1	1
PURD-US (*)	Fluo-C3DH-A549	video 02	Fluo 3D	1	No detection	nonML									1	1
PURD-US (*)	Fluo-C3DH-H157	video 01	Fluo 3D	0.968588	No detection	nonML									0.968588	0.968588
PURD-US (*)	Fluo-C3DH-H157	video 02	Fluo 3D	0.920979	No detection	nonML									0.920979	0.920979
PURD-US (*)	Fluo-C3DL-MDA231	video 01	Fluo 3D	0.874558	No detection	nonML									0.874558	0.874558
PURD-US (*)	Fluo-C3DL-MDA231	video 02	Fluo 3D	0.810914	No detection	nonML									0.810914	0.810914
PURD-US (*)	Fluo-N2DL-HeLa	video 01	Fluo 2D	0.986733	No detection	nonML									0.986733	0.986733
PURD-US (*)	Fluo-N2DL-HeLa	video 02	Fluo 2D	0.983704	No detection	nonML									0.983704	0.983704
PURD-US (*)	Fluo-N3DH-CE	video 01	Fluo 3D	0.766645	No detection	nonML									0.766645	0.766645
PURD-US (*)	Fluo-N3DH-CE	video 02	Fluo 3D	0.709453	No detection	nonML									0.709453	0.709453
PURD-US (*)	Fluo-N3DH-CHO	video 01	Fluo 3D	0.816567	No detection	nonML									0.816567	0.816567
PURD-US (*)	Fluo-N3DH-CHO	video 02	Fluo 3D	0.957462	No detection	nonML									0.957462	0.957462
PURD-US (*)	PhC-C2DH-U373	video 01	PhC	0.988324	No detection	nonML									0.988324	0.988324
PURD-US (*)	PhC-C2DH-U373	video 02	PhC	0.972018	No detection	nonML									0.972018	0.972018
PURD-US (*)	PhC-C2DL-PSC	video 01	PhC	0.936301	No detection	nonML									0.936301	0.936301
PURD-US (*)	PhC-C2DL-PSC	video 02	PhC	0.939863	No detection	nonML									0.939863	0.939863
RUTG-US	Fluo-N2DL-HeLa	video 01	Fluo 2D	0.985813	No detection	nonML								0.985813	0.985813	0.985813
RUTG-US	Fluo-N2DL-HeLa	video 02	Fluo 2D	0.984859	No detection	nonML								0.984859	0.984859	0.984859
RUTG-US	PhC-C2DH-U373	video 01	PhC	0.978154	No detection	nonML								0.978154	0.978154	0.978154
RUTG-US	PhC-C2DH-U373	video 02	PhC	0.97408	No detection	nonML								0.97408	0.97408	0.97408
RUTG-US	PhC-C2DL-PSC	video 01	PhC	0.878767	No detection	nonML								0.878767	0.878767	0.878767
RUTG-US	PhC-C2DL-PSC	video 02	PhC	0.863606	No detection	nonML								0.863606	0.863606	0.863606
RWTH-GE (1)	Fluo-N2DH-GOWT1	video 01	Fluo 2D	0.942203	Machine learning	ML							0.942203	0.942203	0.942203	0.942203
RWTH-GE (1)	Fluo-N2DH-GOWT1	video 02	Fluo 2D	0.958726	Machine learning	ML							0.958726	0.958726	0.958726	0.958726
RWTH-GE (1)	Fluo-N2DL-HeLa	video 01	Fluo 2D	0.99196	Machine learning	ML							0.99196	0.99196	0.99196	0.99196
RWTH-GE (1)	Fluo-N2DL-HeLa	video 02	Fluo 2D	0.992684	Machine learning	ML							0.992684	0.992684	0.992684	0.992684
RWTH-GE (2)	Fluo-N3DH-CE	video 01	Fluo 3D	0.921464	Peak localization	nonML							0.921464	0.921464	0.921464	0.921464
RWTH-GE (2)	Fluo-N3DH-CE	video 02	Fluo 3D	0.90628	Peak localization	nonML							0.90628	0.90628	0.90628	0.90628
RWTH-GE (2)	Fluo-N3DL-DRO	video 01	Fluo 3D	0.884456	Peak localization	nonML							0.884456	0.884456	0.884456	0.884456
RWTH-GE (2)	Fluo-N3DL-DRO	video 02	Fluo 3D	0.858552	Peak localization	nonML							0.858552	0.858552	0.858552	0.858552
RWTH-GE (2)	Fluo-N3DL-TRIC	video 01	Fluo 3D	0.884423	Peak localization	nonML							0.884423	0.884423	0.884423	0.884423
RWTH-GE (2)	Fluo-N3DL-TRIC	video 02	Fluo 3D	0.891138	Peak localization	nonML							0.891138	0.891138	0.891138	0.891138
RWTH-GE (3)	Fluo-N3DL-TRIF	video 01	Fluo 3D	0.995551	Peak localization	nonML								0.995551	0.995551	0.995551
RWTH-GE (3)	Fluo-N3DL-TRIF	video 02	Fluo 3D	0.997713	Peak localization	nonML								0.997713	0.997713	0.997713
SZU-CN	BF-C2DL-MuSC	video 01	BF	0.867131	No detection	nonML								0.867131	0.867131	0.867131
SZU-CN	BF-C2DL-MuSC	video 02	BF	0.870825	No detection	nonML								0.870825	0.870825	0.870825
SZU-CN	Fluo-C2DL-MSC	video 01	Fluo 2D	0.616743	No detection	nonML								0.616743	0.616743	0.616743
SZU-CN	Fluo-C2DL-MSC	video 02	Fluo 2D	0.599225	No detection	nonML								0.599225	0.599225	0.599225
SZU-CN	Fluo-N2DH-GOWT1	video 01	Fluo 2D	0.926012	No detection	nonML								0.926012	0.926012	0.926012
SZU-CN	Fluo-N2DH-GOWT1	video 02	Fluo 2D	0.938792	No detection	nonML								0.938792	0.938792	0.938792
SZU-CN	Fluo-N2DH-SIM+	video 01	Fluo 2D	0.96685	No detection	nonML								0.96685	0.96685	0.96685
SZU-CN	Fluo-N2DH-SIM+	video 02	Fluo 2D	0.894944	No detection	nonML								0.894944	0.894944	0.894944
SZU-CN	Fluo-N2DL-HeLa	video 01	Fluo 2D	0.960478	No detection	nonML								0.960478	0.960478	0.960478
SZU-CN	Fluo-N2DL-HeLa	video 02	Fluo 2D	0.963726	No detection	nonML								0.963726	0.963726	0.963726
SZU-CN	PhC-C2DH-U373	video 01	PhC	0.90678	No detection	nonML								0.90678	0.90678	0.90678
SZU-CN	PhC-C2DH-U373	video 02	PhC	0.84109	No detection	nonML								0.84109	0.84109	0.84109
SZU-CN	PhC-C2DL-PSC	video 01	PhC	0.824075	No detection	nonML								0.824075	0.824075	0.824075
SZU-CN	PhC-C2DL-PSC	video 02	PhC	0.832065	No detection	nonML								0.832065	0.832065	0.832065
THU-CN (2)	DIC-C2DH-HeLa	video 01	DIC	0.911493	No detection	nonML								0.911493	0.911493	0.911493
THU-CN (2)	DIC-C2DH-HeLa	video 02	DIC	0.931547	No detection	nonML								0.931547	0.931547	0.931547
THU-CN (2)	Fluo-N2DH-GOWT1	video 01	Fluo 2D	0.918912	No detection	nonML								0.918912	0.918912	0.918912
THU-CN (2)	Fluo-N2DH-GOWT1	video 02	Fluo 2D	0.966419	No detection	nonML								0.966419	0.966419	0.966419
THU-CN (2)	Fluo-N2DH-SIM+	video 01	Fluo 2D	0.957111	No detection	nonML								0.957111	0.957111	0.957111
THU-CN (2)	Fluo-N2DH-SIM+	video 02	Fluo 2D	0.932159	No detection	nonML								0.932159	0.932159	0.932159
THU-CN (2)	Fluo-N2DL-HeLa	video 01	Fluo 2D	0.93893	No detection	nonML								0.93893	0.93893	0.93893
THU-CN (2)	Fluo-N2DL-HeLa	video 02	Fluo 2D	0.940507	No detection	nonML								0.940507	0.940507	0.940507
TUG-AT	DIC-C2DH-HeLa	video 01	DIC	0.962884	No detection	nonML							0.962884	0.962884	0.962884	0.962884
TUG-AT	DIC-C2DH-HeLa	video 02	DIC	0.950043	No detection	nonML							0.950043	0.950043	0.950043	0.950043
TUG-AT	Fluo-C2DL-MSC	video 01	Fluo 2D	0.771994	No detection	nonML							0.771994	0.771994	0.771994	0.771994
TUG-AT	Fluo-C2DL-MSC	video 02	Fluo 2D	0.853876	No detection	nonML							0.853876	0.853876	0.853876	0.853876
TUG-AT	Fluo-N2DH-GOWT1	video 01	Fluo 2D	0.979728	No detection	nonML							0.979728	0.979728	0.979728	0.979728
TUG-AT	Fluo-N2DH-GOWT1	video 02	Fluo 2D	0.981059	No detection	nonML							0.981059	0.981059	0.981059	0.981059
TUG-AT	Fluo-N2DH-SIM+	video 01	Fluo 2D	0.988779	No detection	nonML							0.988779	0.988779	0.988779	0.988779
TUG-AT	Fluo-N2DH-SIM+	video 02	Fluo 2D	0.969037	No detection	nonML							0.969037	0.969037	0.969037	0.969037
TUG-AT	Fluo-N2DL-HeLa	video 01	Fluo 2D	0.979706	No detection	nonML							0.979706	0.979706	0.979706	0.979706
TUG-AT	Fluo-N2DL-HeLa	video 02	Fluo 2D	0.985905	No detection	nonML							0.985905	0.985905	0.985905	0.985905
TUG-AT	PhC-C2DH-U373	video 01	PhC	0.990395	No detection	nonML							0.990395	0.990395	0.990395	0.990395
TUG-AT	PhC-C2DH-U373	video 02	PhC	0.97025	No detection	nonML							0.97025	0.97025	0.97025	0.97025
UCH-CL	Fluo-N3DL-DRO	video 01	Fluo 3D	0.920466	Machine learning	ML								0.920466	0.920466	0.920466
UCH-CL	Fluo-N3DL-DRO	video 02	Fluo 3D	0.755434	Machine learning	ML								0.755434	0.755434	0.755434
UCSB-US	Fluo-C3DL-MDA231	video 01	Fluo 3D	0.859071	Machine learning	ML								0.859071	0.859071	0.859071
UCSB-US	Fluo-C3DL-MDA231	video 02	Fluo 3D	0.819797	Machine learning	ML								0.819797	0.819797	0.819797
UCSB-US	Fluo-N3DH-CE	video 01	Fluo 3D	0.936487	Machine learning	ML								0.936487	0.936487	0.936487
UCSB-US	Fluo-N3DH-CE	video 02	Fluo 3D	0.917594	Machine learning	ML								0.917594	0.917594	0.917594
UNSW-AU	BF-C2DL-HSC	video 01	BF	0.992425	Machine learning	ML									0.992425	0.992425
UNSW-AU	BF-C2DL-HSC	video 02	BF	0.996906	Machine learning	ML									0.996906	0.996906
UNSW-AU	BF-C2DL-MuSC	video 01	BF	0.956118	Machine learning	ML									0.956118	0.956118
UNSW-AU	BF-C2DL-MuSC	video 02	BF	0.97533	Machine learning	ML									0.97533	0.97533
UNSW-AU	DIC-C2DH-HeLa	video 01	DIC	0.954905	Machine learning	ML									0.954905	0.954905
UNSW-AU	DIC-C2DH-HeLa	video 02	DIC	0.965774	Machine learning	ML									0.965774	0.965774
UNSW-AU	Fluo-C2DL-Huh7	video 01	Fluo 2D	0.929193	Machine learning	ML									0.929193	0.929193
UNSW-AU	Fluo-C2DL-Huh7	video 02	Fluo 2D	0.939885	Machine learning	ML									0.939885	0.939885
UNSW-AU	Fluo-C2DL-MSC	video 01	Fluo 2D	0.839574	Machine learning	ML									0.839574	0.839574
UNSW-AU	Fluo-C2DL-MSC	video 02	Fluo 2D	0.825194	Machine learning	ML									0.825194	0.825194
UNSW-AU	Fluo-N2DH-GOWT1	video 01	Fluo 2D	0.956934	Machine learning	ML									0.956934	0.956934
UNSW-AU	Fluo-N2DH-GOWT1	video 02	Fluo 2D	0.969438	Machine learning	ML									0.969438	0.969438
UNSW-AU	Fluo-N2DH-SIM+	video 01	Fluo 2D	0.983324	Machine learning	ML									0.983324	0.983324
UNSW-AU	Fluo-N2DH-SIM+	video 02	Fluo 2D	0.950199	Machine learning	ML									0.950199	0.950199
UNSW-AU	Fluo-N2DL-HeLa	video 01	Fluo 2D	0.985213	Machine learning	ML									0.985213	0.985213
UNSW-AU	Fluo-N2DL-HeLa	video 02	Fluo 2D	0.983493	Machine learning	ML									0.983493	0.983493
UNSW-AU	PhC-C2DH-U373	video 01	PhC	0.989266	Machine learning	ML									0.989266	0.989266
UNSW-AU	PhC-C2DH-U373	video 02	PhC	0.97408	Machine learning	ML									0.97408	0.97408
UNSW-AU	PhC-C2DL-PSC	video 01	PhC	0.959302	Machine learning	ML									0.959302	0.959302
UNSW-AU	PhC-C2DL-PSC	video 02	PhC	0.964044	Machine learning	ML									0.964044	0.964044
UP-PT	Fluo-C3DH-H157	video 01	Fluo 3D	0.98732	No detection	nonML			0.98732	0.98732	0.98732	0.98732	0.98732	0.98732	0.98732	0.98732
UP-PT	Fluo-C3DH-H157	video 02	Fluo 3D	0.869231	No detection	nonML			0.869231	0.869231	0.869231	0.869231	0.869231	0.869231	0.869231	0.869231
UP-PT	Fluo-C3DL-MDA231	video 01	Fluo 3D	0.797566	No detection	nonML			0.797566	0.797566	0.797566	0.797566	0.797566	0.797566	0.797566	0.797566
UP-PT	Fluo-C3DL-MDA231	video 02	Fluo 3D	0.777919	No detection	nonML			0.777919	0.777919	0.777919	0.777919	0.777919	0.777919	0.777919	0.777919
UP-PT	Fluo-N2DH-GOWT1	video 01	Fluo 2D	0.794559	No detection	nonML			0.794559	0.794559	0.794559	0.794559	0.794559	0.794559	0.794559	0.794559
UP-PT	Fluo-N2DH-GOWT1	video 02	Fluo 2D	0.928784	No detection	nonML			0.928784	0.928784	0.928784	0.928784	0.928784	0.928784	0.928784	0.928784
UP-PT	Fluo-N2DL-HeLa	video 01	Fluo 2D	0.97405	No detection	nonML			0.97405	0.97405	0.97405	0.97405	0.97405	0.97405	0.97405	0.97405
UP-PT	Fluo-N2DL-HeLa	video 02	Fluo 2D	0.97383	No detection	nonML			0.97383	0.97383	0.97383	0.97383	0.97383	0.97383	0.97383	0.97383
UP-PT	Fluo-N3DH-CHO	video 01	Fluo 3D	0.730456	No detection	nonML			0.730456	0.730456	0.730456	0.730456	0.730456	0.730456	0.730456	0.730456
UP-PT	Fluo-N3DH-CHO	video 02	Fluo 3D	0.907919	No detection	nonML			0.907919	0.907919	0.907919	0.907919	0.907919	0.907919	0.907919	0.907919
UP-PT	PhC-C2DL-PSC	video 01	PhC	0.906803	No detection	nonML			0.906803	0.906803	0.906803	0.906803	0.906803	0.906803	0.906803	0.906803
UP-PT	PhC-C2DL-PSC	video 02	PhC	0.919477	No detection	nonML			0.919477	0.919477	0.919477	0.919477	0.919477	0.919477	0.919477	0.919477
UPM-ES	Fluo-N2DH-GOWT1	video 01	Fluo 2D	0.785368	No detection	nonML	0.785368	0.785368	0.785368	0.785368	0.785368	0.785368	0.785368	0.785368	0.785368	0.785368
UPM-ES	Fluo-N2DH-GOWT1	video 02	Fluo 2D	0.860918	No detection	nonML	0.860918	0.860918	0.860918	0.860918	0.860918	0.860918	0.860918	0.860918	0.860918	0.860918
UPM-ES	Fluo-N2DL-HeLa	video 01	Fluo 2D	0.849766	No detection	nonML	0.849766	0.849766	0.849766	0.849766	0.849766	0.849766	0.849766	0.849766	0.849766	0.849766
UPM-ES	Fluo-N2DL-HeLa	video 02	Fluo 2D	0.856143	No detection	nonML	0.856143	0.856143	0.856143	0.856143	0.856143	0.856143	0.856143	0.856143	0.856143	0.856143
USYD-AU	Fluo-N2DH-SIM+	video 01	Fluo 2D	0.985759	Machine learning	ML								0.985759	0.985759	0.985759
USYD-AU	Fluo-N2DH-SIM+	video 02	Fluo 2D	0.95085	Machine learning	ML								0.95085	0.95085	0.95085
UVA-NL	DIC-C2DH-HeLa	video 01	DIC	0.954832	Machine learning	ML								0.954832	0.954832	0.954832
UVA-NL	DIC-C2DH-HeLa	video 02	DIC	0.961798	Machine learning	ML								0.961798	0.961798	0.961798
UVA-NL	Fluo-N2DH-SIM+	video 01	Fluo 2D	0.983306	Machine learning	ML								0.983306	0.983306	0.983306
UVA-NL	Fluo-N2DH-SIM+	video 02	Fluo 2D	0.96094	Machine learning	ML								0.96094	0.96094	0.96094
UVA-NL	PhC-C2DL-PSC	video 01	PhC	0.969002	Machine learning	ML								0.969002	0.969002	0.969002
UVA-NL	PhC-C2DL-PSC	video 02	PhC	0.975746	Machine learning	ML								0.975746	0.975746	0.975746
UZH-CH	Fluo-C2DL-MSC	video 01	Fluo 2D	0.564384	No detection	nonML			0.564384	0.564384	0.564384	0.564384	0.564384	0.564384	0.564384	0.564384
UZH-CH	Fluo-C2DL-MSC	video 02	Fluo 2D	0.595349	No detection	nonML			0.595349	0.595349	0.595349	0.595349	0.595349	0.595349	0.595349	0.595349
UZH-CH	Fluo-N2DH-GOWT1	video 01	Fluo 2D	0.72495	No detection	nonML			0.72495	0.72495	0.72495	0.72495	0.72495	0.72495	0.72495	0.72495
UZH-CH	Fluo-N2DH-GOWT1	video 02	Fluo 2D	0.838172	No detection	nonML			0.838172	0.838172	0.838172	0.838172	0.838172	0.838172	0.838172	0.838172
UZH-CH	Fluo-N2DH-SIM+	video 01	Fluo 2D	0.966246	No detection	nonML			0.966246	0.966246	0.966246	0.966246	0.966246	0.966246	0.966246	0.966246
UZH-CH	Fluo-N2DH-SIM+	video 02	Fluo 2D	0.803671	No detection	nonML			0.803671	0.803671	0.803671	0.803671	0.803671	0.803671	0.803671	0.803671
UZH-CH	Fluo-N2DL-HeLa	video 01	Fluo 2D	0.923387	No detection	nonML			0.923387	0.923387	0.923387	0.923387	0.923387	0.923387	0.923387	0.923387
UZH-CH	Fluo-N2DL-HeLa	video 02	Fluo 2D	0.956796	No detection	nonML			0.956796	0.956796	0.956796	0.956796	0.956796	0.956796	0.956796	0.956796
WARW-UK	Fluo-C3DH-A549	video 01	Fluo 3D	1	No detection	nonML								1	1	1
WARW-UK	Fluo-C3DH-A549	video 02	Fluo 3D	1	No detection	nonML								1	1	1
WARW-UK	Fluo-C3DH-A549-SIM	video 01	Fluo 3D	1	No detection	nonML								1	1	1
WARW-UK	Fluo-C3DH-A549-SIM	video 02	Fluo 3D	1	No detection	nonML								1	1	1
