# Supplementary material for: The Cell Tracking Challenge: 10 years of objective benchmarking
Source: Nat Methods. 2023 May 18;20(7):1010–20. doi: 10.1038/s41592-023-01879-y (PMC10333123; doi:10.1038/s41592-023-01879-y)
Supplement: Source Data Extended Data Fig. 4 — Statistical source data. [file 41592_2023_1879_MOESM14_ESM.xlsx]

## Sheet: Extended Data Figure 4
AU-TR	DIC-C2DH-HeLa	video 01	DIC	0.827813	Machine learning
AU-TR	DIC-C2DH-HeLa	video 02	DIC	0.872775	Machine learning
BFR-GE (1)	Fluo-N2DH-SIM+	video 01	Fluo 2D	0.893738	Machine learning
BFR-GE (1)	Fluo-N2DH-SIM+	video 02	Fluo 2D	0.758237	Machine learning
BFR-GE (1)	Fluo-N2DL-HeLa	video 01	Fluo 2D	0.926543	Machine learning
BFR-GE (1)	Fluo-N2DL-HeLa	video 02	Fluo 2D	0.91762	Machine learning
BFR-GE (2)	Fluo-C2DL-Huh7	video 01	Fluo 2D	0.863079	Machine learning
BFR-GE (2)	Fluo-C2DL-Huh7	video 02	Fluo 2D	0.759014	Machine learning
BGU-IL (1)	Fluo-C2DL-MSC	video 01	Fluo 2D	0.642747	Energy minimization
BGU-IL (1)	Fluo-C2DL-MSC	video 02	Fluo 2D	0.648061	Energy minimization
BGU-IL (1)	Fluo-N2DH-GOWT1	video 01	Fluo 2D	0.759302	Energy minimization
BGU-IL (1)	Fluo-N2DH-GOWT1	video 02	Fluo 2D	0.856068	Energy minimization
BGU-IL (1)	Fluo-N2DH-SIM+	video 01	Fluo 2D	0.75561	Energy minimization
BGU-IL (1)	Fluo-N2DH-SIM+	video 02	Fluo 2D	0.556773	Energy minimization
BGU-IL (2)	DIC-C2DH-HeLa	video 01	DIC	0.497174	Machine learning
BGU-IL (2)	DIC-C2DH-HeLa	video 02	DIC	0.525622	Machine learning
BGU-IL (2)	Fluo-N2DH-GOWT1	video 01	Fluo 2D	0.875059	Machine learning
BGU-IL (2)	Fluo-N2DH-GOWT1	video 02	Fluo 2D	0.833596	Machine learning
BGU-IL (2)	Fluo-N2DH-SIM+	video 01	Fluo 2D	0.86175	Machine learning
BGU-IL (2)	Fluo-N2DH-SIM+	video 02	Fluo 2D	0.742968	Machine learning
BGU-IL (2)	Fluo-N2DL-HeLa	video 01	Fluo 2D	0.849437	Machine learning
BGU-IL (2)	Fluo-N2DL-HeLa	video 02	Fluo 2D	0.828838	Machine learning
BGU-IL (2)	PhC-C2DL-PSC	video 01	PhC	0.614884	Machine learning
BGU-IL (2)	PhC-C2DL-PSC	video 02	PhC	0.606732	Machine learning
BGU-IL (3)	Fluo-N2DH-GOWT1	video 01	Fluo 2D	0.749959	Machine learning
BGU-IL (3)	Fluo-N2DH-GOWT1	video 02	Fluo 2D	0.863546	Machine learning
BGU-IL (3)	Fluo-N2DH-SIM+	video 01	Fluo 2D	0.821868	Machine learning
BGU-IL (3)	Fluo-N2DH-SIM+	video 02	Fluo 2D	0.734372	Machine learning
BGU-IL (3)	Fluo-N2DL-HeLa	video 01	Fluo 2D	0.761379	Machine learning
BGU-IL (3)	Fluo-N2DL-HeLa	video 02	Fluo 2D	0.737571	Machine learning
BGU-IL (3)	PhC-C2DH-U373	video 01	PhC	0.855734	Machine learning
BGU-IL (3)	PhC-C2DH-U373	video 02	PhC	0.83629	Machine learning
BGU-IL (3)	PhC-C2DL-PSC	video 01	PhC	0.634802	Machine learning
BGU-IL (3)	PhC-C2DL-PSC	video 02	PhC	0.616543	Machine learning
BGU-IL (4)	DIC-C2DH-HeLa	video 01	DIC	0.738862	Machine learning
BGU-IL (4)	DIC-C2DH-HeLa	video 02	DIC	0.836344	Machine learning
BGU-IL (4)	Fluo-C3DH-A549-SIM	video 01	Fluo 3D	0.625867	Machine learning
BGU-IL (4)	Fluo-C3DH-A549-SIM	video 02	Fluo 3D	0.504827	Machine learning
BGU-IL (4)	Fluo-N2DH-GOWT1	video 01	Fluo 2D	0.87847	Machine learning
BGU-IL (4)	Fluo-N2DH-GOWT1	video 02	Fluo 2D	0.86943	Machine learning
BGU-IL (4)	Fluo-N2DH-SIM+	video 01	Fluo 2D	0.775278	Machine learning
BGU-IL (4)	Fluo-N2DH-SIM+	video 02	Fluo 2D	0.70966	Machine learning
BGU-IL (4)	Fluo-N2DL-HeLa	video 01	Fluo 2D	0.848208	Machine learning
BGU-IL (4)	Fluo-N2DL-HeLa	video 02	Fluo 2D	0.853036	Machine learning
BGU-IL (4)	Fluo-N3DH-CHO	video 01	Fluo 3D	0.846775	Machine learning
BGU-IL (4)	Fluo-N3DH-CHO	video 02	Fluo 3D	0.767491	Machine learning
BGU-IL (4)	PhC-C2DH-U373	video 01	PhC	0.87303	Machine learning
BGU-IL (4)	PhC-C2DH-U373	video 02	PhC	0.844793	Machine learning
BGU-IL (5)	BF-C2DL-HSC	video 01	BF	0.753994	Machine learning
BGU-IL (5)	BF-C2DL-HSC	video 02	BF	0.791572	Machine learning
BGU-IL (5)	BF-C2DL-MuSC	video 01	BF	0.715124	Machine learning
BGU-IL (5)	BF-C2DL-MuSC	video 02	BF	0.7448	Machine learning
BGU-IL (5)	DIC-C2DH-HeLa	video 01	DIC	0.8201	Machine learning
BGU-IL (5)	DIC-C2DH-HeLa	video 02	DIC	0.87639	Machine learning
BGU-IL (5)	Fluo-C2DL-Huh7	video 01	Fluo 2D	0.837364	Machine learning
BGU-IL (5)	Fluo-C2DL-Huh7	video 02	Fluo 2D	0.664455	Machine learning
BGU-IL (5)	Fluo-C2DL-MSC	video 01	Fluo 2D	0.584138	Machine learning
BGU-IL (5)	Fluo-C2DL-MSC	video 02	Fluo 2D	0.537808	Machine learning
BGU-IL (5)	Fluo-C3DH-A549	video 01	Fluo 3D	0.867975	Machine learning
BGU-IL (5)	Fluo-C3DH-A549	video 02	Fluo 3D	0.832498	Machine learning
BGU-IL (5)	Fluo-C3DH-A549-SIM	video 01	Fluo 3D	0.89883	Machine learning
BGU-IL (5)	Fluo-C3DH-A549-SIM	video 02	Fluo 3D	0.873015	Machine learning
BGU-IL (5)	Fluo-C3DH-H157	video 01	Fluo 3D	0.862971	Machine learning
BGU-IL (5)	Fluo-C3DH-H157	video 02	Fluo 3D	0.847677	Machine learning
BGU-IL (5)	Fluo-C3DL-MDA231	video 01	Fluo 3D	0.582431	Machine learning
BGU-IL (5)	Fluo-C3DL-MDA231	video 02	Fluo 3D	0.506617	Machine learning
BGU-IL (5)	Fluo-N2DH-GOWT1	video 01	Fluo 2D	0.896147	Machine learning
BGU-IL (5)	Fluo-N2DH-GOWT1	video 02	Fluo 2D	0.944081	Machine learning
BGU-IL (5)	Fluo-N2DH-SIM+	video 01	Fluo 2D	0.853442	Machine learning
BGU-IL (5)	Fluo-N2DH-SIM+	video 02	Fluo 2D	0.7596	Machine learning
BGU-IL (5)	Fluo-N2DL-HeLa	video 01	Fluo 2D	0.934409	Machine learning
BGU-IL (5)	Fluo-N2DL-HeLa	video 02	Fluo 2D	0.909253	Machine learning
BGU-IL (5)	Fluo-N3DH-CE	video 01	Fluo 3D	0.598406	Machine learning
BGU-IL (5)	Fluo-N3DH-CE	video 02	Fluo 3D	0.569167	Machine learning
BGU-IL (5)	Fluo-N3DH-CHO	video 01	Fluo 3D	0.828476	Machine learning
BGU-IL (5)	Fluo-N3DH-CHO	video 02	Fluo 3D	0.808919	Machine learning
BGU-IL (5)	Fluo-N3DH-SIM+	video 01	Fluo 3D	0.873549	Machine learning
BGU-IL (5)	Fluo-N3DH-SIM+	video 02	Fluo 3D	0.767038	Machine learning
BGU-IL (5)	PhC-C2DH-U373	video 01	PhC	0.918372	Machine learning
BGU-IL (5)	PhC-C2DH-U373	video 02	PhC	0.92623	Machine learning
BGU-IL (5)	PhC-C2DL-PSC	video 01	PhC	0.650929	Machine learning
BGU-IL (5)	PhC-C2DL-PSC	video 02	PhC	0.630266	Machine learning
CALT-US	Fluo-N2DH-GOWT1	video 01	Fluo 2D	0.913184	Machine learning
CALT-US	Fluo-N2DH-GOWT1	video 02	Fluo 2D	0.945662	Machine learning
CALT-US (*)	BF-C2DL-HSC	video 01	BF	0.841173	Machine learning
CALT-US (*)	BF-C2DL-HSC	video 02	BF	0.868222	Machine learning
CALT-US (*)	BF-C2DL-MuSC	video 01	BF	0.769104	Machine learning
CALT-US (*)	BF-C2DL-MuSC	video 02	BF	0.771358	Machine learning
CALT-US (*)	DIC-C2DH-HeLa	video 01	DIC	0.859716	Machine learning
CALT-US (*)	DIC-C2DH-HeLa	video 02	DIC	0.894503	Machine learning
CALT-US (*)	Fluo-C2DL-MSC	video 01	Fluo 2D	0.621294	Machine learning
CALT-US (*)	Fluo-C2DL-MSC	video 02	Fluo 2D	0.596768	Machine learning
CALT-US (*)	Fluo-C3DH-A549	video 01	Fluo 3D	0.89879	Machine learning
CALT-US (*)	Fluo-C3DH-A549	video 02	Fluo 3D	0.857166	Machine learning
CALT-US (*)	Fluo-C3DH-H157	video 01	Fluo 3D	0.848803	Machine learning
CALT-US (*)	Fluo-C3DH-H157	video 02	Fluo 3D	0.931632	Machine learning
CALT-US (*)	Fluo-C3DL-MDA231	video 01	Fluo 3D	0.759947	Machine learning
CALT-US (*)	Fluo-C3DL-MDA231	video 02	Fluo 3D	0.659097	Machine learning
CALT-US (*)	Fluo-N2DL-HeLa	video 01	Fluo 2D	0.915778	Machine learning
CALT-US (*)	Fluo-N2DL-HeLa	video 02	Fluo 2D	0.903967	Machine learning
CALT-US (*)	Fluo-N3DH-CE	video 01	Fluo 3D	0.565359	Machine learning
CALT-US (*)	Fluo-N3DH-CE	video 02	Fluo 3D	0.822952	Machine learning
CALT-US (*)	Fluo-N3DH-CHO	video 01	Fluo 3D	0.951791	Machine learning
CALT-US (*)	Fluo-N3DH-CHO	video 02	Fluo 3D	0.897776	Machine learning
CALT-US (*)	PhC-C2DH-U373	video 01	PhC	0.932889	Machine learning
CALT-US (*)	PhC-C2DH-U373	video 02	PhC	0.929758	Machine learning
CALT-US (*)	PhC-C2DL-PSC	video 01	PhC	0.719491	Machine learning
CALT-US (*)	PhC-C2DL-PSC	video 02	PhC	0.727761	Machine learning
CAS-CN	BF-C2DL-HSC	video 01	BF	0.764226	Machine learning
CAS-CN	BF-C2DL-HSC	video 02	BF	0.722992	Machine learning
CAS-CN	BF-C2DL-MuSC	video 01	BF	0.696962	Machine learning
CAS-CN	BF-C2DL-MuSC	video 02	BF	0.708811	Machine learning
CAS-CN	DIC-C2DH-HeLa	video 01	DIC	0.820408	Machine learning
CAS-CN	DIC-C2DH-HeLa	video 02	DIC	0.86101	Machine learning
CAS-CN	Fluo-C2DL-Huh7	video 01	Fluo 2D	0.777596	Machine learning
CAS-CN	Fluo-C2DL-Huh7	video 02	Fluo 2D	0.603017	Machine learning
CAS-CN	Fluo-C2DL-MSC	video 01	Fluo 2D	0.668165	Machine learning
CAS-CN	Fluo-C2DL-MSC	video 02	Fluo 2D	0.535942	Machine learning
CAS-CN	Fluo-N2DH-GOWT1	video 01	Fluo 2D	0.801806	Machine learning
CAS-CN	Fluo-N2DH-GOWT1	video 02	Fluo 2D	0.930832	Machine learning
CAS-CN	Fluo-N2DH-SIM+	video 01	Fluo 2D	0.852472	Machine learning
CAS-CN	Fluo-N2DH-SIM+	video 02	Fluo 2D	0.688123	Machine learning
CAS-CN	Fluo-N2DL-HeLa	video 01	Fluo 2D	0.83224	Machine learning
CAS-CN	Fluo-N2DL-HeLa	video 02	Fluo 2D	0.887154	Machine learning
CAS-CN	PhC-C2DH-U373	video 01	PhC	0.923151	Machine learning
CAS-CN	PhC-C2DH-U373	video 02	PhC	0.916699	Machine learning
CAS-CN	PhC-C2DL-PSC	video 01	PhC	0.681515	Machine learning
CAS-CN	PhC-C2DL-PSC	video 02	PhC	0.708491	Machine learning
COM-US	Fluo-C3DH-H157	video 01	Fluo 3D	0.731125	Thresholding
COM-US	Fluo-C3DH-H157	video 02	Fluo 3D	0.729806	Thresholding
COM-US	Fluo-C3DL-MDA231	video 01	Fluo 3D	0.415137	Thresholding
COM-US	Fluo-C3DL-MDA231	video 02	Fluo 3D	0.382454	Thresholding
COM-US	Fluo-N3DH-CHO	video 01	Fluo 3D	0.920467	Thresholding
COM-US	Fluo-N3DH-CHO	video 02	Fluo 3D	0.837944	Thresholding
CSU-CN	BF-C2DL-HSC	video 01	BF	0.761825	Machine learning
CSU-CN	BF-C2DL-HSC	video 02	BF	0.785641	Machine learning
CSU-CN	DIC-C2DH-HeLa	video 01	DIC	0.855892	Machine learning
CSU-CN	DIC-C2DH-HeLa	video 02	DIC	0.875538	Machine learning
CSU-CN	Fluo-N2DH-GOWT1	video 01	Fluo 2D	0.928882	Machine learning
CSU-CN	Fluo-N2DH-GOWT1	video 02	Fluo 2D	0.947819	Machine learning
CSU-CN	Fluo-N2DL-HeLa	video 01	Fluo 2D	0.882937	Machine learning
CSU-CN	Fluo-N2DL-HeLa	video 02	Fluo 2D	0.871869	Machine learning
CSU-CN	PhC-C2DL-PSC	video 01	PhC	0.712858	Machine learning
CSU-CN	PhC-C2DL-PSC	video 02	PhC	0.727215	Machine learning
CUHK-HK	Fluo-N2DH-GOWT1	video 01	Fluo 2D	0.861601	Machine learning
CUHK-HK	Fluo-N2DH-GOWT1	video 02	Fluo 2D	0.803962	Machine learning
CUL-UK	Fluo-C3DH-H157	video 01	Fluo 3D	0.538782	Thresholding
CUL-UK	Fluo-C3DH-H157	video 02	Fluo 3D	0.464609	Thresholding
CUL-UK	Fluo-N2DL-HeLa	video 01	Fluo 2D	0.725391	Thresholding
CUL-UK	Fluo-N2DL-HeLa	video 02	Fluo 2D	0.726628	Thresholding
CUL-UK	Fluo-N3DH-CHO	video 01	Fluo 3D	0.926898	Thresholding
CUL-UK	Fluo-N3DH-CHO	video 02	Fluo 3D	0.8292	Thresholding
CUNI-CZ	Fluo-C3DH-H157	video 01	Fluo 3D	0.75436	Thresholding
CUNI-CZ	Fluo-C3DH-H157	video 02	Fluo 3D	0.771358	Thresholding
CUNI-CZ	Fluo-N2DH-GOWT1	video 01	Fluo 2D	0.855353	Thresholding
CUNI-CZ	Fluo-N2DH-GOWT1	video 02	Fluo 2D	0.919422	Thresholding
CUNI-CZ	Fluo-N2DL-HeLa	video 01	Fluo 2D	0.782692	Thresholding
CUNI-CZ	Fluo-N2DL-HeLa	video 02	Fluo 2D	0.76299	Thresholding
CUNI-CZ	Fluo-N3DH-CHO	video 01	Fluo 3D	0.789593	Thresholding
CUNI-CZ	Fluo-N3DH-CHO	video 02	Fluo 3D	0.72014	Thresholding
CVUT-CZ	DIC-C2DH-HeLa	video 01	DIC	0.747921	Machine learning
CVUT-CZ	DIC-C2DH-HeLa	video 02	DIC	0.835872	Machine learning
CVUT-CZ	Fluo-C2DL-MSC	video 01	Fluo 2D	0.554004	Machine learning
CVUT-CZ	Fluo-C2DL-MSC	video 02	Fluo 2D	0.604118	Machine learning
CVUT-CZ	Fluo-N2DH-GOWT1	video 01	Fluo 2D	0.850532	Machine learning
CVUT-CZ	Fluo-N2DH-GOWT1	video 02	Fluo 2D	0.936862	Machine learning
CVUT-CZ	Fluo-N2DH-SIM+	video 01	Fluo 2D	0.885354	Machine learning
CVUT-CZ	Fluo-N2DH-SIM+	video 02	Fluo 2D	0.728834	Machine learning
CVUT-CZ	Fluo-N2DL-HeLa	video 01	Fluo 2D	0.900599	Machine learning
CVUT-CZ	Fluo-N2DL-HeLa	video 02	Fluo 2D	0.899465	Machine learning
CVUT-CZ	PhC-C2DH-U373	video 01	PhC	0.92323	Machine learning
CVUT-CZ	PhC-C2DH-U373	video 02	PhC	0.920842	Machine learning
CVUT-CZ	PhC-C2DL-PSC	video 01	PhC	0.665437	Machine learning
CVUT-CZ	PhC-C2DL-PSC	video 02	PhC	0.699096	Machine learning
DESU-US	Fluo-C2DL-MSC	video 01	Fluo 2D	0.651316	Region growing
DESU-US	Fluo-C2DL-MSC	video 02	Fluo 2D	0.645922	Region growing
DESU-US	Fluo-N2DH-GOWT1	video 01	Fluo 2D	0.781734	Region growing
DESU-US	Fluo-N2DH-GOWT1	video 02	Fluo 2D	0.859171	Region growing
DESU-US	Fluo-N2DH-SIM+	video 01	Fluo 2D	0.859272	Region growing
DESU-US	Fluo-N2DH-SIM+	video 02	Fluo 2D	0.570591	Region growing
DESU-US	Fluo-N2DL-HeLa	video 01	Fluo 2D	0.875708	Region growing
DESU-US	Fluo-N2DL-HeLa	video 02	Fluo 2D	0.788546	Region growing
DESU-US	PhC-C2DL-PSC	video 01	PhC	0.546708	Region growing
DESU-US	PhC-C2DL-PSC	video 02	PhC	0.528041	Region growing
DKFZ-GE	Fluo-C3DH-A549	video 01	Fluo 3D	0.917562	Machine learning
DKFZ-GE	Fluo-C3DH-A549	video 02	Fluo 3D	0.898981	Machine learning
DKFZ-GE	Fluo-C3DH-A549-SIM	video 01	Fluo 3D	0.958973	Machine learning
DKFZ-GE	Fluo-C3DH-A549-SIM	video 02	Fluo 3D	0.950753	Machine learning
DKFZ-GE	Fluo-N2DH-SIM+	video 01	Fluo 2D	0.901202	Machine learning
DKFZ-GE	Fluo-N2DH-SIM+	video 02	Fluo 2D	0.762265	Machine learning
DKFZ-GE	Fluo-N3DH-SIM+	video 01	Fluo 3D	0.953623	Machine learning
DKFZ-GE	Fluo-N3DH-SIM+	video 02	Fluo 3D	0.85872	Machine learning
DREX-US	BF-C2DL-HSC	video 01	BF	0.658772	Thresholding
DREX-US	BF-C2DL-HSC	video 02	BF	0.767283	Thresholding
DREX-US	BF-C2DL-MuSC	video 01	BF	0.464644	Thresholding
DREX-US	BF-C2DL-MuSC	video 02	BF	0.460929	Thresholding
DREX-US	Fluo-C2DL-Huh7	video 01	Fluo 2D	0.641772	Thresholding
DREX-US	Fluo-C2DL-Huh7	video 02	Fluo 2D	0.438627	Thresholding
DREX-US	Fluo-C2DL-MSC	video 01	Fluo 2D	0.524177	Thresholding
DREX-US	Fluo-C2DL-MSC	video 02	Fluo 2D	0.567475	Thresholding
DREX-US	Fluo-C3DH-A549	video 01	Fluo 3D	0.792403	Thresholding
DREX-US	Fluo-C3DH-A549	video 02	Fluo 3D	0.662072	Thresholding
DREX-US	Fluo-C3DH-A549-SIM	video 01	Fluo 3D	0.758555	Thresholding
DREX-US	Fluo-C3DH-A549-SIM	video 02	Fluo 3D	0.681694	Thresholding
DREX-US	Fluo-N2DH-GOWT1	video 01	Fluo 2D	0.858134	Thresholding
DREX-US	Fluo-N2DH-GOWT1	video 02	Fluo 2D	0.869983	Thresholding
DREX-US	Fluo-N2DH-SIM+	video 01	Fluo 2D	0.842982	Thresholding
DREX-US	Fluo-N2DH-SIM+	video 02	Fluo 2D	0.618878	Thresholding
DREX-US	Fluo-N2DL-HeLa	video 01	Fluo 2D	0.868719	Thresholding
DREX-US	Fluo-N2DL-HeLa	video 02	Fluo 2D	0.857387	Thresholding
DREX-US	Fluo-N3DH-CHO	video 01	Fluo 3D	0.91155	Thresholding
DREX-US	Fluo-N3DH-CHO	video 02	Fluo 3D	0.892189	Thresholding
DREX-US	Fluo-N3DL-DRO	video 01	Fluo 3D	0.541354	Thresholding
DREX-US	Fluo-N3DL-DRO	video 02	Fluo 3D	0.452411	Thresholding
DREX-US	PhC-C2DH-U373	video 01	PhC	0.720015	Thresholding
DREX-US	PhC-C2DH-U373	video 02	PhC	0.637941	Thresholding
DREX-US	PhC-C2DL-PSC	video 01	PhC	0.521088	Thresholding
DREX-US	PhC-C2DL-PSC	video 02	PhC	0.543026	Thresholding
DREX-US (*)	Fluo-C3DH-H157	video 01	Fluo 3D	0.87256	Thresholding
DREX-US (*)	Fluo-C3DH-H157	video 02	Fluo 3D	0.859709	Thresholding
FR-GE (1)	PhC-C2DH-U373	video 01	PhC	0.830624	Energy minimization
FR-GE (1)	PhC-C2DH-U373	video 02	PhC	0.822327	Energy minimization
FR-GE (1)	PhC-C2DL-PSC	video 01	PhC	0.540889	Energy minimization
FR-GE (1)	PhC-C2DL-PSC	video 02	PhC	0.555352	Energy minimization
FR-GE (2)	DIC-C2DH-HeLa	video 01	DIC	0.749824	Machine learning
FR-GE (2)	DIC-C2DH-HeLa	video 02	DIC	0.801464	Machine learning
FR-GE (2)	Fluo-C2DL-MSC	video 01	Fluo 2D	0.54451	Machine learning
FR-GE (2)	Fluo-C2DL-MSC	video 02	Fluo 2D	0.618698	Machine learning
FR-GE (2)	Fluo-N2DH-SIM+	video 01	Fluo 2D	0.850911	Machine learning
FR-GE (2)	Fluo-N2DH-SIM+	video 02	Fluo 2D	0.711739	Machine learning
FR-GE (2)	Fluo-N2DL-HeLa	video 01	Fluo 2D	0.91683	Machine learning
FR-GE (2)	Fluo-N2DL-HeLa	video 02	Fluo 2D	0.889061	Machine learning
FR-GE (2)	PhC-C2DH-U373	video 01	PhC	0.92621	Machine learning
FR-GE (2)	PhC-C2DH-U373	video 02	PhC	0.91429	Machine learning
FR-GE (2)	PhC-C2DL-PSC	video 01	PhC	0.543004	Machine learning
FR-GE (2)	PhC-C2DL-PSC	video 02	PhC	0.528215	Machine learning
FR-GE (3)	DIC-C2DH-HeLa	video 01	DIC	0.738921	Machine learning
FR-GE (3)	DIC-C2DH-HeLa	video 02	DIC	0.770719	Machine learning
FR-GE (3)	Fluo-N2DL-HeLa	video 01	Fluo 2D	0.901734	Machine learning
FR-GE (3)	Fluo-N2DL-HeLa	video 02	Fluo 2D	0.901796	Machine learning
FR-GE (3)	PhC-C2DH-U373	video 01	PhC	0.921262	Machine learning
FR-GE (3)	PhC-C2DH-U373	video 02	PhC	0.927216	Machine learning
FR-GE (3)	PhC-C2DL-PSC	video 01	PhC	0.612733	Machine learning
FR-GE (3)	PhC-C2DL-PSC	video 02	PhC	0.652905	Machine learning
HD-GE (BMCV) (1)	Fluo-C3DH-H157	video 01	Fluo 3D	0.829275	Thresholding
HD-GE (BMCV) (1)	Fluo-C3DH-H157	video 02	Fluo 3D	0.802687	Thresholding
HD-GE (BMCV) (1)	Fluo-N2DH-GOWT1	video 01	Fluo 2D	0.85163	Thresholding
HD-GE (BMCV) (1)	Fluo-N2DH-GOWT1	video 02	Fluo 2D	0.895968	Thresholding
HD-GE (BMCV) (1)	Fluo-N2DL-HeLa	video 01	Fluo 2D	0.828053	Thresholding
HD-GE (BMCV) (1)	Fluo-N2DL-HeLa	video 02	Fluo 2D	0.802933	Thresholding
HD-GE (BMCV) (1)	Fluo-N3DH-CE	video 01	Fluo 3D	0.473939	Thresholding
HD-GE (BMCV) (1)	Fluo-N3DH-CE	video 02	Fluo 3D	0.727785	Thresholding
HD-GE (BMCV) (1)	Fluo-N3DH-CHO	video 01	Fluo 3D	0.934443	Thresholding
HD-GE (BMCV) (1)	Fluo-N3DH-CHO	video 02	Fluo 3D	0.862461	Thresholding
HD-GE (BMCV) (1)	PhC-C2DL-PSC	video 01	PhC	0.395713	Thresholding
HD-GE (BMCV) (1)	PhC-C2DL-PSC	video 02	PhC	0.420503	Thresholding
HD-GE (BMCV) (2)	Fluo-C3DH-A549	video 01	Fluo 3D	0.616519	Machine learning
HD-GE (BMCV) (2)	Fluo-C3DH-A549	video 02	Fluo 3D	0.51518	Machine learning
HD-GE (BMCV) (2)	Fluo-C3DH-A549-SIM	video 01	Fluo 3D	0.793115	Machine learning
HD-GE (BMCV) (2)	Fluo-C3DH-A549-SIM	video 02	Fluo 3D	0.760152	Machine learning
HD-GE (BMCV) (2)	Fluo-C3DH-H157	video 01	Fluo 3D	0.748955	Machine learning
HD-GE (BMCV) (2)	Fluo-C3DH-H157	video 02	Fluo 3D	0.672666	Machine learning
HD-GE (BMCV) (2)	Fluo-C3DL-MDA231	video 01	Fluo 3D	0.525795	Machine learning
HD-GE (BMCV) (2)	Fluo-C3DL-MDA231	video 02	Fluo 3D	0.439777	Machine learning
HD-GE (BMCV) (2)	Fluo-N2DH-SIM+	video 01	Fluo 2D	0.844974	Machine learning
HD-GE (BMCV) (2)	Fluo-N2DH-SIM+	video 02	Fluo 2D	0.598071	Machine learning
HD-GE (BMCV) (2)	PhC-C2DH-U373	video 01	PhC	0.907394	Machine learning
HD-GE (BMCV) (2)	PhC-C2DH-U373	video 02	PhC	0.893798	Machine learning
HD-GE (BMCV) (3)	Fluo-C3DH-A549-SIM	video 01	Fluo 3D	0.957434	Machine learning
HD-GE (BMCV) (3)	Fluo-C3DH-A549-SIM	video 02	Fluo 3D	0.943672	Machine learning
HD-GE (BMCV) (3)	Fluo-C3DL-MDA231	video 01	Fluo 3D	0.682988	Machine learning
HD-GE (BMCV) (3)	Fluo-C3DL-MDA231	video 02	Fluo 3D	0.609747	Machine learning
HD-GE (BMCV) (3)	Fluo-N3DL-TRIC	video 01	Fluo 3D	0.804825	Machine learning
HD-GE (BMCV) (3)	Fluo-N3DL-TRIC	video 02	Fluo 3D	0.759111	Machine learning
HD-GE (IWR)	Fluo-N2DH-SIM+	video 01	Fluo 2D	0.823637	Machine learning
HD-GE (IWR)	Fluo-N2DH-SIM+	video 02	Fluo 2D	0.63373	Machine learning
HD-GE (IWR)	Fluo-N2DL-HeLa	video 01	Fluo 2D	0.772974	Machine learning
HD-GE (IWR)	Fluo-N2DL-HeLa	video 02	Fluo 2D	0.716816	Machine learning
HD-GE (IWR)	PhC-C2DL-PSC	video 01	PhC	0.668287	Machine learning
HD-GE (IWR)	PhC-C2DL-PSC	video 02	PhC	0.662612	Machine learning
HDU-CN	BF-C2DL-MuSC	video 01	BF	0.774094	Machine learning
HDU-CN	BF-C2DL-MuSC	video 02	BF	0.765611	Machine learning
HIT-CN (1)	Fluo-N2DH-GOWT1	video 01	Fluo 2D	0.763531	Machine learning
HIT-CN (1)	Fluo-N2DH-GOWT1	video 02	Fluo 2D	0.817365	Machine learning
HIT-CN (1)	Fluo-N2DH-SIM+	video 01	Fluo 2D	0.882477	Machine learning
HIT-CN (1)	Fluo-N2DH-SIM+	video 02	Fluo 2D	0.684733	Machine learning
HIT-CN (1)	Fluo-N2DL-HeLa	video 01	Fluo 2D	0.92845	Machine learning
HIT-CN (1)	Fluo-N2DL-HeLa	video 02	Fluo 2D	0.908667	Machine learning
HIT-CN (1)	PhC-C2DH-U373	video 01	PhC	0.76988	Machine learning
HIT-CN (1)	PhC-C2DH-U373	video 02	PhC	0.78076	Machine learning
HIT-CN (1)	PhC-C2DL-PSC	video 01	PhC	0.6481	Machine learning
HIT-CN (1)	PhC-C2DL-PSC	video 02	PhC	0.657411	Machine learning
HIT-CN (2)	Fluo-N2DH-GOWT1	video 01	Fluo 2D	0.898187	Machine learning
HIT-CN (2)	Fluo-N2DH-GOWT1	video 02	Fluo 2D	0.921054	Machine learning
HIT-CN (2)	Fluo-N2DH-SIM+	video 01	Fluo 2D	0.87282	Machine learning
HIT-CN (2)	Fluo-N2DH-SIM+	video 02	Fluo 2D	0.737477	Machine learning
HIT-CN (2)	PhC-C2DH-U373	video 01	PhC	0.894753	Machine learning
HIT-CN (2)	PhC-C2DH-U373	video 02	PhC	0.861795	Machine learning
HKI-GE	Fluo-N2DH-GOWT1	video 01	Fluo 2D	0.768741	Thresholding
HKI-GE	Fluo-N2DH-GOWT1	video 02	Fluo 2D	0.871946	Thresholding
HKI-GE	PhC-C2DH-U373	video 01	PhC	0.618094	Thresholding
HKI-GE	PhC-C2DH-U373	video 02	PhC	0.611028	Thresholding
IGFL-FR	Fluo-N3DH-CE	video 01	Fluo 3D	0.599188	Machine learning
IGFL-FR	Fluo-N3DH-CE	video 02	Fluo 3D	0.663328	Machine learning
IGFL-FR (*)	BF-C2DL-MuSC	video 01	BF	0.514692	Machine learning
IGFL-FR (*)	BF-C2DL-MuSC	video 02	BF	0.497084	Machine learning
IGFL-FR (*)	DIC-C2DH-HeLa	video 01	DIC	0.69377	Machine learning
IGFL-FR (*)	DIC-C2DH-HeLa	video 02	DIC	0.792093	Machine learning
IGFL-FR (*)	Fluo-C3DH-A549	video 01	Fluo 3D	0.588951	Machine learning
IGFL-FR (*)	Fluo-C3DH-A549	video 02	Fluo 3D	0.465064	Machine learning
IGFL-FR (*)	Fluo-C3DH-H157	video 01	Fluo 3D	0.536484	Machine learning
IGFL-FR (*)	Fluo-C3DH-H157	video 02	Fluo 3D	0.611085	Machine learning
IGFL-FR (*)	Fluo-C3DL-MDA231	video 01	Fluo 3D	0.433781	Machine learning
IGFL-FR (*)	Fluo-C3DL-MDA231	video 02	Fluo 3D	0.377655	Machine learning
IGFL-FR (*)	Fluo-N2DH-GOWT1	video 01	Fluo 2D	0.786075	Machine learning
IGFL-FR (*)	Fluo-N2DH-GOWT1	video 02	Fluo 2D	0.899757	Machine learning
IGFL-FR (*)	Fluo-N2DL-HeLa	video 01	Fluo 2D	0.884785	Machine learning
IGFL-FR (*)	Fluo-N2DL-HeLa	video 02	Fluo 2D	0.865463	Machine learning
IGFL-FR (*)	Fluo-N3DH-CHO	video 01	Fluo 3D	0.703768	Machine learning
IGFL-FR (*)	Fluo-N3DH-CHO	video 02	Fluo 3D	0.684834	Machine learning
IGFL-FR (*)	PhC-C2DH-U373	video 01	PhC	0.752053	Machine learning
IGFL-FR (*)	PhC-C2DH-U373	video 02	PhC	0.72518	Machine learning
IGFL-FR (*)	PhC-C2DL-PSC	video 01	PhC	0.691083	Machine learning
IGFL-FR (*)	PhC-C2DL-PSC	video 02	PhC	0.682416	Machine learning
IMCB-SG (1)	Fluo-N2DH-GOWT1	video 01	Fluo 2D	0.50287	Thresholding
IMCB-SG (1)	Fluo-N2DH-GOWT1	video 02	Fluo 2D	0.554312	Thresholding
IMCB-SG (2)	Fluo-C3DL-MDA231	video 01	Fluo 3D	0.523415	Thresholding
IMCB-SG (2)	Fluo-C3DL-MDA231	video 02	Fluo 3D	0.484592	Thresholding
IMCB-SG (2)	Fluo-N3DH-CHO	video 01	Fluo 3D	0.78806	Thresholding
IMCB-SG (2)	Fluo-N3DH-CHO	video 02	Fluo 3D	0.705173	Thresholding
JAN-US	Fluo-N3DH-CE	video 01	Fluo 3D	0.548499	Region growing
JAN-US	Fluo-N3DH-CE	video 02	Fluo 3D	0.650089	Region growing
KIT-GE (1)	Fluo-N2DH-GOWT1	video 01	Fluo 2D	0.781161	Thresholding
KIT-GE (1)	Fluo-N2DH-GOWT1	video 02	Fluo 2D	0.853591	Thresholding
KIT-GE (1)	Fluo-N2DL-HeLa	video 01	Fluo 2D	0.77249	Thresholding
KIT-GE (1)	Fluo-N2DL-HeLa	video 02	Fluo 2D	0.767711	Thresholding
KIT-GE (1)	Fluo-N3DH-CHO	video 01	Fluo 3D	0.650908	Thresholding
KIT-GE (1)	Fluo-N3DH-CHO	video 02	Fluo 3D	0.519345	Thresholding
KIT-GE (2)	BF-C2DL-HSC	video 01	BF	0.72503	Machine learning
KIT-GE (2)	BF-C2DL-HSC	video 02	BF	0.774947	Machine learning
KIT-GE (2)	BF-C2DL-MuSC	video 01	BF	0.740294	Machine learning
KIT-GE (2)	BF-C2DL-MuSC	video 02	BF	0.663163	Machine learning
KIT-GE (2)	Fluo-C3DH-H157	video 01	Fluo 3D	0.789372	Machine learning
KIT-GE (2)	Fluo-C3DH-H157	video 02	Fluo 3D	0.787865	Machine learning
KIT-GE (2)	Fluo-C3DL-MDA231	video 01	Fluo 3D	0.645273	Machine learning
KIT-GE (2)	Fluo-C3DL-MDA231	video 02	Fluo 3D	0.586043	Machine learning
KIT-GE (2)	Fluo-N2DH-GOWT1	video 01	Fluo 2D	0.80768	Machine learning
KIT-GE (2)	Fluo-N2DH-GOWT1	video 02	Fluo 2D	0.849297	Machine learning
KIT-GE (2)	Fluo-N2DH-SIM+	video 01	Fluo 2D	0.870923	Machine learning
KIT-GE (2)	Fluo-N2DH-SIM+	video 02	Fluo 2D	0.729877	Machine learning
KIT-GE (2)	Fluo-N2DL-HeLa	video 01	Fluo 2D	0.89764	Machine learning
KIT-GE (2)	Fluo-N2DL-HeLa	video 02	Fluo 2D	0.892936	Machine learning
KIT-GE (2)	Fluo-N3DH-CE	video 01	Fluo 3D	0.656226	Machine learning
KIT-GE (2)	Fluo-N3DH-CE	video 02	Fluo 3D	0.802635	Machine learning
KIT-GE (2)	Fluo-N3DH-CHO	video 01	Fluo 3D	0.885669	Machine learning
KIT-GE (2)	Fluo-N3DH-CHO	video 02	Fluo 3D	0.855999	Machine learning
KIT-GE (2)	Fluo-N3DH-SIM+	video 01	Fluo 3D	0.750924	Machine learning
KIT-GE (2)	Fluo-N3DH-SIM+	video 02	Fluo 3D	0.584788	Machine learning
KIT-GE (2)	Fluo-N3DL-TRIC	video 01	Fluo 3D	0.875201	Machine learning
KIT-GE (2)	Fluo-N3DL-TRIC	video 02	Fluo 3D	0.766427	Machine learning
KIT-GE (2)	Fluo-N3DL-TRIF	video 01	Fluo 3D	0.457848	Machine learning
KIT-GE (2)	Fluo-N3DL-TRIF	video 02	Fluo 3D	0.743534	Machine learning
KIT-GE (3)	BF-C2DL-HSC	video 01	BF	0.809444	Machine learning
KIT-GE (3)	BF-C2DL-HSC	video 02	BF	0.826681	Machine learning
KIT-GE (3)	BF-C2DL-MuSC	video 01	BF	0.757417	Machine learning
KIT-GE (3)	BF-C2DL-MuSC	video 02	BF	0.790347	Machine learning
KIT-GE (3)	DIC-C2DH-HeLa	video 01	DIC	0.788426	Machine learning
KIT-GE (3)	DIC-C2DH-HeLa	video 02	DIC	0.768481	Machine learning
KIT-GE (3)	Fluo-C2DL-Huh7	video 01	Fluo 2D	0.841085	Machine learning
KIT-GE (3)	Fluo-C2DL-Huh7	video 02	Fluo 2D	0.740216	Machine learning
KIT-GE (3)	Fluo-C2DL-MSC	video 01	Fluo 2D	0.645367	Machine learning
KIT-GE (3)	Fluo-C2DL-MSC	video 02	Fluo 2D	0.589249	Machine learning
KIT-GE (3)	Fluo-C3DH-A549	video 01	Fluo 3D	0.90486	Machine learning
KIT-GE (3)	Fluo-C3DH-A549	video 02	Fluo 3D	0.793506	Machine learning
KIT-GE (3)	Fluo-C3DH-H157	video 01	Fluo 3D	0.868624	Machine learning
KIT-GE (3)	Fluo-C3DH-H157	video 02	Fluo 3D	0.886905	Machine learning
KIT-GE (3)	Fluo-C3DL-MDA231	video 01	Fluo 3D	0.762125	Machine learning
KIT-GE (3)	Fluo-C3DL-MDA231	video 02	Fluo 3D	0.657122	Machine learning
KIT-GE (3)	Fluo-N2DH-GOWT1	video 01	Fluo 2D	0.822929	Machine learning
KIT-GE (3)	Fluo-N2DH-GOWT1	video 02	Fluo 2D	0.878016	Machine learning
KIT-GE (3)	Fluo-N2DH-SIM+	video 01	Fluo 2D	0.856064	Machine learning
KIT-GE (3)	Fluo-N2DH-SIM+	video 02	Fluo 2D	0.74496	Machine learning
KIT-GE (3)	Fluo-N2DL-HeLa	video 01	Fluo 2D	0.889114	Machine learning
KIT-GE (3)	Fluo-N2DL-HeLa	video 02	Fluo 2D	0.876738	Machine learning
KIT-GE (3)	Fluo-N3DH-CE	video 01	Fluo 3D	0.520004	Machine learning
KIT-GE (3)	Fluo-N3DH-CE	video 02	Fluo 3D	0.764238	Machine learning
KIT-GE (3)	Fluo-N3DH-CHO	video 01	Fluo 3D	0.863024	Machine learning
KIT-GE (3)	Fluo-N3DH-CHO	video 02	Fluo 3D	0.80269	Machine learning
KIT-GE (3)	Fluo-N3DH-SIM+	video 01	Fluo 3D	0.831269	Machine learning
KIT-GE (3)	Fluo-N3DH-SIM+	video 02	Fluo 3D	0.685823	Machine learning
KIT-GE (3)	PhC-C2DH-U373	video 01	PhC	0.869394	Machine learning
KIT-GE (3)	PhC-C2DH-U373	video 02	PhC	0.882829	Machine learning
KIT-GE (3)	PhC-C2DL-PSC	video 01	PhC	0.741581	Machine learning
KIT-GE (3)	PhC-C2DL-PSC	video 02	PhC	0.745004	Machine learning
KIT-GE (4)	BF-C2DL-HSC	video 01	BF	0.820558	Machine learning
KIT-GE (4)	BF-C2DL-HSC	video 02	BF	0.832029	Machine learning
KIT-GE (4)	BF-C2DL-MuSC	video 01	BF	0.789687	Machine learning
KIT-GE (4)	BF-C2DL-MuSC	video 02	BF	0.77427	Machine learning
KIT-GE (4)	DIC-C2DH-HeLa	video 01	DIC	0.796108	Machine learning
KIT-GE (4)	DIC-C2DH-HeLa	video 02	DIC	0.851832	Machine learning
KIT-GE (4)	Fluo-C2DL-MSC	video 01	Fluo 2D	0.628287	Machine learning
KIT-GE (4)	Fluo-C2DL-MSC	video 02	Fluo 2D	0.530424	Machine learning
KIT-GE (4)	Fluo-N2DH-GOWT1	video 01	Fluo 2D	0.906809	Machine learning
KIT-GE (4)	Fluo-N2DH-GOWT1	video 02	Fluo 2D	0.950986	Machine learning
KIT-GE (4)	Fluo-N2DH-SIM+	video 01	Fluo 2D	0.88889	Machine learning
KIT-GE (4)	Fluo-N2DH-SIM+	video 02	Fluo 2D	0.772093	Machine learning
KIT-GE (4)	Fluo-N2DL-HeLa	video 01	Fluo 2D	0.913618	Machine learning
KIT-GE (4)	Fluo-N2DL-HeLa	video 02	Fluo 2D	0.898978	Machine learning
KIT-GE (4)	PhC-C2DH-U373	video 01	PhC	0.919836	Machine learning
KIT-GE (4)	PhC-C2DH-U373	video 02	PhC	0.919462	Machine learning
KIT-GE (4)	PhC-C2DL-PSC	video 01	PhC	0.729878	Machine learning
KIT-GE (4)	PhC-C2DL-PSC	video 02	PhC	0.750233	Machine learning
KTH-SE (1)	Fluo-C2DL-Huh7	video 01	Fluo 2D	0.693503	Thresholding
KTH-SE (1)	Fluo-C2DL-Huh7	video 02	Fluo 2D	0.529515	Thresholding
KTH-SE (1)	Fluo-C2DL-MSC	video 01	Fluo 2D	0.608896	Thresholding
KTH-SE (1)	Fluo-C2DL-MSC	video 02	Fluo 2D	0.673508	Thresholding
KTH-SE (1)	Fluo-C3DH-A549	video 01	Fluo 3D	0.858919	Thresholding
KTH-SE (1)	Fluo-C3DH-A549	video 02	Fluo 3D	0.792822	Thresholding
KTH-SE (1)	Fluo-C3DH-A549-SIM	video 01	Fluo 3D	0.888938	Thresholding
KTH-SE (1)	Fluo-C3DH-A549-SIM	video 02	Fluo 3D	0.791223	Thresholding
KTH-SE (1)	Fluo-C3DH-H157	video 01	Fluo 3D	0.883453	Thresholding
KTH-SE (1)	Fluo-C3DH-H157	video 02	Fluo 3D	0.892499	Thresholding
KTH-SE (1)	Fluo-C3DL-MDA231	video 01	Fluo 3D	0.622064	Thresholding
KTH-SE (1)	Fluo-C3DL-MDA231	video 02	Fluo 3D	0.642311	Thresholding
KTH-SE (1)	Fluo-N2DH-GOWT1	video 01	Fluo 2D	0.922553	Thresholding
KTH-SE (1)	Fluo-N2DH-GOWT1	video 02	Fluo 2D	0.930889	Thresholding
KTH-SE (1)	Fluo-N2DH-SIM+	video 01	Fluo 2D	0.873982	Thresholding
KTH-SE (1)	Fluo-N2DH-SIM+	video 02	Fluo 2D	0.70903	Thresholding
KTH-SE (1)	Fluo-N3DH-CHO	video 01	Fluo 3D	0.926904	Thresholding
KTH-SE (1)	Fluo-N3DH-CHO	video 02	Fluo 3D	0.870313	Thresholding
KTH-SE (1)	Fluo-N3DH-SIM+	video 01	Fluo 3D	0.834506	Thresholding
KTH-SE (1)	Fluo-N3DH-SIM+	video 02	Fluo 3D	0.657319	Thresholding
KTH-SE (1*)	BF-C2DL-HSC	video 01	BF	0.744606	Thresholding
KTH-SE (1*)	BF-C2DL-HSC	video 02	BF	0.811245	Thresholding
KTH-SE (1*)	BF-C2DL-MuSC	video 01	BF	0.536177	Thresholding
KTH-SE (1*)	BF-C2DL-MuSC	video 02	BF	0.422158	Thresholding
KTH-SE (1*)	Fluo-N2DL-HeLa	video 01	Fluo 2D	0.918289	Thresholding
KTH-SE (1*)	Fluo-N2DL-HeLa	video 02	Fluo 2D	0.906031	Thresholding
KTH-SE (1*)	Fluo-N3DH-CE	video 01	Fluo 3D	0.659902	Thresholding
KTH-SE (1*)	Fluo-N3DH-CE	video 02	Fluo 3D	0.784806	Thresholding
KTH-SE (1*)	PhC-C2DH-U373	video 01	PhC	0.434284	Thresholding
KTH-SE (1*)	PhC-C2DH-U373	video 02	PhC	0.442555	Thresholding
KTH-SE (1*)	PhC-C2DL-PSC	video 01	PhC	0.638002	Thresholding
KTH-SE (1*)	PhC-C2DL-PSC	video 02	PhC	0.661472	Thresholding
KTH-SE (2)	Fluo-N3DL-DRO	video 01	Fluo 3D	0.763344	Thresholding
KTH-SE (2)	Fluo-N3DL-DRO	video 02	Fluo 3D	0.71316	Thresholding
KTH-SE (2)	Fluo-N3DL-TRIC	video 01	Fluo 3D	0.853208	Thresholding
KTH-SE (2)	Fluo-N3DL-TRIC	video 02	Fluo 3D	0.782727	Thresholding
KTH-SE (2)	Fluo-N3DL-TRIF	video 01	Fluo 3D	0.691519	Thresholding
KTH-SE (2)	Fluo-N3DL-TRIF	video 02	Fluo 3D	0.725117	Thresholding
KTH-SE (3)	BF-C2DL-MuSC	video 01	BF	0.546239	Thresholding
KTH-SE (3)	BF-C2DL-MuSC	video 02	BF	0.591557	Thresholding
KTH-SE (3)	PhC-C2DH-U373	video 01	PhC	0.803388	Thresholding
KTH-SE (3)	PhC-C2DH-U373	video 02	PhC	0.787227	Thresholding
KTH-SE (4)	DIC-C2DH-HeLa	video 01	DIC	0.39568	Thresholding
KTH-SE (4)	DIC-C2DH-HeLa	video 02	DIC	0.524729	Thresholding
KTH-SE (5)	BF-C2DL-HSC	video 01	BF	0.711255	Thresholding
KTH-SE (5)	BF-C2DL-HSC	video 02	BF	0.73397	Thresholding
LEID-NL	DIC-C2DH-HeLa	video 01	DIC	0.532281	Energy minimization
LEID-NL	DIC-C2DH-HeLa	video 02	DIC	0.705533	Energy minimization
LEID-NL	Fluo-C2DL-MSC	video 01	Fluo 2D	0.51942	Energy minimization
LEID-NL	Fluo-C2DL-MSC	video 02	Fluo 2D	0.440824	Energy minimization
LEID-NL	Fluo-C3DH-A549	video 01	Fluo 3D	0.876109	Energy minimization
LEID-NL	Fluo-C3DH-A549	video 02	Fluo 3D	0.787238	Energy minimization
LEID-NL	Fluo-C3DH-A549-SIM	video 01	Fluo 3D	0.858123	Energy minimization
LEID-NL	Fluo-C3DH-A549-SIM	video 02	Fluo 3D	0.795733	Energy minimization
LEID-NL	Fluo-C3DH-H157	video 01	Fluo 3D	0.833725	Energy minimization
LEID-NL	Fluo-C3DH-H157	video 02	Fluo 3D	0.823702	Energy minimization
LEID-NL	Fluo-C3DL-MDA231	video 01	Fluo 3D	0.659113	Energy minimization
LEID-NL	Fluo-C3DL-MDA231	video 02	Fluo 3D	0.624015	Energy minimization
LEID-NL	Fluo-N2DH-GOWT1	video 01	Fluo 2D	0.907838	Energy minimization
LEID-NL	Fluo-N2DH-GOWT1	video 02	Fluo 2D	0.915394	Energy minimization
LEID-NL	Fluo-N2DH-SIM+	video 01	Fluo 2D	0.868875	Energy minimization
LEID-NL	Fluo-N2DH-SIM+	video 02	Fluo 2D	0.63187	Energy minimization
LEID-NL	Fluo-N2DL-HeLa	video 01	Fluo 2D	0.866121	Energy minimization
LEID-NL	Fluo-N2DL-HeLa	video 02	Fluo 2D	0.778105	Energy minimization
LEID-NL	Fluo-N3DH-CHO	video 01	Fluo 3D	0.893738	Energy minimization
LEID-NL	Fluo-N3DH-CHO	video 02	Fluo 3D	0.88695	Energy minimization
LEID-NL	Fluo-N3DH-SIM+	video 01	Fluo 3D	0.693398	Energy minimization
LEID-NL	Fluo-N3DH-SIM+	video 02	Fluo 3D	0.563737	Energy minimization
LEID-NL	PhC-C2DH-U373	video 01	PhC	0.923078	Energy minimization
LEID-NL	PhC-C2DH-U373	video 02	PhC	0.885922	Energy minimization
LEID-NL	PhC-C2DL-PSC	video 01	PhC	0.625888	Energy minimization
LEID-NL	PhC-C2DL-PSC	video 02	PhC	0.565603	Energy minimization
MON-AU	BF-C2DL-MuSC	video 01	BF	0.73473	Machine learning
MON-AU	BF-C2DL-MuSC	video 02	BF	0.73457	Machine learning
MON-AU	DIC-C2DH-HeLa	video 01	DIC	0.823177	Machine learning
MON-AU	DIC-C2DH-HeLa	video 02	DIC	0.836749	Machine learning
MON-AU	Fluo-C2DL-Huh7	video 01	Fluo 2D	0.816869	Machine learning
MON-AU	Fluo-C2DL-Huh7	video 02	Fluo 2D	0.607283	Machine learning
MON-AU	Fluo-C2DL-MSC	video 01	Fluo 2D	0.621555	Machine learning
MON-AU	Fluo-C2DL-MSC	video 02	Fluo 2D	0.555439	Machine learning
MON-AU	Fluo-C3DH-A549	video 01	Fluo 3D	0.886205	Machine learning
MON-AU	Fluo-C3DH-A549	video 02	Fluo 3D	0.838446	Machine learning
MON-AU	Fluo-C3DH-A549-SIM	video 01	Fluo 3D	0.846185	Machine learning
MON-AU	Fluo-C3DH-A549-SIM	video 02	Fluo 3D	0.779559	Machine learning
MON-AU	Fluo-N2DH-GOWT1	video 01	Fluo 2D	0.88732	Machine learning
MON-AU	Fluo-N2DH-GOWT1	video 02	Fluo 2D	0.938024	Machine learning
MON-AU	Fluo-N2DH-SIM+	video 01	Fluo 2D	0.861923	Machine learning
MON-AU	Fluo-N2DH-SIM+	video 02	Fluo 2D	0.708141	Machine learning
MON-AU	Fluo-N3DH-CHO	video 01	Fluo 3D	0.928889	Machine learning
MON-AU	Fluo-N3DH-CHO	video 02	Fluo 3D	0.899978	Machine learning
MON-AU	PhC-C2DH-U373	video 01	PhC	0.909244	Machine learning
MON-AU	PhC-C2DH-U373	video 02	PhC	0.8949	Machine learning
MPI-GE (CBG) (1)	Fluo-N3DH-CE	video 01	Fluo 3D	0.594593	Region growing
MPI-GE (CBG) (1)	Fluo-N3DH-CE	video 02	Fluo 3D	0.781269	Region growing
MPI-GE (CBG) (2)	Fluo-N3DL-TRIF	video 01	Fluo 3D	0.788722	Machine learning
MPI-GE (CBG) (2)	Fluo-N3DL-TRIF	video 02	Fluo 3D	0.798188	Machine learning
MPI-GE (CBG) (3)	BF-C2DL-HSC	video 01	BF	0.717242	Region growing
MPI-GE (CBG) (3)	BF-C2DL-HSC	video 02	BF	0.773707	Region growing
MPI-GE (CBG) (3)	Fluo-C3DH-H157	video 01	Fluo 3D	0.669205	Region growing
MPI-GE (CBG) (3)	Fluo-C3DH-H157	video 02	Fluo 3D	0.673925	Region growing
MPI-GE (CBG) (3)	Fluo-C3DL-MDA231	video 01	Fluo 3D	0.422363	Region growing
MPI-GE (CBG) (3)	Fluo-C3DL-MDA231	video 02	Fluo 3D	0.404631	Region growing
MPI-GE (CBG) (3)	Fluo-N2DH-SIM+	video 01	Fluo 2D	0.559435	Region growing
MPI-GE (CBG) (3)	Fluo-N2DH-SIM+	video 02	Fluo 2D	0.560146	Region growing
MPI-GE (CBG) (3)	Fluo-N3DH-CHO	video 01	Fluo 3D	0.706775	Region growing
MPI-GE (CBG) (3)	Fluo-N3DH-CHO	video 02	Fluo 3D	0.662053	Region growing
MPI-GE (CBG) (3)	Fluo-N3DL-TRIC	video 01	Fluo 3D	0.669638	Region growing
MPI-GE (CBG) (3)	Fluo-N3DL-TRIC	video 02	Fluo 3D	0.696985	Region growing
MPI-GE (CBG) (3)	Fluo-N3DL-TRIF	video 01	Fluo 3D	0.620888	Region growing
MPI-GE (CBG) (3)	Fluo-N3DL-TRIF	video 02	Fluo 3D	0.715749	Region growing
MPI-GE (CBG) (3)	PhC-C2DL-PSC	video 01	PhC	0.515522	Region growing
MPI-GE (CBG) (3)	PhC-C2DL-PSC	video 02	PhC	0.507981	Region growing
MSU-RU	Fluo-C2DL-Huh7	video 01	Fluo 2D	0.835342	Machine learning
MSU-RU	Fluo-C2DL-Huh7	video 02	Fluo 2D	0.72878	Machine learning
MSU-RU	Fluo-N2DH-GOWT1	video 01	Fluo 2D	0.879422	Machine learning
MSU-RU	Fluo-N2DH-GOWT1	video 02	Fluo 2D	0.756575	Machine learning
MU-CZ (1)	Fluo-N2DH-GOWT1	video 01	Fluo 2D	0.816855	Energy minimization
MU-CZ (1)	Fluo-N2DH-GOWT1	video 02	Fluo 2D	0.881793	Energy minimization
MU-CZ (1)	Fluo-N2DH-SIM+	video 01	Fluo 2D	0.837547	Energy minimization
MU-CZ (1)	Fluo-N2DH-SIM+	video 02	Fluo 2D	0.617918	Energy minimization
MU-CZ (1)	Fluo-N3DH-CHO	video 01	Fluo 3D	0.929502	Energy minimization
MU-CZ (1)	Fluo-N3DH-CHO	video 02	Fluo 3D	0.904735	Energy minimization
MU-CZ (2)	BF-C2DL-HSC	video 01	BF	0.764789	Machine learning
MU-CZ (2)	BF-C2DL-HSC	video 02	BF	0.749403	Machine learning
MU-CZ (2)	DIC-C2DH-HeLa	video 01	DIC	0.857011	Machine learning
MU-CZ (2)	DIC-C2DH-HeLa	video 02	DIC	0.869116	Machine learning
MU-CZ (2)	Fluo-N2DH-SIM+	video 01	Fluo 2D	0.889135	Machine learning
MU-CZ (2)	Fluo-N2DH-SIM+	video 02	Fluo 2D	0.760182	Machine learning
MU-CZ (2)	PhC-C2DL-PSC	video 01	PhC	0.701347	Machine learning
MU-CZ (2)	PhC-C2DL-PSC	video 02	PhC	0.728044	Machine learning
MU-CZ (2*)	BF-C2DL-MuSC	video 01	BF	0.710254	Machine learning
MU-CZ (2*)	BF-C2DL-MuSC	video 02	BF	0.658068	Machine learning
MU-CZ (2*)	Fluo-C2DL-MSC	video 01	Fluo 2D	0.479974	Machine learning
MU-CZ (2*)	Fluo-C2DL-MSC	video 02	Fluo 2D	0.596489	Machine learning
MU-CZ (2*)	Fluo-C3DH-A549	video 01	Fluo 3D	0.901036	Machine learning
MU-CZ (2*)	Fluo-C3DH-A549	video 02	Fluo 3D	0.850541	Machine learning
MU-CZ (2*)	Fluo-C3DH-H157	video 01	Fluo 3D	0.880996	Machine learning
MU-CZ (2*)	Fluo-C3DH-H157	video 02	Fluo 3D	0.897915	Machine learning
MU-CZ (2*)	Fluo-C3DL-MDA231	video 01	Fluo 3D	0.626661	Machine learning
MU-CZ (2*)	Fluo-C3DL-MDA231	video 02	Fluo 3D	0.569629	Machine learning
MU-CZ (2*)	Fluo-N2DH-GOWT1	video 01	Fluo 2D	0.872733	Machine learning
MU-CZ (2*)	Fluo-N2DH-GOWT1	video 02	Fluo 2D	0.929194	Machine learning
MU-CZ (2*)	Fluo-N2DL-HeLa	video 01	Fluo 2D	0.821922	Machine learning
MU-CZ (2*)	Fluo-N2DL-HeLa	video 02	Fluo 2D	0.849889	Machine learning
MU-CZ (2*)	Fluo-N3DH-CE	video 01	Fluo 3D	0.745001	Machine learning
MU-CZ (2*)	Fluo-N3DH-CE	video 02	Fluo 3D	0.773013	Machine learning
MU-CZ (2*)	Fluo-N3DH-CHO	video 01	Fluo 3D	0.924126	Machine learning
MU-CZ (2*)	Fluo-N3DH-CHO	video 02	Fluo 3D	0.868883	Machine learning
MU-CZ (2*)	PhC-C2DH-U373	video 01	PhC	0.863055	Machine learning
MU-CZ (2*)	PhC-C2DH-U373	video 02	PhC	0.864267	Machine learning
MU-CZ (3)	Fluo-C2DL-MSC	video 01	Fluo 2D	0.644126	Machine learning
MU-CZ (3)	Fluo-C2DL-MSC	video 02	Fluo 2D	0.540909	Machine learning
MU-CZ (3)	Fluo-N2DH-GOWT1	video 01	Fluo 2D	0.848911	Machine learning
MU-CZ (3)	Fluo-N2DH-GOWT1	video 02	Fluo 2D	0.932036	Machine learning
MU-US (1)	Fluo-C2DL-MSC	video 01	Fluo 2D	0.498863	Region growing
MU-US (1)	Fluo-C2DL-MSC	video 02	Fluo 2D	0.497011	Region growing
MU-US (1)	Fluo-C3DH-A549	video 01	Fluo 3D	0.568773	Region growing
MU-US (1)	Fluo-C3DH-A549	video 02	Fluo 3D	0.476921	Region growing
MU-US (1)	Fluo-C3DH-A549-SIM	video 01	Fluo 3D	0.764349	Region growing
MU-US (1)	Fluo-C3DH-A549-SIM	video 02	Fluo 3D	0.696439	Region growing
MU-US (1)	Fluo-N2DH-GOWT1	video 01	Fluo 2D	0.784643	Region growing
MU-US (1)	Fluo-N2DH-GOWT1	video 02	Fluo 2D	0.8627	Region growing
MU-US (1)	Fluo-N2DL-HeLa	video 01	Fluo 2D	0.709933	Region growing
MU-US (1)	Fluo-N2DL-HeLa	video 02	Fluo 2D	0.703429	Region growing
MU-US (1)	PhC-C2DH-U373	video 01	PhC	0.535798	Region growing
MU-US (1)	PhC-C2DH-U373	video 02	PhC	0.51605	Region growing
MU-US (1)	PhC-C2DL-PSC	video 01	PhC	0.508447	Region growing
MU-US (1)	PhC-C2DL-PSC	video 02	PhC	0.524601	Region growing
MU-US (2)	BF-C2DL-HSC	video 01	BF	0.724889	Machine learning
MU-US (2)	BF-C2DL-HSC	video 02	BF	0.634402	Machine learning
MU-US (2)	BF-C2DL-MuSC	video 01	BF	0.686127	Machine learning
MU-US (2)	BF-C2DL-MuSC	video 02	BF	0.678559	Machine learning
MU-US (2)	DIC-C2DH-HeLa	video 01	DIC	0.829826	Machine learning
MU-US (2)	DIC-C2DH-HeLa	video 02	DIC	0.875851	Machine learning
MU-US (2)	Fluo-C2DL-MSC	video 01	Fluo 2D	0.637241	Machine learning
MU-US (2)	Fluo-C2DL-MSC	video 02	Fluo 2D	0.601554	Machine learning
MU-US (2)	Fluo-N2DH-GOWT1	video 01	Fluo 2D	0.904522	Machine learning
MU-US (2)	Fluo-N2DH-GOWT1	video 02	Fluo 2D	0.948542	Machine learning
MU-US (2)	Fluo-N2DL-HeLa	video 01	Fluo 2D	0.805194	Machine learning
MU-US (2)	Fluo-N2DL-HeLa	video 02	Fluo 2D	0.796083	Machine learning
MU-US (2)	PhC-C2DH-U373	video 01	PhC	0.906547	Machine learning
MU-US (2)	PhC-C2DH-U373	video 02	PhC	0.902438	Machine learning
MU-US (2)	PhC-C2DL-PSC	video 01	PhC	0.631784	Machine learning
MU-US (2)	PhC-C2DL-PSC	video 02	PhC	0.625942	Machine learning
MU-US (3)	BF-C2DL-HSC	video 01	BF	0.737946	Machine learning
MU-US (3)	BF-C2DL-HSC	video 02	BF	0.660396	Machine learning
MU-US (3)	BF-C2DL-MuSC	video 01	BF	0.750079	Machine learning
MU-US (3)	BF-C2DL-MuSC	video 02	BF	0.733014	Machine learning
MU-US (3)	Fluo-N2DL-HeLa	video 01	Fluo 2D	0.928897	Machine learning
MU-US (3)	Fluo-N2DL-HeLa	video 02	Fluo 2D	0.916694	Machine learning
MU-US (3)	PhC-C2DH-U373	video 01	PhC	0.920562	Machine learning
MU-US (3)	PhC-C2DH-U373	video 02	PhC	0.924765	Machine learning
MU-US (3*)	DIC-C2DH-HeLa	video 01	DIC	0.859779	Machine learning
MU-US (3*)	DIC-C2DH-HeLa	video 02	DIC	0.882201	Machine learning
MU-US (3*)	Fluo-C2DL-MSC	video 01	Fluo 2D	0.561544	Machine learning
MU-US (3*)	Fluo-C2DL-MSC	video 02	Fluo 2D	0.595732	Machine learning
MU-US (3*)	Fluo-C3DH-A549	video 01	Fluo 3D	0.906675	Machine learning
MU-US (3*)	Fluo-C3DH-A549	video 02	Fluo 3D	0.746349	Machine learning
MU-US (3*)	Fluo-C3DH-H157	video 01	Fluo 3D	0.858198	Machine learning
MU-US (3*)	Fluo-C3DH-H157	video 02	Fluo 3D	0.897941	Machine learning
MU-US (3*)	Fluo-C3DL-MDA231	video 01	Fluo 3D	0.707595	Machine learning
MU-US (3*)	Fluo-C3DL-MDA231	video 02	Fluo 3D	0.701296	Machine learning
MU-US (3*)	Fluo-N2DH-GOWT1	video 01	Fluo 2D	0.911361	Machine learning
MU-US (3*)	Fluo-N2DH-GOWT1	video 02	Fluo 2D	0.951469	Machine learning
MU-US (3*)	Fluo-N3DH-CHO	video 01	Fluo 3D	0.907284	Machine learning
MU-US (3*)	Fluo-N3DH-CHO	video 02	Fluo 3D	0.878801	Machine learning
MU-US (3*)	PhC-C2DL-PSC	video 01	PhC	0.730857	Machine learning
MU-US (3*)	PhC-C2DL-PSC	video 02	PhC	0.736889	Machine learning
MU-US (4)	BF-C2DL-HSC	video 01	BF	0.774604	Machine learning
MU-US (4)	BF-C2DL-HSC	video 02	BF	0.67793	Machine learning
MU-US (4)	BF-C2DL-MuSC	video 01	BF	0.713384	Machine learning
MU-US (4)	BF-C2DL-MuSC	video 02	BF	0.710762	Machine learning
MU-US (4)	Fluo-C2DL-MSC	video 01	Fluo 2D	0.63088	Machine learning
MU-US (4)	Fluo-C2DL-MSC	video 02	Fluo 2D	0.605729	Machine learning
MU-US (4)	Fluo-C3DH-H157	video 01	Fluo 3D	0.822352	Machine learning
MU-US (4)	Fluo-C3DH-H157	video 02	Fluo 3D	0.920264	Machine learning
MU-US (4)	Fluo-C3DL-MDA231	video 01	Fluo 3D	0.519636	Machine learning
MU-US (4)	Fluo-C3DL-MDA231	video 02	Fluo 3D	0.518267	Machine learning
MU-US (4)	Fluo-N2DH-GOWT1	video 01	Fluo 2D	0.904522	Machine learning
MU-US (4)	Fluo-N2DH-GOWT1	video 02	Fluo 2D	0.948542	Machine learning
MU-US (4)	Fluo-N2DL-HeLa	video 01	Fluo 2D	0.868747	Machine learning
MU-US (4)	Fluo-N2DL-HeLa	video 02	Fluo 2D	0.862256	Machine learning
MU-US (4)	PhC-C2DH-U373	video 01	PhC	0.924065	Machine learning
MU-US (4)	PhC-C2DH-U373	video 02	PhC	0.925846	Machine learning
MU-US (4*)	DIC-C2DH-HeLa	video 01	DIC	0.826075	Machine learning
MU-US (4*)	DIC-C2DH-HeLa	video 02	DIC	0.88266	Machine learning
MU-US (4*)	Fluo-C3DH-A549	video 01	Fluo 3D	0.650813	Machine learning
MU-US (4*)	Fluo-C3DH-A549	video 02	Fluo 3D	0.530524	Machine learning
MU-US (4*)	Fluo-N3DH-CHO	video 01	Fluo 3D	0.91044	Machine learning
MU-US (4*)	Fluo-N3DH-CHO	video 02	Fluo 3D	0.851019	Machine learning
MU-US (4*)	PhC-C2DL-PSC	video 01	PhC	0.663778	Machine learning
MU-US (4*)	PhC-C2DL-PSC	video 02	PhC	0.659652	Machine learning
MU-US (5)	Fluo-C2DL-MSC	video 01	Fluo 2D	0.53293	Machine learning
MU-US (5)	Fluo-C2DL-MSC	video 02	Fluo 2D	0.539455	Machine learning
MU-US (5)	Fluo-N2DH-GOWT1	video 01	Fluo 2D	0.833758	Machine learning
MU-US (5)	Fluo-N2DH-GOWT1	video 02	Fluo 2D	0.843189	Machine learning
MU-US (5)	Fluo-N3DH-CHO	video 01	Fluo 3D	0.917706	Machine learning
MU-US (5)	Fluo-N3DH-CHO	video 02	Fluo 3D	0.888532	Machine learning
ND-US (1)	PhC-C2DH-U373	video 01	PhC	0.9036	Machine learning
ND-US (1)	PhC-C2DH-U373	video 02	PhC	0.894468	Machine learning
ND-US (2)	Fluo-N2DH-SIM+	video 01	Fluo 2D	0.890676	Machine learning
ND-US (2)	Fluo-N2DH-SIM+	video 02	Fluo 2D	0.762744	Machine learning
ND-US (2)	Fluo-N2DL-HeLa	video 01	Fluo 2D	0.908203	Machine learning
ND-US (2)	Fluo-N2DL-HeLa	video 02	Fluo 2D	0.897131	Machine learning
ND-US (2)	PhC-C2DH-U373	video 01	PhC	0.928678	Machine learning
ND-US (2)	PhC-C2DH-U373	video 02	PhC	0.929394	Machine learning
ND-US (2)	PhC-C2DL-PSC	video 01	PhC	0.723866	Machine learning
ND-US (2)	PhC-C2DL-PSC	video 02	PhC	0.731172	Machine learning
NOTT-UK	Fluo-C2DL-MSC	video 01	Fluo 2D	0.468862	Thresholding
NOTT-UK	Fluo-C2DL-MSC	video 02	Fluo 2D	0.424359	Thresholding
NOTT-UK	Fluo-N2DH-GOWT1	video 01	Fluo 2D	0.765919	Thresholding
NOTT-UK	Fluo-N2DH-GOWT1	video 02	Fluo 2D	0.788901	Thresholding
NOTT-UK	Fluo-N2DL-HeLa	video 01	Fluo 2D	0.547614	Thresholding
NOTT-UK	Fluo-N2DL-HeLa	video 02	Fluo 2D	0.607925	Thresholding
NOTT-UK	Fluo-N3DH-CHO	video 01	Fluo 3D	0.836114	Thresholding
NOTT-UK	Fluo-N3DH-CHO	video 02	Fluo 3D	0.786843	Thresholding
OX-UK	Fluo-C3DH-H157	video 01	Fluo 3D	0.809048	Region growing
OX-UK	Fluo-C3DH-H157	video 02	Fluo 3D	0.475531	Region growing
OX-UK	Fluo-N3DH-CE	video 01	Fluo 3D	0.530382	Region growing
OX-UK	Fluo-N3DH-CE	video 02	Fluo 3D	0.709326	Region growing
OX-UK	Fluo-N3DH-CHO	video 01	Fluo 3D	0.839577	Region growing
OX-UK	Fluo-N3DH-CHO	video 02	Fluo 3D	0.801954	Region growing
OX-UK	Fluo-N3DL-DRO	video 01	Fluo 3D	0.544352	Region growing
OX-UK	Fluo-N3DL-DRO	video 02	Fluo 3D	0.481621	Region growing
PAST-FR	Fluo-N2DH-SIM+	video 01	Fluo 2D	0.86051	Energy minimization
PAST-FR	Fluo-N2DH-SIM+	video 02	Fluo 2D	0.678612	Energy minimization
PURD-US	Fluo-N2DH-GOWT1	video 01	Fluo 2D	0.86697	Machine learning
PURD-US	Fluo-N2DH-GOWT1	video 02	Fluo 2D	0.941043	Machine learning
PURD-US (*)	BF-C2DL-HSC	video 01	BF	0.81221	Machine learning
PURD-US (*)	BF-C2DL-HSC	video 02	BF	0.777408	Machine learning
PURD-US (*)	BF-C2DL-MuSC	video 01	BF	0.766296	Machine learning
PURD-US (*)	BF-C2DL-MuSC	video 02	BF	0.747061	Machine learning
PURD-US (*)	DIC-C2DH-HeLa	video 01	DIC	0.695472	Machine learning
PURD-US (*)	DIC-C2DH-HeLa	video 02	DIC	0.739161	Machine learning
PURD-US (*)	Fluo-C2DL-MSC	video 01	Fluo 2D	0.685824	Machine learning
PURD-US (*)	Fluo-C2DL-MSC	video 02	Fluo 2D	0.623302	Machine learning
PURD-US (*)	Fluo-C3DH-A549	video 01	Fluo 3D	0.911753	Machine learning
PURD-US (*)	Fluo-C3DH-A549	video 02	Fluo 3D	0.813801	Machine learning
PURD-US (*)	Fluo-C3DH-H157	video 01	Fluo 3D	0.831037	Machine learning
PURD-US (*)	Fluo-C3DH-H157	video 02	Fluo 3D	0.910752	Machine learning
PURD-US (*)	Fluo-C3DL-MDA231	video 01	Fluo 3D	0.603099	Machine learning
PURD-US (*)	Fluo-C3DL-MDA231	video 02	Fluo 3D	0.573102	Machine learning
PURD-US (*)	Fluo-N2DL-HeLa	video 01	Fluo 2D	0.91012	Machine learning
PURD-US (*)	Fluo-N2DL-HeLa	video 02	Fluo 2D	0.909838	Machine learning
PURD-US (*)	Fluo-N3DH-CE	video 01	Fluo 3D	0.4947	Machine learning
PURD-US (*)	Fluo-N3DH-CE	video 02	Fluo 3D	0.701865	Machine learning
PURD-US (*)	Fluo-N3DH-CHO	video 01	Fluo 3D	0.925823	Machine learning
PURD-US (*)	Fluo-N3DH-CHO	video 02	Fluo 3D	0.884831	Machine learning
PURD-US (*)	PhC-C2DH-U373	video 01	PhC	0.925245	Machine learning
PURD-US (*)	PhC-C2DH-U373	video 02	PhC	0.919577	Machine learning
PURD-US (*)	PhC-C2DL-PSC	video 01	PhC	0.661044	Machine learning
PURD-US (*)	PhC-C2DL-PSC	video 02	PhC	0.685717	Machine learning
RUTG-US	Fluo-N2DL-HeLa	video 01	Fluo 2D	0.863584	Machine learning
RUTG-US	Fluo-N2DL-HeLa	video 02	Fluo 2D	0.861837	Machine learning
RUTG-US	PhC-C2DH-U373	video 01	PhC	0.893522	Machine learning
RUTG-US	PhC-C2DH-U373	video 02	PhC	0.888833	Machine learning
RUTG-US	PhC-C2DL-PSC	video 01	PhC	0.579707	Machine learning
RUTG-US	PhC-C2DL-PSC	video 02	PhC	0.557488	Machine learning
RWTH-GE (1)	Fluo-N2DH-GOWT1	video 01	Fluo 2D	0.904105	Region growing
RWTH-GE (1)	Fluo-N2DH-GOWT1	video 02	Fluo 2D	0.937187	Region growing
RWTH-GE (1)	Fluo-N2DL-HeLa	video 01	Fluo 2D	0.894528	Region growing
RWTH-GE (1)	Fluo-N2DL-HeLa	video 02	Fluo 2D	0.886226	Region growing
RWTH-GE (2)	Fluo-N3DH-CE	video 01	Fluo 3D	0.490926	Region growing
RWTH-GE (2)	Fluo-N3DH-CE	video 02	Fluo 3D	0.623144	Region growing
RWTH-GE (2)	Fluo-N3DL-DRO	video 01	Fluo 3D	0.516244	Region growing
RWTH-GE (2)	Fluo-N3DL-DRO	video 02	Fluo 3D	0.599923	Region growing
RWTH-GE (2)	Fluo-N3DL-TRIC	video 01	Fluo 3D	0.738523	Region growing
RWTH-GE (2)	Fluo-N3DL-TRIC	video 02	Fluo 3D	0.538252	Region growing
RWTH-GE (3)	Fluo-N3DL-TRIF	video 01	Fluo 3D	0.749496	Region growing
RWTH-GE (3)	Fluo-N3DL-TRIF	video 02	Fluo 3D	0.802039	Region growing
SZU-CN	BF-C2DL-MuSC	video 01	BF	0.608755	Machine learning
SZU-CN	BF-C2DL-MuSC	video 02	BF	0.647844	Machine learning
SZU-CN	Fluo-C2DL-MSC	video 01	Fluo 2D	0.512615	Machine learning
SZU-CN	Fluo-C2DL-MSC	video 02	Fluo 2D	0.566954	Machine learning
SZU-CN	Fluo-N2DH-GOWT1	video 01	Fluo 2D	0.888161	Machine learning
SZU-CN	Fluo-N2DH-GOWT1	video 02	Fluo 2D	0.928913	Machine learning
SZU-CN	Fluo-N2DH-SIM+	video 01	Fluo 2D	0.854914	Machine learning
SZU-CN	Fluo-N2DH-SIM+	video 02	Fluo 2D	0.659713	Machine learning
SZU-CN	Fluo-N2DL-HeLa	video 01	Fluo 2D	0.85104	Machine learning
SZU-CN	Fluo-N2DL-HeLa	video 02	Fluo 2D	0.836001	Machine learning
SZU-CN	PhC-C2DH-U373	video 01	PhC	0.84885	Machine learning
SZU-CN	PhC-C2DH-U373	video 02	PhC	0.815504	Machine learning
SZU-CN	PhC-C2DL-PSC	video 01	PhC	0.549169	Machine learning
SZU-CN	PhC-C2DL-PSC	video 02	PhC	0.549947	Machine learning
THU-CN (2)	DIC-C2DH-HeLa	video 01	DIC	0.669925	Machine learning
THU-CN (2)	DIC-C2DH-HeLa	video 02	DIC	0.683307	Machine learning
THU-CN (2)	Fluo-N2DH-GOWT1	video 01	Fluo 2D	0.758706	Machine learning
THU-CN (2)	Fluo-N2DH-GOWT1	video 02	Fluo 2D	0.859453	Machine learning
THU-CN (2)	Fluo-N2DH-SIM+	video 01	Fluo 2D	0.812668	Machine learning
THU-CN (2)	Fluo-N2DH-SIM+	video 02	Fluo 2D	0.67258	Machine learning
THU-CN (2)	Fluo-N2DL-HeLa	video 01	Fluo 2D	0.807531	Machine learning
THU-CN (2)	Fluo-N2DL-HeLa	video 02	Fluo 2D	0.79199	Machine learning
TUG-AT	DIC-C2DH-HeLa	video 01	DIC	0.802696	Machine learning
TUG-AT	DIC-C2DH-HeLa	video 02	DIC	0.865729	Machine learning
TUG-AT	Fluo-C2DL-MSC	video 01	Fluo 2D	0.402997	Machine learning
TUG-AT	Fluo-C2DL-MSC	video 02	Fluo 2D	0.521245	Machine learning
TUG-AT	Fluo-N2DH-GOWT1	video 01	Fluo 2D	0.857765	Machine learning
TUG-AT	Fluo-N2DH-GOWT1	video 02	Fluo 2D	0.875076	Machine learning
TUG-AT	Fluo-N2DH-SIM+	video 01	Fluo 2D	0.841837	Machine learning
TUG-AT	Fluo-N2DH-SIM+	video 02	Fluo 2D	0.688736	Machine learning
TUG-AT	Fluo-N2DL-HeLa	video 01	Fluo 2D	0.869666	Machine learning
TUG-AT	Fluo-N2DL-HeLa	video 02	Fluo 2D	0.888009	Machine learning
TUG-AT	PhC-C2DH-U373	video 01	PhC	0.836141	Machine learning
TUG-AT	PhC-C2DH-U373	video 02	PhC	0.807822	Machine learning
UCH-CL	Fluo-N3DL-DRO	video 01	Fluo 3D	0.693275	Machine learning
UCH-CL	Fluo-N3DL-DRO	video 02	Fluo 3D	0.519837	Machine learning
UCSB-US	Fluo-C3DL-MDA231	video 01	Fluo 3D	0.565306	Region growing
UCSB-US	Fluo-C3DL-MDA231	video 02	Fluo 3D	0.52481	Region growing
UCSB-US	Fluo-N3DH-CE	video 01	Fluo 3D	0.659122	Region growing
UCSB-US	Fluo-N3DH-CE	video 02	Fluo 3D	0.750714	Region growing
UNSW-AU	BF-C2DL-HSC	video 01	BF	0.791037	Machine learning
UNSW-AU	BF-C2DL-HSC	video 02	BF	0.792695	Machine learning
UNSW-AU	BF-C2DL-MuSC	video 01	BF	0.663879	Machine learning
UNSW-AU	BF-C2DL-MuSC	video 02	BF	0.625052	Machine learning
UNSW-AU	DIC-C2DH-HeLa	video 01	DIC	0.833233	Machine learning
UNSW-AU	DIC-C2DH-HeLa	video 02	DIC	0.892651	Machine learning
UNSW-AU	Fluo-C2DL-Huh7	video 01	Fluo 2D	0.799339	Machine learning
UNSW-AU	Fluo-C2DL-Huh7	video 02	Fluo 2D	0.704281	Machine learning
UNSW-AU	Fluo-C2DL-MSC	video 01	Fluo 2D	0.650378	Machine learning
UNSW-AU	Fluo-C2DL-MSC	video 02	Fluo 2D	0.723223	Machine learning
UNSW-AU	Fluo-N2DH-GOWT1	video 01	Fluo 2D	0.921299	Machine learning
UNSW-AU	Fluo-N2DH-GOWT1	video 02	Fluo 2D	0.945642	Machine learning
UNSW-AU	Fluo-N2DH-SIM+	video 01	Fluo 2D	0.873174	Machine learning
UNSW-AU	Fluo-N2DH-SIM+	video 02	Fluo 2D	0.740704	Machine learning
UNSW-AU	Fluo-N2DL-HeLa	video 01	Fluo 2D	0.922801	Machine learning
UNSW-AU	Fluo-N2DL-HeLa	video 02	Fluo 2D	0.912194	Machine learning
UNSW-AU	PhC-C2DH-U373	video 01	PhC	0.93081	Machine learning
UNSW-AU	PhC-C2DH-U373	video 02	PhC	0.922404	Machine learning
UNSW-AU	PhC-C2DL-PSC	video 01	PhC	0.723259	Machine learning
UNSW-AU	PhC-C2DL-PSC	video 02	PhC	0.742862	Machine learning
UP-PT	Fluo-C3DH-H157	video 01	Fluo 3D	0.663818	Thresholding
UP-PT	Fluo-C3DH-H157	video 02	Fluo 3D	0.663819	Thresholding
UP-PT	Fluo-C3DL-MDA231	video 01	Fluo 3D	0.401387	Thresholding
UP-PT	Fluo-C3DL-MDA231	video 02	Fluo 3D	0.445167	Thresholding
UP-PT	Fluo-N2DH-GOWT1	video 01	Fluo 2D	0.700676	Thresholding
UP-PT	Fluo-N2DH-GOWT1	video 02	Fluo 2D	0.744139	Thresholding
UP-PT	Fluo-N2DL-HeLa	video 01	Fluo 2D	0.783075	Thresholding
UP-PT	Fluo-N2DL-HeLa	video 02	Fluo 2D	0.749879	Thresholding
UP-PT	Fluo-N3DH-CHO	video 01	Fluo 3D	0.685193	Thresholding
UP-PT	Fluo-N3DH-CHO	video 02	Fluo 3D	0.675521	Thresholding
UP-PT	PhC-C2DL-PSC	video 01	PhC	0.579415	Thresholding
UP-PT	PhC-C2DL-PSC	video 02	PhC	0.564136	Thresholding
UPM-ES	Fluo-N2DH-GOWT1	video 01	Fluo 2D	0.553954	Thresholding
UPM-ES	Fluo-N2DH-GOWT1	video 02	Fluo 2D	0.632688	Thresholding
UPM-ES	Fluo-N2DL-HeLa	video 01	Fluo 2D	0.633833	Thresholding
UPM-ES	Fluo-N2DL-HeLa	video 02	Fluo 2D	0.649001	Thresholding
USYD-AU	Fluo-N2DH-SIM+	video 01	Fluo 2D	0.896171	Machine learning
USYD-AU	Fluo-N2DH-SIM+	video 02	Fluo 2D	0.745847	Machine learning
UVA-NL	DIC-C2DH-HeLa	video 01	DIC	0.832136	Machine learning
UVA-NL	DIC-C2DH-HeLa	video 02	DIC	0.871212	Machine learning
UVA-NL	Fluo-N2DH-SIM+	video 01	Fluo 2D	0.888274	Machine learning
UVA-NL	Fluo-N2DH-SIM+	video 02	Fluo 2D	0.755725	Machine learning
UVA-NL	PhC-C2DL-PSC	video 01	PhC	0.70538	Machine learning
UVA-NL	PhC-C2DL-PSC	video 02	PhC	0.733623	Machine learning
UZH-CH	Fluo-C2DL-MSC	video 01	Fluo 2D	0.435841	Region growing
UZH-CH	Fluo-C2DL-MSC	video 02	Fluo 2D	0.49506	Region growing
UZH-CH	Fluo-N2DH-GOWT1	video 01	Fluo 2D	0.774711	Region growing
UZH-CH	Fluo-N2DH-GOWT1	video 02	Fluo 2D	0.833046	Region growing
UZH-CH	Fluo-N2DH-SIM+	video 01	Fluo 2D	0.811584	Region growing
UZH-CH	Fluo-N2DH-SIM+	video 02	Fluo 2D	0.562707	Region growing
UZH-CH	Fluo-N2DL-HeLa	video 01	Fluo 2D	0.848333	Region growing
UZH-CH	Fluo-N2DL-HeLa	video 02	Fluo 2D	0.876792	Region growing
WARW-UK	Fluo-C3DH-A549	video 01	Fluo 3D	0.933978	Energy minimization
WARW-UK	Fluo-C3DH-A549	video 02	Fluo 3D	0.87231	Energy minimization
WARW-UK	Fluo-C3DH-A549-SIM	video 01	Fluo 3D	0.915943	Energy minimization
WARW-UK	Fluo-C3DH-A549-SIM	video 02	Fluo 3D	0.801507	Energy minimization
