# Supplementary material for: The Cell Tracking Challenge: 10 years of objective benchmarking
Source: Nat Methods. 2023 May 18;20(7):1010–20. doi: 10.1038/s41592-023-01879-y (PMC10333123; doi:10.1038/s41592-023-01879-y)
Supplement: Source Data Extended Data Fig. 5 — Statistical source data. [file 41592_2023_1879_MOESM15_ESM.xlsx]

## Sheet: Extended Data Figure 5
AU-TR	DIC-C2DH-HeLa	video 01	DIC	0.827813	Machine learning	ML								0.827813	0.827813	0.827813
AU-TR	DIC-C2DH-HeLa	video 02	DIC	0.872775	Machine learning	ML								0.872775	0.872775	0.872775
BFR-GE (1)	Fluo-N2DH-SIM+	video 01	Fluo 2D	0.893738	Machine learning	ML									0.893738	0.893738
BFR-GE (1)	Fluo-N2DH-SIM+	video 02	Fluo 2D	0.758237	Machine learning	ML									0.758237	0.758237
BFR-GE (1)	Fluo-N2DL-HeLa	video 01	Fluo 2D	0.926543	Machine learning	ML									0.926543	0.926543
BFR-GE (1)	Fluo-N2DL-HeLa	video 02	Fluo 2D	0.91762	Machine learning	ML									0.91762	0.91762
BFR-GE (2)	Fluo-C2DL-Huh7	video 01	Fluo 2D	0.863079	Machine learning	ML									0.863079	0.863079
BFR-GE (2)	Fluo-C2DL-Huh7	video 02	Fluo 2D	0.759014	Machine learning	ML									0.759014	0.759014
BGU-IL (1)	Fluo-C2DL-MSC	video 01	Fluo 2D	0.642747	Energy minimization	nonML					0.642747	0.642747	0.642747	0.642747	0.642747	0.642747
BGU-IL (1)	Fluo-C2DL-MSC	video 02	Fluo 2D	0.648061	Energy minimization	nonML					0.648061	0.648061	0.648061	0.648061	0.648061	0.648061
BGU-IL (1)	Fluo-N2DH-GOWT1	video 01	Fluo 2D	0.759302	Energy minimization	nonML					0.759302	0.759302	0.759302	0.759302	0.759302	0.759302
BGU-IL (1)	Fluo-N2DH-GOWT1	video 02	Fluo 2D	0.856068	Energy minimization	nonML					0.856068	0.856068	0.856068	0.856068	0.856068	0.856068
BGU-IL (1)	Fluo-N2DH-SIM+	video 01	Fluo 2D	0.75561	Energy minimization	nonML					0.75561	0.75561	0.75561	0.75561	0.75561	0.75561
BGU-IL (1)	Fluo-N2DH-SIM+	video 02	Fluo 2D	0.556773	Energy minimization	nonML					0.556773	0.556773	0.556773	0.556773	0.556773	0.556773
BGU-IL (2)	DIC-C2DH-HeLa	video 01	DIC	0.497174	Machine learning	ML						0.497174	0.497174	0.497174	0.497174	0.497174
BGU-IL (2)	DIC-C2DH-HeLa	video 02	DIC	0.525622	Machine learning	ML						0.525622	0.525622	0.525622	0.525622	0.525622
BGU-IL (2)	Fluo-N2DH-GOWT1	video 01	Fluo 2D	0.875059	Machine learning	ML						0.875059	0.875059	0.875059	0.875059	0.875059
BGU-IL (2)	Fluo-N2DH-GOWT1	video 02	Fluo 2D	0.833596	Machine learning	ML						0.833596	0.833596	0.833596	0.833596	0.833596
BGU-IL (2)	Fluo-N2DH-SIM+	video 01	Fluo 2D	0.86175	Machine learning	ML						0.86175	0.86175	0.86175	0.86175	0.86175
BGU-IL (2)	Fluo-N2DH-SIM+	video 02	Fluo 2D	0.742968	Machine learning	ML						0.742968	0.742968	0.742968	0.742968	0.742968
BGU-IL (2)	Fluo-N2DL-HeLa	video 01	Fluo 2D	0.849437	Machine learning	ML						0.849437	0.849437	0.849437	0.849437	0.849437
BGU-IL (2)	Fluo-N2DL-HeLa	video 02	Fluo 2D	0.828838	Machine learning	ML						0.828838	0.828838	0.828838	0.828838	0.828838
BGU-IL (2)	PhC-C2DL-PSC	video 01	PhC	0.614884	Machine learning	ML						0.614884	0.614884	0.614884	0.614884	0.614884
BGU-IL (2)	PhC-C2DL-PSC	video 02	PhC	0.606732	Machine learning	ML						0.606732	0.606732	0.606732	0.606732	0.606732
BGU-IL (3)	Fluo-N2DH-GOWT1	video 01	Fluo 2D	0.749959	Machine learning	ML						0.749959	0.749959	0.749959	0.749959	0.749959
BGU-IL (3)	Fluo-N2DH-GOWT1	video 02	Fluo 2D	0.863546	Machine learning	ML						0.863546	0.863546	0.863546	0.863546	0.863546
BGU-IL (3)	Fluo-N2DH-SIM+	video 01	Fluo 2D	0.821868	Machine learning	ML						0.821868	0.821868	0.821868	0.821868	0.821868
BGU-IL (3)	Fluo-N2DH-SIM+	video 02	Fluo 2D	0.734372	Machine learning	ML						0.734372	0.734372	0.734372	0.734372	0.734372
BGU-IL (3)	Fluo-N2DL-HeLa	video 01	Fluo 2D	0.761379	Machine learning	ML						0.761379	0.761379	0.761379	0.761379	0.761379
BGU-IL (3)	Fluo-N2DL-HeLa	video 02	Fluo 2D	0.737571	Machine learning	ML						0.737571	0.737571	0.737571	0.737571	0.737571
BGU-IL (3)	PhC-C2DH-U373	video 01	PhC	0.855734	Machine learning	ML						0.855734	0.855734	0.855734	0.855734	0.855734
BGU-IL (3)	PhC-C2DH-U373	video 02	PhC	0.83629	Machine learning	ML						0.83629	0.83629	0.83629	0.83629	0.83629
BGU-IL (3)	PhC-C2DL-PSC	video 01	PhC	0.634802	Machine learning	ML						0.634802	0.634802	0.634802	0.634802	0.634802
BGU-IL (3)	PhC-C2DL-PSC	video 02	PhC	0.616543	Machine learning	ML						0.616543	0.616543	0.616543	0.616543	0.616543
BGU-IL (4)	DIC-C2DH-HeLa	video 01	DIC	0.738862	Machine learning	ML							0.738862	0.738862	0.738862	0.738862
BGU-IL (4)	DIC-C2DH-HeLa	video 02	DIC	0.836344	Machine learning	ML							0.836344	0.836344	0.836344	0.836344
BGU-IL (4)	Fluo-C3DH-A549-SIM	video 01	Fluo 3D	0.625867	Machine learning	ML							0.625867	0.625867	0.625867	0.625867
BGU-IL (4)	Fluo-C3DH-A549-SIM	video 02	Fluo 3D	0.504827	Machine learning	ML							0.504827	0.504827	0.504827	0.504827
BGU-IL (4)	Fluo-N2DH-GOWT1	video 01	Fluo 2D	0.87847	Machine learning	ML							0.87847	0.87847	0.87847	0.87847
BGU-IL (4)	Fluo-N2DH-GOWT1	video 02	Fluo 2D	0.86943	Machine learning	ML							0.86943	0.86943	0.86943	0.86943
BGU-IL (4)	Fluo-N2DH-SIM+	video 01	Fluo 2D	0.775278	Machine learning	ML							0.775278	0.775278	0.775278	0.775278
BGU-IL (4)	Fluo-N2DH-SIM+	video 02	Fluo 2D	0.70966	Machine learning	ML							0.70966	0.70966	0.70966	0.70966
BGU-IL (4)	Fluo-N2DL-HeLa	video 01	Fluo 2D	0.848208	Machine learning	ML							0.848208	0.848208	0.848208	0.848208
BGU-IL (4)	Fluo-N2DL-HeLa	video 02	Fluo 2D	0.853036	Machine learning	ML							0.853036	0.853036	0.853036	0.853036
BGU-IL (4)	Fluo-N3DH-CHO	video 01	Fluo 3D	0.846775	Machine learning	ML							0.846775	0.846775	0.846775	0.846775
BGU-IL (4)	Fluo-N3DH-CHO	video 02	Fluo 3D	0.767491	Machine learning	ML							0.767491	0.767491	0.767491	0.767491
BGU-IL (4)	PhC-C2DH-U373	video 01	PhC	0.87303	Machine learning	ML							0.87303	0.87303	0.87303	0.87303
BGU-IL (4)	PhC-C2DH-U373	video 02	PhC	0.844793	Machine learning	ML							0.844793	0.844793	0.844793	0.844793
BGU-IL (5)	BF-C2DL-HSC	video 01	BF	0.753994	Machine learning	ML									0.753994	0.753994
BGU-IL (5)	BF-C2DL-HSC	video 02	BF	0.791572	Machine learning	ML									0.791572	0.791572
BGU-IL (5)	BF-C2DL-MuSC	video 01	BF	0.715124	Machine learning	ML									0.715124	0.715124
BGU-IL (5)	BF-C2DL-MuSC	video 02	BF	0.7448	Machine learning	ML									0.7448	0.7448
BGU-IL (5)	DIC-C2DH-HeLa	video 01	DIC	0.8201	Machine learning	ML									0.8201	0.8201
BGU-IL (5)	DIC-C2DH-HeLa	video 02	DIC	0.87639	Machine learning	ML									0.87639	0.87639
BGU-IL (5)	Fluo-C2DL-Huh7	video 01	Fluo 2D	0.837364	Machine learning	ML									0.837364	0.837364
BGU-IL (5)	Fluo-C2DL-Huh7	video 02	Fluo 2D	0.664455	Machine learning	ML									0.664455	0.664455
BGU-IL (5)	Fluo-C2DL-MSC	video 01	Fluo 2D	0.584138	Machine learning	ML									0.584138	0.584138
BGU-IL (5)	Fluo-C2DL-MSC	video 02	Fluo 2D	0.537808	Machine learning	ML									0.537808	0.537808
BGU-IL (5)	Fluo-C3DH-A549	video 01	Fluo 3D	0.867975	Machine learning	ML									0.867975	0.867975
BGU-IL (5)	Fluo-C3DH-A549	video 02	Fluo 3D	0.832498	Machine learning	ML									0.832498	0.832498
BGU-IL (5)	Fluo-C3DH-A549-SIM	video 01	Fluo 3D	0.89883	Machine learning	ML									0.89883	0.89883
BGU-IL (5)	Fluo-C3DH-A549-SIM	video 02	Fluo 3D	0.873015	Machine learning	ML									0.873015	0.873015
BGU-IL (5)	Fluo-C3DH-H157	video 01	Fluo 3D	0.862971	Machine learning	ML									0.862971	0.862971
BGU-IL (5)	Fluo-C3DH-H157	video 02	Fluo 3D	0.847677	Machine learning	ML									0.847677	0.847677
BGU-IL (5)	Fluo-C3DL-MDA231	video 01	Fluo 3D	0.582431	Machine learning	ML									0.582431	0.582431
BGU-IL (5)	Fluo-C3DL-MDA231	video 02	Fluo 3D	0.506617	Machine learning	ML									0.506617	0.506617
BGU-IL (5)	Fluo-N2DH-GOWT1	video 01	Fluo 2D	0.896147	Machine learning	ML									0.896147	0.896147
BGU-IL (5)	Fluo-N2DH-GOWT1	video 02	Fluo 2D	0.944081	Machine learning	ML									0.944081	0.944081
BGU-IL (5)	Fluo-N2DH-SIM+	video 01	Fluo 2D	0.853442	Machine learning	ML									0.853442	0.853442
BGU-IL (5)	Fluo-N2DH-SIM+	video 02	Fluo 2D	0.7596	Machine learning	ML									0.7596	0.7596
BGU-IL (5)	Fluo-N2DL-HeLa	video 01	Fluo 2D	0.934409	Machine learning	ML									0.934409	0.934409
BGU-IL (5)	Fluo-N2DL-HeLa	video 02	Fluo 2D	0.909253	Machine learning	ML									0.909253	0.909253
BGU-IL (5)	Fluo-N3DH-CE	video 01	Fluo 3D	0.598406	Machine learning	ML									0.598406	0.598406
BGU-IL (5)	Fluo-N3DH-CE	video 02	Fluo 3D	0.569167	Machine learning	ML									0.569167	0.569167
BGU-IL (5)	Fluo-N3DH-CHO	video 01	Fluo 3D	0.828476	Machine learning	ML									0.828476	0.828476
BGU-IL (5)	Fluo-N3DH-CHO	video 02	Fluo 3D	0.808919	Machine learning	ML									0.808919	0.808919
BGU-IL (5)	Fluo-N3DH-SIM+	video 01	Fluo 3D	0.873549	Machine learning	ML									0.873549	0.873549
BGU-IL (5)	Fluo-N3DH-SIM+	video 02	Fluo 3D	0.767038	Machine learning	ML									0.767038	0.767038
BGU-IL (5)	PhC-C2DH-U373	video 01	PhC	0.918372	Machine learning	ML									0.918372	0.918372
BGU-IL (5)	PhC-C2DH-U373	video 02	PhC	0.92623	Machine learning	ML									0.92623	0.92623
BGU-IL (5)	PhC-C2DL-PSC	video 01	PhC	0.650929	Machine learning	ML									0.650929	0.650929
BGU-IL (5)	PhC-C2DL-PSC	video 02	PhC	0.630266	Machine learning	ML									0.630266	0.630266
CALT-US	Fluo-N2DH-GOWT1	video 01	Fluo 2D	0.913184	Machine learning	ML									0.913184	0.913184
CALT-US	Fluo-N2DH-GOWT1	video 02	Fluo 2D	0.945662	Machine learning	ML									0.945662	0.945662
CALT-US (*)	BF-C2DL-HSC	video 01	BF	0.841173	Machine learning	ML									0.841173	0.841173
CALT-US (*)	BF-C2DL-HSC	video 02	BF	0.868222	Machine learning	ML									0.868222	0.868222
CALT-US (*)	BF-C2DL-MuSC	video 01	BF	0.769104	Machine learning	ML									0.769104	0.769104
CALT-US (*)	BF-C2DL-MuSC	video 02	BF	0.771358	Machine learning	ML									0.771358	0.771358
CALT-US (*)	DIC-C2DH-HeLa	video 01	DIC	0.859716	Machine learning	ML									0.859716	0.859716
CALT-US (*)	DIC-C2DH-HeLa	video 02	DIC	0.894503	Machine learning	ML									0.894503	0.894503
CALT-US (*)	Fluo-C2DL-MSC	video 01	Fluo 2D	0.621294	Machine learning	ML									0.621294	0.621294
CALT-US (*)	Fluo-C2DL-MSC	video 02	Fluo 2D	0.596768	Machine learning	ML									0.596768	0.596768
CALT-US (*)	Fluo-C3DH-A549	video 01	Fluo 3D	0.89879	Machine learning	ML									0.89879	0.89879
CALT-US (*)	Fluo-C3DH-A549	video 02	Fluo 3D	0.857166	Machine learning	ML									0.857166	0.857166
CALT-US (*)	Fluo-C3DH-H157	video 01	Fluo 3D	0.848803	Machine learning	ML									0.848803	0.848803
CALT-US (*)	Fluo-C3DH-H157	video 02	Fluo 3D	0.931632	Machine learning	ML									0.931632	0.931632
CALT-US (*)	Fluo-C3DL-MDA231	video 01	Fluo 3D	0.759947	Machine learning	ML									0.759947	0.759947
CALT-US (*)	Fluo-C3DL-MDA231	video 02	Fluo 3D	0.659097	Machine learning	ML									0.659097	0.659097
CALT-US (*)	Fluo-N2DL-HeLa	video 01	Fluo 2D	0.915778	Machine learning	ML									0.915778	0.915778
CALT-US (*)	Fluo-N2DL-HeLa	video 02	Fluo 2D	0.903967	Machine learning	ML									0.903967	0.903967
CALT-US (*)	Fluo-N3DH-CE	video 01	Fluo 3D	0.565359	Machine learning	ML									0.565359	0.565359
CALT-US (*)	Fluo-N3DH-CE	video 02	Fluo 3D	0.822952	Machine learning	ML									0.822952	0.822952
CALT-US (*)	Fluo-N3DH-CHO	video 01	Fluo 3D	0.951791	Machine learning	ML									0.951791	0.951791
CALT-US (*)	Fluo-N3DH-CHO	video 02	Fluo 3D	0.897776	Machine learning	ML									0.897776	0.897776
CALT-US (*)	PhC-C2DH-U373	video 01	PhC	0.932889	Machine learning	ML									0.932889	0.932889
CALT-US (*)	PhC-C2DH-U373	video 02	PhC	0.929758	Machine learning	ML									0.929758	0.929758
CALT-US (*)	PhC-C2DL-PSC	video 01	PhC	0.719491	Machine learning	ML									0.719491	0.719491
CALT-US (*)	PhC-C2DL-PSC	video 02	PhC	0.727761	Machine learning	ML									0.727761	0.727761
CAS-CN	BF-C2DL-HSC	video 01	BF	0.764226	Machine learning	ML									0.764226	0.764226
CAS-CN	BF-C2DL-HSC	video 02	BF	0.722992	Machine learning	ML									0.722992	0.722992
CAS-CN	BF-C2DL-MuSC	video 01	BF	0.696962	Machine learning	ML									0.696962	0.696962
CAS-CN	BF-C2DL-MuSC	video 02	BF	0.708811	Machine learning	ML									0.708811	0.708811
CAS-CN	DIC-C2DH-HeLa	video 01	DIC	0.820408	Machine learning	ML									0.820408	0.820408
CAS-CN	DIC-C2DH-HeLa	video 02	DIC	0.86101	Machine learning	ML									0.86101	0.86101
CAS-CN	Fluo-C2DL-Huh7	video 01	Fluo 2D	0.777596	Machine learning	ML									0.777596	0.777596
CAS-CN	Fluo-C2DL-Huh7	video 02	Fluo 2D	0.603017	Machine learning	ML									0.603017	0.603017
CAS-CN	Fluo-C2DL-MSC	video 01	Fluo 2D	0.668165	Machine learning	ML									0.668165	0.668165
CAS-CN	Fluo-C2DL-MSC	video 02	Fluo 2D	0.535942	Machine learning	ML									0.535942	0.535942
CAS-CN	Fluo-N2DH-GOWT1	video 01	Fluo 2D	0.801806	Machine learning	ML									0.801806	0.801806
CAS-CN	Fluo-N2DH-GOWT1	video 02	Fluo 2D	0.930832	Machine learning	ML									0.930832	0.930832
CAS-CN	Fluo-N2DH-SIM+	video 01	Fluo 2D	0.852472	Machine learning	ML									0.852472	0.852472
CAS-CN	Fluo-N2DH-SIM+	video 02	Fluo 2D	0.688123	Machine learning	ML									0.688123	0.688123
CAS-CN	Fluo-N2DL-HeLa	video 01	Fluo 2D	0.83224	Machine learning	ML									0.83224	0.83224
CAS-CN	Fluo-N2DL-HeLa	video 02	Fluo 2D	0.887154	Machine learning	ML									0.887154	0.887154
CAS-CN	PhC-C2DH-U373	video 01	PhC	0.923151	Machine learning	ML									0.923151	0.923151
CAS-CN	PhC-C2DH-U373	video 02	PhC	0.916699	Machine learning	ML									0.916699	0.916699
CAS-CN	PhC-C2DL-PSC	video 01	PhC	0.681515	Machine learning	ML									0.681515	0.681515
CAS-CN	PhC-C2DL-PSC	video 02	PhC	0.708491	Machine learning	ML									0.708491	0.708491
COM-US	Fluo-C3DH-H157	video 01	Fluo 3D	0.731125	Thresholding	nonML	0.731125	0.731125	0.731125	0.731125	0.731125	0.731125	0.731125	0.731125	0.731125	0.731125
COM-US	Fluo-C3DH-H157	video 02	Fluo 3D	0.729806	Thresholding	nonML	0.729806	0.729806	0.729806	0.729806	0.729806	0.729806	0.729806	0.729806	0.729806	0.729806
COM-US	Fluo-C3DL-MDA231	video 01	Fluo 3D	0.415137	Thresholding	nonML	0.415137	0.415137	0.415137	0.415137	0.415137	0.415137	0.415137	0.415137	0.415137	0.415137
COM-US	Fluo-C3DL-MDA231	video 02	Fluo 3D	0.382454	Thresholding	nonML	0.382454	0.382454	0.382454	0.382454	0.382454	0.382454	0.382454	0.382454	0.382454	0.382454
COM-US	Fluo-N3DH-CHO	video 01	Fluo 3D	0.920467	Thresholding	nonML	0.920467	0.920467	0.920467	0.920467	0.920467	0.920467	0.920467	0.920467	0.920467	0.920467
COM-US	Fluo-N3DH-CHO	video 02	Fluo 3D	0.837944	Thresholding	nonML	0.837944	0.837944	0.837944	0.837944	0.837944	0.837944	0.837944	0.837944	0.837944	0.837944
CSU-CN	BF-C2DL-HSC	video 01	BF	0.761825	Machine learning	ML								0.761825	0.761825	0.761825
CSU-CN	BF-C2DL-HSC	video 02	BF	0.785641	Machine learning	ML								0.785641	0.785641	0.785641
CSU-CN	DIC-C2DH-HeLa	video 01	DIC	0.855892	Machine learning	ML								0.855892	0.855892	0.855892
CSU-CN	DIC-C2DH-HeLa	video 02	DIC	0.875538	Machine learning	ML								0.875538	0.875538	0.875538
CSU-CN	Fluo-N2DH-GOWT1	video 01	Fluo 2D	0.928882	Machine learning	ML								0.928882	0.928882	0.928882
CSU-CN	Fluo-N2DH-GOWT1	video 02	Fluo 2D	0.947819	Machine learning	ML								0.947819	0.947819	0.947819
CSU-CN	Fluo-N2DL-HeLa	video 01	Fluo 2D	0.882937	Machine learning	ML								0.882937	0.882937	0.882937
CSU-CN	Fluo-N2DL-HeLa	video 02	Fluo 2D	0.871869	Machine learning	ML								0.871869	0.871869	0.871869
CSU-CN	PhC-C2DL-PSC	video 01	PhC	0.712858	Machine learning	ML								0.712858	0.712858	0.712858
CSU-CN	PhC-C2DL-PSC	video 02	PhC	0.727215	Machine learning	ML								0.727215	0.727215	0.727215
CUHK-HK	Fluo-N2DH-GOWT1	video 01	Fluo 2D	0.861601	Machine learning	ML									0.861601	0.861601
CUHK-HK	Fluo-N2DH-GOWT1	video 02	Fluo 2D	0.803962	Machine learning	ML									0.803962	0.803962
CUL-UK	Fluo-C3DH-H157	video 01	Fluo 3D	0.538782	Thresholding	nonML			0.538782	0.538782	0.538782	0.538782	0.538782	0.538782	0.538782	0.538782
CUL-UK	Fluo-C3DH-H157	video 02	Fluo 3D	0.464609	Thresholding	nonML			0.464609	0.464609	0.464609	0.464609	0.464609	0.464609	0.464609	0.464609
CUL-UK	Fluo-N2DL-HeLa	video 01	Fluo 2D	0.725391	Thresholding	nonML			0.725391	0.725391	0.725391	0.725391	0.725391	0.725391	0.725391	0.725391
CUL-UK	Fluo-N2DL-HeLa	video 02	Fluo 2D	0.726628	Thresholding	nonML			0.726628	0.726628	0.726628	0.726628	0.726628	0.726628	0.726628	0.726628
CUL-UK	Fluo-N3DH-CHO	video 01	Fluo 3D	0.926898	Thresholding	nonML			0.926898	0.926898	0.926898	0.926898	0.926898	0.926898	0.926898	0.926898
CUL-UK	Fluo-N3DH-CHO	video 02	Fluo 3D	0.8292	Thresholding	nonML			0.8292	0.8292	0.8292	0.8292	0.8292	0.8292	0.8292	0.8292
CUNI-CZ	Fluo-C3DH-H157	video 01	Fluo 3D	0.75436	Thresholding	nonML	0.75436	0.75436	0.75436	0.75436	0.75436	0.75436	0.75436	0.75436	0.75436	0.75436
CUNI-CZ	Fluo-C3DH-H157	video 02	Fluo 3D	0.771358	Thresholding	nonML	0.771358	0.771358	0.771358	0.771358	0.771358	0.771358	0.771358	0.771358	0.771358	0.771358
CUNI-CZ	Fluo-N2DH-GOWT1	video 01	Fluo 2D	0.855353	Thresholding	nonML	0.855353	0.855353	0.855353	0.855353	0.855353	0.855353	0.855353	0.855353	0.855353	0.855353
CUNI-CZ	Fluo-N2DH-GOWT1	video 02	Fluo 2D	0.919422	Thresholding	nonML	0.919422	0.919422	0.919422	0.919422	0.919422	0.919422	0.919422	0.919422	0.919422	0.919422
CUNI-CZ	Fluo-N2DL-HeLa	video 01	Fluo 2D	0.782692	Thresholding	nonML	0.782692	0.782692	0.782692	0.782692	0.782692	0.782692	0.782692	0.782692	0.782692	0.782692
CUNI-CZ	Fluo-N2DL-HeLa	video 02	Fluo 2D	0.76299	Thresholding	nonML	0.76299	0.76299	0.76299	0.76299	0.76299	0.76299	0.76299	0.76299	0.76299	0.76299
CUNI-CZ	Fluo-N3DH-CHO	video 01	Fluo 3D	0.789593	Thresholding	nonML	0.789593	0.789593	0.789593	0.789593	0.789593	0.789593	0.789593	0.789593	0.789593	0.789593
CUNI-CZ	Fluo-N3DH-CHO	video 02	Fluo 3D	0.72014	Thresholding	nonML	0.72014	0.72014	0.72014	0.72014	0.72014	0.72014	0.72014	0.72014	0.72014	0.72014
CVUT-CZ	DIC-C2DH-HeLa	video 01	DIC	0.747921	Machine learning	ML						0.747921	0.747921	0.747921	0.747921	0.747921
CVUT-CZ	DIC-C2DH-HeLa	video 02	DIC	0.835872	Machine learning	ML						0.835872	0.835872	0.835872	0.835872	0.835872
CVUT-CZ	Fluo-C2DL-MSC	video 01	Fluo 2D	0.554004	Machine learning	ML						0.554004	0.554004	0.554004	0.554004	0.554004
CVUT-CZ	Fluo-C2DL-MSC	video 02	Fluo 2D	0.604118	Machine learning	ML						0.604118	0.604118	0.604118	0.604118	0.604118
CVUT-CZ	Fluo-N2DH-GOWT1	video 01	Fluo 2D	0.850532	Machine learning	ML						0.850532	0.850532	0.850532	0.850532	0.850532
CVUT-CZ	Fluo-N2DH-GOWT1	video 02	Fluo 2D	0.936862	Machine learning	ML						0.936862	0.936862	0.936862	0.936862	0.936862
CVUT-CZ	Fluo-N2DH-SIM+	video 01	Fluo 2D	0.885354	Machine learning	ML						0.885354	0.885354	0.885354	0.885354	0.885354
CVUT-CZ	Fluo-N2DH-SIM+	video 02	Fluo 2D	0.728834	Machine learning	ML						0.728834	0.728834	0.728834	0.728834	0.728834
CVUT-CZ	Fluo-N2DL-HeLa	video 01	Fluo 2D	0.900599	Machine learning	ML						0.900599	0.900599	0.900599	0.900599	0.900599
CVUT-CZ	Fluo-N2DL-HeLa	video 02	Fluo 2D	0.899465	Machine learning	ML						0.899465	0.899465	0.899465	0.899465	0.899465
CVUT-CZ	PhC-C2DH-U373	video 01	PhC	0.92323	Machine learning	ML						0.92323	0.92323	0.92323	0.92323	0.92323
CVUT-CZ	PhC-C2DH-U373	video 02	PhC	0.920842	Machine learning	ML						0.920842	0.920842	0.920842	0.920842	0.920842
CVUT-CZ	PhC-C2DL-PSC	video 01	PhC	0.665437	Machine learning	ML						0.665437	0.665437	0.665437	0.665437	0.665437
CVUT-CZ	PhC-C2DL-PSC	video 02	PhC	0.699096	Machine learning	ML						0.699096	0.699096	0.699096	0.699096	0.699096
DESU-US	Fluo-C2DL-MSC	video 01	Fluo 2D	0.651316	Region growing	nonML									0.651316	0.651316
DESU-US	Fluo-C2DL-MSC	video 02	Fluo 2D	0.645922	Region growing	nonML									0.645922	0.645922
DESU-US	Fluo-N2DH-GOWT1	video 01	Fluo 2D	0.781734	Region growing	nonML									0.781734	0.781734
DESU-US	Fluo-N2DH-GOWT1	video 02	Fluo 2D	0.859171	Region growing	nonML									0.859171	0.859171
DESU-US	Fluo-N2DH-SIM+	video 01	Fluo 2D	0.859272	Region growing	nonML									0.859272	0.859272
DESU-US	Fluo-N2DH-SIM+	video 02	Fluo 2D	0.570591	Region growing	nonML									0.570591	0.570591
DESU-US	Fluo-N2DL-HeLa	video 01	Fluo 2D	0.875708	Region growing	nonML									0.875708	0.875708
DESU-US	Fluo-N2DL-HeLa	video 02	Fluo 2D	0.788546	Region growing	nonML									0.788546	0.788546
DESU-US	PhC-C2DL-PSC	video 01	PhC	0.546708	Region growing	nonML									0.546708	0.546708
DESU-US	PhC-C2DL-PSC	video 02	PhC	0.528041	Region growing	nonML									0.528041	0.528041
DKFZ-GE	Fluo-C3DH-A549	video 01	Fluo 3D	0.917562	Machine learning	ML								0.917562	0.917562	0.917562
DKFZ-GE	Fluo-C3DH-A549	video 02	Fluo 3D	0.898981	Machine learning	ML								0.898981	0.898981	0.898981
DKFZ-GE	Fluo-C3DH-A549-SIM	video 01	Fluo 3D	0.958973	Machine learning	ML								0.958973	0.958973	0.958973
DKFZ-GE	Fluo-C3DH-A549-SIM	video 02	Fluo 3D	0.950753	Machine learning	ML								0.950753	0.950753	0.950753
DKFZ-GE	Fluo-N2DH-SIM+	video 01	Fluo 2D	0.901202	Machine learning	ML								0.901202	0.901202	0.901202
DKFZ-GE	Fluo-N2DH-SIM+	video 02	Fluo 2D	0.762265	Machine learning	ML								0.762265	0.762265	0.762265
DKFZ-GE	Fluo-N3DH-SIM+	video 01	Fluo 3D	0.953623	Machine learning	ML								0.953623	0.953623	0.953623
DKFZ-GE	Fluo-N3DH-SIM+	video 02	Fluo 3D	0.85872	Machine learning	ML								0.85872	0.85872	0.85872
DREX-US	BF-C2DL-HSC	video 01	BF	0.658772	Thresholding	nonML									0.658772	0.658772
DREX-US	BF-C2DL-HSC	video 02	BF	0.767283	Thresholding	nonML									0.767283	0.767283
DREX-US	BF-C2DL-MuSC	video 01	BF	0.464644	Thresholding	nonML									0.464644	0.464644
DREX-US	BF-C2DL-MuSC	video 02	BF	0.460929	Thresholding	nonML									0.460929	0.460929
DREX-US	Fluo-C2DL-Huh7	video 01	Fluo 2D	0.641772	Thresholding	nonML									0.641772	0.641772
DREX-US	Fluo-C2DL-Huh7	video 02	Fluo 2D	0.438627	Thresholding	nonML									0.438627	0.438627
DREX-US	Fluo-C2DL-MSC	video 01	Fluo 2D	0.524177	Thresholding	nonML									0.524177	0.524177
DREX-US	Fluo-C2DL-MSC	video 02	Fluo 2D	0.567475	Thresholding	nonML									0.567475	0.567475
DREX-US	Fluo-C3DH-A549	video 01	Fluo 3D	0.792403	Thresholding	nonML									0.792403	0.792403
DREX-US	Fluo-C3DH-A549	video 02	Fluo 3D	0.662072	Thresholding	nonML									0.662072	0.662072
DREX-US	Fluo-C3DH-A549-SIM	video 01	Fluo 3D	0.758555	Thresholding	nonML									0.758555	0.758555
DREX-US	Fluo-C3DH-A549-SIM	video 02	Fluo 3D	0.681694	Thresholding	nonML									0.681694	0.681694
DREX-US	Fluo-N2DH-GOWT1	video 01	Fluo 2D	0.858134	Thresholding	nonML									0.858134	0.858134
DREX-US	Fluo-N2DH-GOWT1	video 02	Fluo 2D	0.869983	Thresholding	nonML									0.869983	0.869983
DREX-US	Fluo-N2DH-SIM+	video 01	Fluo 2D	0.842982	Thresholding	nonML									0.842982	0.842982
DREX-US	Fluo-N2DH-SIM+	video 02	Fluo 2D	0.618878	Thresholding	nonML									0.618878	0.618878
DREX-US	Fluo-N2DL-HeLa	video 01	Fluo 2D	0.868719	Thresholding	nonML									0.868719	0.868719
DREX-US	Fluo-N2DL-HeLa	video 02	Fluo 2D	0.857387	Thresholding	nonML									0.857387	0.857387
DREX-US	Fluo-N3DH-CHO	video 01	Fluo 3D	0.91155	Thresholding	nonML									0.91155	0.91155
DREX-US	Fluo-N3DH-CHO	video 02	Fluo 3D	0.892189	Thresholding	nonML									0.892189	0.892189
DREX-US	Fluo-N3DL-DRO	video 01	Fluo 3D	0.541354	Thresholding	nonML									0.541354	0.541354
DREX-US	Fluo-N3DL-DRO	video 02	Fluo 3D	0.452411	Thresholding	nonML									0.452411	0.452411
DREX-US	PhC-C2DH-U373	video 01	PhC	0.720015	Thresholding	nonML									0.720015	0.720015
DREX-US	PhC-C2DH-U373	video 02	PhC	0.637941	Thresholding	nonML									0.637941	0.637941
DREX-US	PhC-C2DL-PSC	video 01	PhC	0.521088	Thresholding	nonML									0.521088	0.521088
DREX-US	PhC-C2DL-PSC	video 02	PhC	0.543026	Thresholding	nonML									0.543026	0.543026
DREX-US (*)	Fluo-C3DH-H157	video 01	Fluo 3D	0.87256	Thresholding	nonML									0.87256	0.87256
DREX-US (*)	Fluo-C3DH-H157	video 02	Fluo 3D	0.859709	Thresholding	nonML									0.859709	0.859709
FR-GE (1)	PhC-C2DH-U373	video 01	PhC	0.830624	Energy minimization	nonML			0.830624	0.830624	0.830624	0.830624	0.830624	0.830624	0.830624	0.830624
FR-GE (1)	PhC-C2DH-U373	video 02	PhC	0.822327	Energy minimization	nonML			0.822327	0.822327	0.822327	0.822327	0.822327	0.822327	0.822327	0.822327
FR-GE (1)	PhC-C2DL-PSC	video 01	PhC	0.540889	Energy minimization	nonML			0.540889	0.540889	0.540889	0.540889	0.540889	0.540889	0.540889	0.540889
FR-GE (1)	PhC-C2DL-PSC	video 02	PhC	0.555352	Energy minimization	nonML			0.555352	0.555352	0.555352	0.555352	0.555352	0.555352	0.555352	0.555352
FR-GE (2)	DIC-C2DH-HeLa	video 01	DIC	0.749824	Machine learning	ML			0.749824	0.749824	0.749824	0.749824	0.749824	0.749824	0.749824	0.749824
FR-GE (2)	DIC-C2DH-HeLa	video 02	DIC	0.801464	Machine learning	ML			0.801464	0.801464	0.801464	0.801464	0.801464	0.801464	0.801464	0.801464
FR-GE (2)	Fluo-C2DL-MSC	video 01	Fluo 2D	0.54451	Machine learning	ML			0.54451	0.54451	0.54451	0.54451	0.54451	0.54451	0.54451	0.54451
FR-GE (2)	Fluo-C2DL-MSC	video 02	Fluo 2D	0.618698	Machine learning	ML			0.618698	0.618698	0.618698	0.618698	0.618698	0.618698	0.618698	0.618698
FR-GE (2)	Fluo-N2DH-SIM+	video 01	Fluo 2D	0.850911	Machine learning	ML			0.850911	0.850911	0.850911	0.850911	0.850911	0.850911	0.850911	0.850911
FR-GE (2)	Fluo-N2DH-SIM+	video 02	Fluo 2D	0.711739	Machine learning	ML			0.711739	0.711739	0.711739	0.711739	0.711739	0.711739	0.711739	0.711739
FR-GE (2)	Fluo-N2DL-HeLa	video 01	Fluo 2D	0.91683	Machine learning	ML			0.91683	0.91683	0.91683	0.91683	0.91683	0.91683	0.91683	0.91683
FR-GE (2)	Fluo-N2DL-HeLa	video 02	Fluo 2D	0.889061	Machine learning	ML			0.889061	0.889061	0.889061	0.889061	0.889061	0.889061	0.889061	0.889061
FR-GE (2)	PhC-C2DH-U373	video 01	PhC	0.92621	Machine learning	ML			0.92621	0.92621	0.92621	0.92621	0.92621	0.92621	0.92621	0.92621
FR-GE (2)	PhC-C2DH-U373	video 02	PhC	0.91429	Machine learning	ML			0.91429	0.91429	0.91429	0.91429	0.91429	0.91429	0.91429	0.91429
FR-GE (2)	PhC-C2DL-PSC	video 01	PhC	0.543004	Machine learning	ML			0.543004	0.543004	0.543004	0.543004	0.543004	0.543004	0.543004	0.543004
FR-GE (2)	PhC-C2DL-PSC	video 02	PhC	0.528215	Machine learning	ML			0.528215	0.528215	0.528215	0.528215	0.528215	0.528215	0.528215	0.528215
FR-GE (3)	DIC-C2DH-HeLa	video 01	DIC	0.738921	Machine learning	ML						0.738921	0.738921	0.738921	0.738921	0.738921
FR-GE (3)	DIC-C2DH-HeLa	video 02	DIC	0.770719	Machine learning	ML						0.770719	0.770719	0.770719	0.770719	0.770719
FR-GE (3)	Fluo-N2DL-HeLa	video 01	Fluo 2D	0.901734	Machine learning	ML						0.901734	0.901734	0.901734	0.901734	0.901734
FR-GE (3)	Fluo-N2DL-HeLa	video 02	Fluo 2D	0.901796	Machine learning	ML						0.901796	0.901796	0.901796	0.901796	0.901796
FR-GE (3)	PhC-C2DH-U373	video 01	PhC	0.921262	Machine learning	ML						0.921262	0.921262	0.921262	0.921262	0.921262
FR-GE (3)	PhC-C2DH-U373	video 02	PhC	0.927216	Machine learning	ML						0.927216	0.927216	0.927216	0.927216	0.927216
FR-GE (3)	PhC-C2DL-PSC	video 01	PhC	0.612733	Machine learning	ML						0.612733	0.612733	0.612733	0.612733	0.612733
FR-GE (3)	PhC-C2DL-PSC	video 02	PhC	0.652905	Machine learning	ML						0.652905	0.652905	0.652905	0.652905	0.652905
HD-GE (BMCV) (1)	Fluo-C3DH-H157	video 01	Fluo 3D	0.829275	Thresholding	nonML		0.829275	0.829275	0.829275	0.829275	0.829275	0.829275	0.829275	0.829275	0.829275
HD-GE (BMCV) (1)	Fluo-C3DH-H157	video 02	Fluo 3D	0.802687	Thresholding	nonML		0.802687	0.802687	0.802687	0.802687	0.802687	0.802687	0.802687	0.802687	0.802687
HD-GE (BMCV) (1)	Fluo-N2DH-GOWT1	video 01	Fluo 2D	0.85163	Thresholding	nonML		0.85163	0.85163	0.85163	0.85163	0.85163	0.85163	0.85163	0.85163	0.85163
HD-GE (BMCV) (1)	Fluo-N2DH-GOWT1	video 02	Fluo 2D	0.895968	Thresholding	nonML		0.895968	0.895968	0.895968	0.895968	0.895968	0.895968	0.895968	0.895968	0.895968
HD-GE (BMCV) (1)	Fluo-N2DL-HeLa	video 01	Fluo 2D	0.828053	Thresholding	nonML		0.828053	0.828053	0.828053	0.828053	0.828053	0.828053	0.828053	0.828053	0.828053
HD-GE (BMCV) (1)	Fluo-N2DL-HeLa	video 02	Fluo 2D	0.802933	Thresholding	nonML		0.802933	0.802933	0.802933	0.802933	0.802933	0.802933	0.802933	0.802933	0.802933
HD-GE (BMCV) (1)	Fluo-N3DH-CE	video 01	Fluo 3D	0.473939	Thresholding	nonML		0.473939	0.473939	0.473939	0.473939	0.473939	0.473939	0.473939	0.473939	0.473939
HD-GE (BMCV) (1)	Fluo-N3DH-CE	video 02	Fluo 3D	0.727785	Thresholding	nonML		0.727785	0.727785	0.727785	0.727785	0.727785	0.727785	0.727785	0.727785	0.727785
HD-GE (BMCV) (1)	Fluo-N3DH-CHO	video 01	Fluo 3D	0.934443	Thresholding	nonML		0.934443	0.934443	0.934443	0.934443	0.934443	0.934443	0.934443	0.934443	0.934443
HD-GE (BMCV) (1)	Fluo-N3DH-CHO	video 02	Fluo 3D	0.862461	Thresholding	nonML		0.862461	0.862461	0.862461	0.862461	0.862461	0.862461	0.862461	0.862461	0.862461
HD-GE (BMCV) (1)	PhC-C2DL-PSC	video 01	PhC	0.395713	Thresholding	nonML		0.395713	0.395713	0.395713	0.395713	0.395713	0.395713	0.395713	0.395713	0.395713
HD-GE (BMCV) (1)	PhC-C2DL-PSC	video 02	PhC	0.420503	Thresholding	nonML		0.420503	0.420503	0.420503	0.420503	0.420503	0.420503	0.420503	0.420503	0.420503
HD-GE (BMCV) (2)	Fluo-C3DH-A549	video 01	Fluo 3D	0.616519	Machine learning	ML							0.616519	0.616519	0.616519	0.616519
HD-GE (BMCV) (2)	Fluo-C3DH-A549	video 02	Fluo 3D	0.51518	Machine learning	ML							0.51518	0.51518	0.51518	0.51518
HD-GE (BMCV) (2)	Fluo-C3DH-A549-SIM	video 01	Fluo 3D	0.793115	Machine learning	ML							0.793115	0.793115	0.793115	0.793115
HD-GE (BMCV) (2)	Fluo-C3DH-A549-SIM	video 02	Fluo 3D	0.760152	Machine learning	ML							0.760152	0.760152	0.760152	0.760152
HD-GE (BMCV) (2)	Fluo-C3DH-H157	video 01	Fluo 3D	0.748955	Machine learning	ML							0.748955	0.748955	0.748955	0.748955
HD-GE (BMCV) (2)	Fluo-C3DH-H157	video 02	Fluo 3D	0.672666	Machine learning	ML							0.672666	0.672666	0.672666	0.672666
HD-GE (BMCV) (2)	Fluo-C3DL-MDA231	video 01	Fluo 3D	0.525795	Machine learning	ML							0.525795	0.525795	0.525795	0.525795
HD-GE (BMCV) (2)	Fluo-C3DL-MDA231	video 02	Fluo 3D	0.439777	Machine learning	ML							0.439777	0.439777	0.439777	0.439777
HD-GE (BMCV) (2)	Fluo-N2DH-SIM+	video 01	Fluo 2D	0.844974	Machine learning	ML							0.844974	0.844974	0.844974	0.844974
HD-GE (BMCV) (2)	Fluo-N2DH-SIM+	video 02	Fluo 2D	0.598071	Machine learning	ML							0.598071	0.598071	0.598071	0.598071
HD-GE (BMCV) (2)	PhC-C2DH-U373	video 01	PhC	0.907394	Machine learning	ML							0.907394	0.907394	0.907394	0.907394
HD-GE (BMCV) (2)	PhC-C2DH-U373	video 02	PhC	0.893798	Machine learning	ML							0.893798	0.893798	0.893798	0.893798
HD-GE (BMCV) (3)	Fluo-C3DH-A549-SIM	video 01	Fluo 3D	0.957434	Machine learning	ML									0.957434	0.957434
HD-GE (BMCV) (3)	Fluo-C3DH-A549-SIM	video 02	Fluo 3D	0.943672	Machine learning	ML									0.943672	0.943672
HD-GE (BMCV) (3)	Fluo-C3DL-MDA231	video 01	Fluo 3D	0.682988	Machine learning	ML									0.682988	0.682988
HD-GE (BMCV) (3)	Fluo-C3DL-MDA231	video 02	Fluo 3D	0.609747	Machine learning	ML									0.609747	0.609747
HD-GE (BMCV) (3)	Fluo-N3DL-TRIC	video 01	Fluo 3D	0.804825	Machine learning	ML									0.804825	0.804825
HD-GE (BMCV) (3)	Fluo-N3DL-TRIC	video 02	Fluo 3D	0.759111	Machine learning	ML									0.759111	0.759111
HD-GE (IWR)	Fluo-N2DH-SIM+	video 01	Fluo 2D	0.823637	Machine learning	ML			0.823637	0.823637	0.823637	0.823637	0.823637	0.823637	0.823637	0.823637
HD-GE (IWR)	Fluo-N2DH-SIM+	video 02	Fluo 2D	0.63373	Machine learning	ML			0.63373	0.63373	0.63373	0.63373	0.63373	0.63373	0.63373	0.63373
HD-GE (IWR)	Fluo-N2DL-HeLa	video 01	Fluo 2D	0.772974	Machine learning	ML			0.772974	0.772974	0.772974	0.772974	0.772974	0.772974	0.772974	0.772974
HD-GE (IWR)	Fluo-N2DL-HeLa	video 02	Fluo 2D	0.716816	Machine learning	ML			0.716816	0.716816	0.716816	0.716816	0.716816	0.716816	0.716816	0.716816
HD-GE (IWR)	PhC-C2DL-PSC	video 01	PhC	0.668287	Machine learning	ML			0.668287	0.668287	0.668287	0.668287	0.668287	0.668287	0.668287	0.668287
HD-GE (IWR)	PhC-C2DL-PSC	video 02	PhC	0.662612	Machine learning	ML			0.662612	0.662612	0.662612	0.662612	0.662612	0.662612	0.662612	0.662612
HDU-CN	BF-C2DL-MuSC	video 01	BF	0.774094	Machine learning	ML								0.774094	0.774094	0.774094
HDU-CN	BF-C2DL-MuSC	video 02	BF	0.765611	Machine learning	ML								0.765611	0.765611	0.765611
HIT-CN (1)	Fluo-N2DH-GOWT1	video 01	Fluo 2D	0.763531	Machine learning	ML							0.763531	0.763531	0.763531	0.763531
HIT-CN (1)	Fluo-N2DH-GOWT1	video 02	Fluo 2D	0.817365	Machine learning	ML							0.817365	0.817365	0.817365	0.817365
HIT-CN (1)	Fluo-N2DH-SIM+	video 01	Fluo 2D	0.882477	Machine learning	ML							0.882477	0.882477	0.882477	0.882477
HIT-CN (1)	Fluo-N2DH-SIM+	video 02	Fluo 2D	0.684733	Machine learning	ML							0.684733	0.684733	0.684733	0.684733
HIT-CN (1)	Fluo-N2DL-HeLa	video 01	Fluo 2D	0.92845	Machine learning	ML							0.92845	0.92845	0.92845	0.92845
HIT-CN (1)	Fluo-N2DL-HeLa	video 02	Fluo 2D	0.908667	Machine learning	ML							0.908667	0.908667	0.908667	0.908667
HIT-CN (1)	PhC-C2DH-U373	video 01	PhC	0.76988	Machine learning	ML							0.76988	0.76988	0.76988	0.76988
HIT-CN (1)	PhC-C2DH-U373	video 02	PhC	0.78076	Machine learning	ML							0.78076	0.78076	0.78076	0.78076
HIT-CN (1)	PhC-C2DL-PSC	video 01	PhC	0.6481	Machine learning	ML							0.6481	0.6481	0.6481	0.6481
HIT-CN (1)	PhC-C2DL-PSC	video 02	PhC	0.657411	Machine learning	ML							0.657411	0.657411	0.657411	0.657411
HIT-CN (2)	Fluo-N2DH-GOWT1	video 01	Fluo 2D	0.898187	Machine learning	ML									0.898187	0.898187
HIT-CN (2)	Fluo-N2DH-GOWT1	video 02	Fluo 2D	0.921054	Machine learning	ML									0.921054	0.921054
HIT-CN (2)	Fluo-N2DH-SIM+	video 01	Fluo 2D	0.87282	Machine learning	ML									0.87282	0.87282
HIT-CN (2)	Fluo-N2DH-SIM+	video 02	Fluo 2D	0.737477	Machine learning	ML									0.737477	0.737477
HIT-CN (2)	PhC-C2DH-U373	video 01	PhC	0.894753	Machine learning	ML									0.894753	0.894753
HIT-CN (2)	PhC-C2DH-U373	video 02	PhC	0.861795	Machine learning	ML									0.861795	0.861795
HKI-GE	Fluo-N2DH-GOWT1	video 01	Fluo 2D	0.768741	Thresholding	nonML									0.768741	0.768741
HKI-GE	Fluo-N2DH-GOWT1	video 02	Fluo 2D	0.871946	Thresholding	nonML									0.871946	0.871946
HKI-GE	PhC-C2DH-U373	video 01	PhC	0.618094	Thresholding	nonML									0.618094	0.618094
HKI-GE	PhC-C2DH-U373	video 02	PhC	0.611028	Thresholding	nonML									0.611028	0.611028
IGFL-FR	Fluo-N3DH-CE	video 01	Fluo 3D	0.599188	Machine learning	ML									0.599188	0.599188
IGFL-FR	Fluo-N3DH-CE	video 02	Fluo 3D	0.663328	Machine learning	ML									0.663328	0.663328
IGFL-FR (*)	BF-C2DL-MuSC	video 01	BF	0.514692	Machine learning	ML									0.514692	0.514692
IGFL-FR (*)	BF-C2DL-MuSC	video 02	BF	0.497084	Machine learning	ML									0.497084	0.497084
IGFL-FR (*)	DIC-C2DH-HeLa	video 01	DIC	0.69377	Machine learning	ML									0.69377	0.69377
IGFL-FR (*)	DIC-C2DH-HeLa	video 02	DIC	0.792093	Machine learning	ML									0.792093	0.792093
IGFL-FR (*)	Fluo-C3DH-A549	video 01	Fluo 3D	0.588951	Machine learning	ML									0.588951	0.588951
IGFL-FR (*)	Fluo-C3DH-A549	video 02	Fluo 3D	0.465064	Machine learning	ML									0.465064	0.465064
IGFL-FR (*)	Fluo-C3DH-H157	video 01	Fluo 3D	0.536484	Machine learning	ML									0.536484	0.536484
IGFL-FR (*)	Fluo-C3DH-H157	video 02	Fluo 3D	0.611085	Machine learning	ML									0.611085	0.611085
IGFL-FR (*)	Fluo-C3DL-MDA231	video 01	Fluo 3D	0.433781	Machine learning	ML									0.433781	0.433781
IGFL-FR (*)	Fluo-C3DL-MDA231	video 02	Fluo 3D	0.377655	Machine learning	ML									0.377655	0.377655
IGFL-FR (*)	Fluo-N2DH-GOWT1	video 01	Fluo 2D	0.786075	Machine learning	ML									0.786075	0.786075
IGFL-FR (*)	Fluo-N2DH-GOWT1	video 02	Fluo 2D	0.899757	Machine learning	ML									0.899757	0.899757
IGFL-FR (*)	Fluo-N2DL-HeLa	video 01	Fluo 2D	0.884785	Machine learning	ML									0.884785	0.884785
IGFL-FR (*)	Fluo-N2DL-HeLa	video 02	Fluo 2D	0.865463	Machine learning	ML									0.865463	0.865463
IGFL-FR (*)	Fluo-N3DH-CHO	video 01	Fluo 3D	0.703768	Machine learning	ML									0.703768	0.703768
IGFL-FR (*)	Fluo-N3DH-CHO	video 02	Fluo 3D	0.684834	Machine learning	ML									0.684834	0.684834
IGFL-FR (*)	PhC-C2DH-U373	video 01	PhC	0.752053	Machine learning	ML									0.752053	0.752053
IGFL-FR (*)	PhC-C2DH-U373	video 02	PhC	0.72518	Machine learning	ML									0.72518	0.72518
IGFL-FR (*)	PhC-C2DL-PSC	video 01	PhC	0.691083	Machine learning	ML									0.691083	0.691083
IGFL-FR (*)	PhC-C2DL-PSC	video 02	PhC	0.682416	Machine learning	ML									0.682416	0.682416
IMCB-SG (1)	Fluo-N2DH-GOWT1	video 01	Fluo 2D	0.50287	Thresholding	nonML		0.50287	0.50287	0.50287	0.50287	0.50287	0.50287	0.50287	0.50287	0.50287
IMCB-SG (1)	Fluo-N2DH-GOWT1	video 02	Fluo 2D	0.554312	Thresholding	nonML		0.554312	0.554312	0.554312	0.554312	0.554312	0.554312	0.554312	0.554312	0.554312
IMCB-SG (2)	Fluo-C3DL-MDA231	video 01	Fluo 3D	0.523415	Thresholding	nonML		0.523415	0.523415	0.523415	0.523415	0.523415	0.523415	0.523415	0.523415	0.523415
IMCB-SG (2)	Fluo-C3DL-MDA231	video 02	Fluo 3D	0.484592	Thresholding	nonML		0.484592	0.484592	0.484592	0.484592	0.484592	0.484592	0.484592	0.484592	0.484592
IMCB-SG (2)	Fluo-N3DH-CHO	video 01	Fluo 3D	0.78806	Thresholding	nonML		0.78806	0.78806	0.78806	0.78806	0.78806	0.78806	0.78806	0.78806	0.78806
IMCB-SG (2)	Fluo-N3DH-CHO	video 02	Fluo 3D	0.705173	Thresholding	nonML		0.705173	0.705173	0.705173	0.705173	0.705173	0.705173	0.705173	0.705173	0.705173
JAN-US	Fluo-N3DH-CE	video 01	Fluo 3D	0.548499	Region growing	nonML									0.548499	0.548499
JAN-US	Fluo-N3DH-CE	video 02	Fluo 3D	0.650089	Region growing	nonML									0.650089	0.650089
KIT-GE (1)	Fluo-N2DH-GOWT1	video 01	Fluo 2D	0.781161	Thresholding	nonML			0.781161	0.781161	0.781161	0.781161	0.781161	0.781161	0.781161	0.781161
KIT-GE (1)	Fluo-N2DH-GOWT1	video 02	Fluo 2D	0.853591	Thresholding	nonML			0.853591	0.853591	0.853591	0.853591	0.853591	0.853591	0.853591	0.853591
KIT-GE (1)	Fluo-N2DL-HeLa	video 01	Fluo 2D	0.77249	Thresholding	nonML			0.77249	0.77249	0.77249	0.77249	0.77249	0.77249	0.77249	0.77249
KIT-GE (1)	Fluo-N2DL-HeLa	video 02	Fluo 2D	0.767711	Thresholding	nonML			0.767711	0.767711	0.767711	0.767711	0.767711	0.767711	0.767711	0.767711
KIT-GE (1)	Fluo-N3DH-CHO	video 01	Fluo 3D	0.650908	Thresholding	nonML			0.650908	0.650908	0.650908	0.650908	0.650908	0.650908	0.650908	0.650908
KIT-GE (1)	Fluo-N3DH-CHO	video 02	Fluo 3D	0.519345	Thresholding	nonML			0.519345	0.519345	0.519345	0.519345	0.519345	0.519345	0.519345	0.519345
KIT-GE (2)	BF-C2DL-HSC	video 01	BF	0.72503	Machine learning	ML								0.72503	0.72503	0.72503
KIT-GE (2)	BF-C2DL-HSC	video 02	BF	0.774947	Machine learning	ML								0.774947	0.774947	0.774947
KIT-GE (2)	BF-C2DL-MuSC	video 01	BF	0.740294	Machine learning	ML								0.740294	0.740294	0.740294
KIT-GE (2)	BF-C2DL-MuSC	video 02	BF	0.663163	Machine learning	ML								0.663163	0.663163	0.663163
KIT-GE (2)	Fluo-C3DH-H157	video 01	Fluo 3D	0.789372	Machine learning	ML								0.789372	0.789372	0.789372
KIT-GE (2)	Fluo-C3DH-H157	video 02	Fluo 3D	0.787865	Machine learning	ML								0.787865	0.787865	0.787865
KIT-GE (2)	Fluo-C3DL-MDA231	video 01	Fluo 3D	0.645273	Machine learning	ML								0.645273	0.645273	0.645273
KIT-GE (2)	Fluo-C3DL-MDA231	video 02	Fluo 3D	0.586043	Machine learning	ML								0.586043	0.586043	0.586043
KIT-GE (2)	Fluo-N2DH-GOWT1	video 01	Fluo 2D	0.80768	Machine learning	ML								0.80768	0.80768	0.80768
KIT-GE (2)	Fluo-N2DH-GOWT1	video 02	Fluo 2D	0.849297	Machine learning	ML								0.849297	0.849297	0.849297
KIT-GE (2)	Fluo-N2DH-SIM+	video 01	Fluo 2D	0.870923	Machine learning	ML								0.870923	0.870923	0.870923
KIT-GE (2)	Fluo-N2DH-SIM+	video 02	Fluo 2D	0.729877	Machine learning	ML								0.729877	0.729877	0.729877
KIT-GE (2)	Fluo-N2DL-HeLa	video 01	Fluo 2D	0.89764	Machine learning	ML								0.89764	0.89764	0.89764
KIT-GE (2)	Fluo-N2DL-HeLa	video 02	Fluo 2D	0.892936	Machine learning	ML								0.892936	0.892936	0.892936
KIT-GE (2)	Fluo-N3DH-CE	video 01	Fluo 3D	0.656226	Machine learning	ML								0.656226	0.656226	0.656226
KIT-GE (2)	Fluo-N3DH-CE	video 02	Fluo 3D	0.802635	Machine learning	ML								0.802635	0.802635	0.802635
KIT-GE (2)	Fluo-N3DH-CHO	video 01	Fluo 3D	0.885669	Machine learning	ML								0.885669	0.885669	0.885669
KIT-GE (2)	Fluo-N3DH-CHO	video 02	Fluo 3D	0.855999	Machine learning	ML								0.855999	0.855999	0.855999
KIT-GE (2)	Fluo-N3DH-SIM+	video 01	Fluo 3D	0.750924	Machine learning	ML								0.750924	0.750924	0.750924
KIT-GE (2)	Fluo-N3DH-SIM+	video 02	Fluo 3D	0.584788	Machine learning	ML								0.584788	0.584788	0.584788
KIT-GE (2)	Fluo-N3DL-TRIC	video 01	Fluo 3D	0.875201	Machine learning	ML								0.875201	0.875201	0.875201
KIT-GE (2)	Fluo-N3DL-TRIC	video 02	Fluo 3D	0.766427	Machine learning	ML								0.766427	0.766427	0.766427
KIT-GE (2)	Fluo-N3DL-TRIF	video 01	Fluo 3D	0.457848	Machine learning	ML								0.457848	0.457848	0.457848
KIT-GE (2)	Fluo-N3DL-TRIF	video 02	Fluo 3D	0.743534	Machine learning	ML								0.743534	0.743534	0.743534
KIT-GE (3)	BF-C2DL-HSC	video 01	BF	0.809444	Machine learning	ML									0.809444	0.809444
KIT-GE (3)	BF-C2DL-HSC	video 02	BF	0.826681	Machine learning	ML									0.826681	0.826681
KIT-GE (3)	BF-C2DL-MuSC	video 01	BF	0.757417	Machine learning	ML									0.757417	0.757417
KIT-GE (3)	BF-C2DL-MuSC	video 02	BF	0.790347	Machine learning	ML									0.790347	0.790347
KIT-GE (3)	DIC-C2DH-HeLa	video 01	DIC	0.788426	Machine learning	ML									0.788426	0.788426
KIT-GE (3)	DIC-C2DH-HeLa	video 02	DIC	0.768481	Machine learning	ML									0.768481	0.768481
KIT-GE (3)	Fluo-C2DL-Huh7	video 01	Fluo 2D	0.841085	Machine learning	ML									0.841085	0.841085
KIT-GE (3)	Fluo-C2DL-Huh7	video 02	Fluo 2D	0.740216	Machine learning	ML									0.740216	0.740216
KIT-GE (3)	Fluo-C2DL-MSC	video 01	Fluo 2D	0.645367	Machine learning	ML									0.645367	0.645367
KIT-GE (3)	Fluo-C2DL-MSC	video 02	Fluo 2D	0.589249	Machine learning	ML									0.589249	0.589249
KIT-GE (3)	Fluo-C3DH-A549	video 01	Fluo 3D	0.90486	Machine learning	ML									0.90486	0.90486
KIT-GE (3)	Fluo-C3DH-A549	video 02	Fluo 3D	0.793506	Machine learning	ML									0.793506	0.793506
KIT-GE (3)	Fluo-C3DH-H157	video 01	Fluo 3D	0.868624	Machine learning	ML									0.868624	0.868624
KIT-GE (3)	Fluo-C3DH-H157	video 02	Fluo 3D	0.886905	Machine learning	ML									0.886905	0.886905
KIT-GE (3)	Fluo-C3DL-MDA231	video 01	Fluo 3D	0.762125	Machine learning	ML									0.762125	0.762125
KIT-GE (3)	Fluo-C3DL-MDA231	video 02	Fluo 3D	0.657122	Machine learning	ML									0.657122	0.657122
KIT-GE (3)	Fluo-N2DH-GOWT1	video 01	Fluo 2D	0.822929	Machine learning	ML									0.822929	0.822929
KIT-GE (3)	Fluo-N2DH-GOWT1	video 02	Fluo 2D	0.878016	Machine learning	ML									0.878016	0.878016
KIT-GE (3)	Fluo-N2DH-SIM+	video 01	Fluo 2D	0.856064	Machine learning	ML									0.856064	0.856064
KIT-GE (3)	Fluo-N2DH-SIM+	video 02	Fluo 2D	0.74496	Machine learning	ML									0.74496	0.74496
KIT-GE (3)	Fluo-N2DL-HeLa	video 01	Fluo 2D	0.889114	Machine learning	ML									0.889114	0.889114
KIT-GE (3)	Fluo-N2DL-HeLa	video 02	Fluo 2D	0.876738	Machine learning	ML									0.876738	0.876738
KIT-GE (3)	Fluo-N3DH-CE	video 01	Fluo 3D	0.520004	Machine learning	ML									0.520004	0.520004
KIT-GE (3)	Fluo-N3DH-CE	video 02	Fluo 3D	0.764238	Machine learning	ML									0.764238	0.764238
KIT-GE (3)	Fluo-N3DH-CHO	video 01	Fluo 3D	0.863024	Machine learning	ML									0.863024	0.863024
KIT-GE (3)	Fluo-N3DH-CHO	video 02	Fluo 3D	0.80269	Machine learning	ML									0.80269	0.80269
KIT-GE (3)	Fluo-N3DH-SIM+	video 01	Fluo 3D	0.831269	Machine learning	ML									0.831269	0.831269
KIT-GE (3)	Fluo-N3DH-SIM+	video 02	Fluo 3D	0.685823	Machine learning	ML									0.685823	0.685823
KIT-GE (3)	PhC-C2DH-U373	video 01	PhC	0.869394	Machine learning	ML									0.869394	0.869394
KIT-GE (3)	PhC-C2DH-U373	video 02	PhC	0.882829	Machine learning	ML									0.882829	0.882829
KIT-GE (3)	PhC-C2DL-PSC	video 01	PhC	0.741581	Machine learning	ML									0.741581	0.741581
KIT-GE (3)	PhC-C2DL-PSC	video 02	PhC	0.745004	Machine learning	ML									0.745004	0.745004
KIT-GE (4)	BF-C2DL-HSC	video 01	BF	0.820558	Machine learning	ML										0.820558
KIT-GE (4)	BF-C2DL-HSC	video 02	BF	0.832029	Machine learning	ML										0.832029
KIT-GE (4)	BF-C2DL-MuSC	video 01	BF	0.789687	Machine learning	ML										0.789687
KIT-GE (4)	BF-C2DL-MuSC	video 02	BF	0.77427	Machine learning	ML										0.77427
KIT-GE (4)	DIC-C2DH-HeLa	video 01	DIC	0.796108	Machine learning	ML										0.796108
KIT-GE (4)	DIC-C2DH-HeLa	video 02	DIC	0.851832	Machine learning	ML										0.851832
KIT-GE (4)	Fluo-C2DL-MSC	video 01	Fluo 2D	0.628287	Machine learning	ML										0.628287
KIT-GE (4)	Fluo-C2DL-MSC	video 02	Fluo 2D	0.530424	Machine learning	ML										0.530424
KIT-GE (4)	Fluo-N2DH-GOWT1	video 01	Fluo 2D	0.906809	Machine learning	ML										0.906809
KIT-GE (4)	Fluo-N2DH-GOWT1	video 02	Fluo 2D	0.950986	Machine learning	ML										0.950986
KIT-GE (4)	Fluo-N2DH-SIM+	video 01	Fluo 2D	0.88889	Machine learning	ML										0.88889
KIT-GE (4)	Fluo-N2DH-SIM+	video 02	Fluo 2D	0.772093	Machine learning	ML										0.772093
KIT-GE (4)	Fluo-N2DL-HeLa	video 01	Fluo 2D	0.913618	Machine learning	ML										0.913618
KIT-GE (4)	Fluo-N2DL-HeLa	video 02	Fluo 2D	0.898978	Machine learning	ML										0.898978
KIT-GE (4)	PhC-C2DH-U373	video 01	PhC	0.919836	Machine learning	ML										0.919836
KIT-GE (4)	PhC-C2DH-U373	video 02	PhC	0.919462	Machine learning	ML										0.919462
KIT-GE (4)	PhC-C2DL-PSC	video 01	PhC	0.729878	Machine learning	ML										0.729878
KIT-GE (4)	PhC-C2DL-PSC	video 02	PhC	0.750233	Machine learning	ML										0.750233
KTH-SE (1)	Fluo-C2DL-Huh7	video 01	Fluo 2D	0.693503	Thresholding	nonML									0.693503	0.693503
KTH-SE (1)	Fluo-C2DL-Huh7	video 02	Fluo 2D	0.529515	Thresholding	nonML									0.529515	0.529515
KTH-SE (1)	Fluo-C2DL-MSC	video 01	Fluo 2D	0.608896	Thresholding	nonML									0.608896	0.608896
KTH-SE (1)	Fluo-C2DL-MSC	video 02	Fluo 2D	0.673508	Thresholding	nonML									0.673508	0.673508
KTH-SE (1)	Fluo-C3DH-A549	video 01	Fluo 3D	0.858919	Thresholding	nonML									0.858919	0.858919
KTH-SE (1)	Fluo-C3DH-A549	video 02	Fluo 3D	0.792822	Thresholding	nonML									0.792822	0.792822
KTH-SE (1)	Fluo-C3DH-A549-SIM	video 01	Fluo 3D	0.888938	Thresholding	nonML									0.888938	0.888938
KTH-SE (1)	Fluo-C3DH-A549-SIM	video 02	Fluo 3D	0.791223	Thresholding	nonML									0.791223	0.791223
KTH-SE (1)	Fluo-C3DH-H157	video 01	Fluo 3D	0.883453	Thresholding	nonML									0.883453	0.883453
KTH-SE (1)	Fluo-C3DH-H157	video 02	Fluo 3D	0.892499	Thresholding	nonML									0.892499	0.892499
KTH-SE (1)	Fluo-C3DL-MDA231	video 01	Fluo 3D	0.622064	Thresholding	nonML									0.622064	0.622064
KTH-SE (1)	Fluo-C3DL-MDA231	video 02	Fluo 3D	0.642311	Thresholding	nonML									0.642311	0.642311
KTH-SE (1)	Fluo-N2DH-GOWT1	video 01	Fluo 2D	0.922553	Thresholding	nonML									0.922553	0.922553
KTH-SE (1)	Fluo-N2DH-GOWT1	video 02	Fluo 2D	0.930889	Thresholding	nonML									0.930889	0.930889
KTH-SE (1)	Fluo-N2DH-SIM+	video 01	Fluo 2D	0.873982	Thresholding	nonML									0.873982	0.873982
KTH-SE (1)	Fluo-N2DH-SIM+	video 02	Fluo 2D	0.70903	Thresholding	nonML									0.70903	0.70903
KTH-SE (1)	Fluo-N3DH-CHO	video 01	Fluo 3D	0.926904	Thresholding	nonML									0.926904	0.926904
KTH-SE (1)	Fluo-N3DH-CHO	video 02	Fluo 3D	0.870313	Thresholding	nonML									0.870313	0.870313
KTH-SE (1)	Fluo-N3DH-SIM+	video 01	Fluo 3D	0.834506	Thresholding	nonML									0.834506	0.834506
KTH-SE (1)	Fluo-N3DH-SIM+	video 02	Fluo 3D	0.657319	Thresholding	nonML									0.657319	0.657319
KTH-SE (1*)	BF-C2DL-HSC	video 01	BF	0.744606	Thresholding	nonML									0.744606	0.744606
KTH-SE (1*)	BF-C2DL-HSC	video 02	BF	0.811245	Thresholding	nonML									0.811245	0.811245
KTH-SE (1*)	BF-C2DL-MuSC	video 01	BF	0.536177	Thresholding	nonML									0.536177	0.536177
KTH-SE (1*)	BF-C2DL-MuSC	video 02	BF	0.422158	Thresholding	nonML									0.422158	0.422158
KTH-SE (1*)	Fluo-N2DL-HeLa	video 01	Fluo 2D	0.918289	Thresholding	nonML									0.918289	0.918289
KTH-SE (1*)	Fluo-N2DL-HeLa	video 02	Fluo 2D	0.906031	Thresholding	nonML									0.906031	0.906031
KTH-SE (1*)	Fluo-N3DH-CE	video 01	Fluo 3D	0.659902	Thresholding	nonML									0.659902	0.659902
KTH-SE (1*)	Fluo-N3DH-CE	video 02	Fluo 3D	0.784806	Thresholding	nonML									0.784806	0.784806
KTH-SE (1*)	PhC-C2DH-U373	video 01	PhC	0.434284	Thresholding	nonML									0.434284	0.434284
KTH-SE (1*)	PhC-C2DH-U373	video 02	PhC	0.442555	Thresholding	nonML									0.442555	0.442555
KTH-SE (1*)	PhC-C2DL-PSC	video 01	PhC	0.638002	Thresholding	nonML									0.638002	0.638002
KTH-SE (1*)	PhC-C2DL-PSC	video 02	PhC	0.661472	Thresholding	nonML									0.661472	0.661472
KTH-SE (2)	Fluo-N3DL-DRO	video 01	Fluo 3D	0.763344	Thresholding	nonML									0.763344	0.763344
KTH-SE (2)	Fluo-N3DL-DRO	video 02	Fluo 3D	0.71316	Thresholding	nonML									0.71316	0.71316
KTH-SE (2)	Fluo-N3DL-TRIC	video 01	Fluo 3D	0.853208	Thresholding	nonML									0.853208	0.853208
KTH-SE (2)	Fluo-N3DL-TRIC	video 02	Fluo 3D	0.782727	Thresholding	nonML									0.782727	0.782727
KTH-SE (2)	Fluo-N3DL-TRIF	video 01	Fluo 3D	0.691519	Thresholding	nonML									0.691519	0.691519
KTH-SE (2)	Fluo-N3DL-TRIF	video 02	Fluo 3D	0.725117	Thresholding	nonML									0.725117	0.725117
KTH-SE (3)	BF-C2DL-MuSC	video 01	BF	0.546239	Thresholding	nonML								0.546239	0.546239	0.546239
KTH-SE (3)	BF-C2DL-MuSC	video 02	BF	0.591557	Thresholding	nonML								0.591557	0.591557	0.591557
KTH-SE (3)	PhC-C2DH-U373	video 01	PhC	0.803388	Thresholding	nonML								0.803388	0.803388	0.803388
KTH-SE (3)	PhC-C2DH-U373	video 02	PhC	0.787227	Thresholding	nonML								0.787227	0.787227	0.787227
KTH-SE (4)	DIC-C2DH-HeLa	video 01	DIC	0.39568	Thresholding	nonML								0.39568	0.39568	0.39568
KTH-SE (4)	DIC-C2DH-HeLa	video 02	DIC	0.524729	Thresholding	nonML								0.524729	0.524729	0.524729
KTH-SE (5)	BF-C2DL-HSC	video 01	BF	0.711255	Thresholding	nonML								0.711255	0.711255	0.711255
KTH-SE (5)	BF-C2DL-HSC	video 02	BF	0.73397	Thresholding	nonML								0.73397	0.73397	0.73397
LEID-NL	DIC-C2DH-HeLa	video 01	DIC	0.532281	Energy minimization	nonML									0.532281	0.532281
LEID-NL	DIC-C2DH-HeLa	video 02	DIC	0.705533	Energy minimization	nonML									0.705533	0.705533
LEID-NL	Fluo-C2DL-MSC	video 01	Fluo 2D	0.51942	Energy minimization	nonML									0.51942	0.51942
LEID-NL	Fluo-C2DL-MSC	video 02	Fluo 2D	0.440824	Energy minimization	nonML									0.440824	0.440824
LEID-NL	Fluo-C3DH-A549	video 01	Fluo 3D	0.876109	Energy minimization	nonML									0.876109	0.876109
LEID-NL	Fluo-C3DH-A549	video 02	Fluo 3D	0.787238	Energy minimization	nonML									0.787238	0.787238
LEID-NL	Fluo-C3DH-A549-SIM	video 01	Fluo 3D	0.858123	Energy minimization	nonML									0.858123	0.858123
LEID-NL	Fluo-C3DH-A549-SIM	video 02	Fluo 3D	0.795733	Energy minimization	nonML									0.795733	0.795733
LEID-NL	Fluo-C3DH-H157	video 01	Fluo 3D	0.833725	Energy minimization	nonML									0.833725	0.833725
LEID-NL	Fluo-C3DH-H157	video 02	Fluo 3D	0.823702	Energy minimization	nonML									0.823702	0.823702
LEID-NL	Fluo-C3DL-MDA231	video 01	Fluo 3D	0.659113	Energy minimization	nonML									0.659113	0.659113
LEID-NL	Fluo-C3DL-MDA231	video 02	Fluo 3D	0.624015	Energy minimization	nonML									0.624015	0.624015
LEID-NL	Fluo-N2DH-GOWT1	video 01	Fluo 2D	0.907838	Energy minimization	nonML									0.907838	0.907838
LEID-NL	Fluo-N2DH-GOWT1	video 02	Fluo 2D	0.915394	Energy minimization	nonML									0.915394	0.915394
LEID-NL	Fluo-N2DH-SIM+	video 01	Fluo 2D	0.868875	Energy minimization	nonML									0.868875	0.868875
LEID-NL	Fluo-N2DH-SIM+	video 02	Fluo 2D	0.63187	Energy minimization	nonML									0.63187	0.63187
LEID-NL	Fluo-N2DL-HeLa	video 01	Fluo 2D	0.866121	Energy minimization	nonML									0.866121	0.866121
LEID-NL	Fluo-N2DL-HeLa	video 02	Fluo 2D	0.778105	Energy minimization	nonML									0.778105	0.778105
LEID-NL	Fluo-N3DH-CHO	video 01	Fluo 3D	0.893738	Energy minimization	nonML									0.893738	0.893738
LEID-NL	Fluo-N3DH-CHO	video 02	Fluo 3D	0.88695	Energy minimization	nonML									0.88695	0.88695
LEID-NL	Fluo-N3DH-SIM+	video 01	Fluo 3D	0.693398	Energy minimization	nonML									0.693398	0.693398
LEID-NL	Fluo-N3DH-SIM+	video 02	Fluo 3D	0.563737	Energy minimization	nonML									0.563737	0.563737
LEID-NL	PhC-C2DH-U373	video 01	PhC	0.923078	Energy minimization	nonML									0.923078	0.923078
LEID-NL	PhC-C2DH-U373	video 02	PhC	0.885922	Energy minimization	nonML									0.885922	0.885922
LEID-NL	PhC-C2DL-PSC	video 01	PhC	0.625888	Energy minimization	nonML									0.625888	0.625888
LEID-NL	PhC-C2DL-PSC	video 02	PhC	0.565603	Energy minimization	nonML									0.565603	0.565603
MON-AU	BF-C2DL-MuSC	video 01	BF	0.73473	Machine learning	ML									0.73473	0.73473
MON-AU	BF-C2DL-MuSC	video 02	BF	0.73457	Machine learning	ML									0.73457	0.73457
MON-AU	DIC-C2DH-HeLa	video 01	DIC	0.823177	Machine learning	ML									0.823177	0.823177
MON-AU	DIC-C2DH-HeLa	video 02	DIC	0.836749	Machine learning	ML									0.836749	0.836749
MON-AU	Fluo-C2DL-Huh7	video 01	Fluo 2D	0.816869	Machine learning	ML									0.816869	0.816869
MON-AU	Fluo-C2DL-Huh7	video 02	Fluo 2D	0.607283	Machine learning	ML									0.607283	0.607283
MON-AU	Fluo-C2DL-MSC	video 01	Fluo 2D	0.621555	Machine learning	ML									0.621555	0.621555
MON-AU	Fluo-C2DL-MSC	video 02	Fluo 2D	0.555439	Machine learning	ML									0.555439	0.555439
MON-AU	Fluo-C3DH-A549	video 01	Fluo 3D	0.886205	Machine learning	ML									0.886205	0.886205
MON-AU	Fluo-C3DH-A549	video 02	Fluo 3D	0.838446	Machine learning	ML									0.838446	0.838446
MON-AU	Fluo-C3DH-A549-SIM	video 01	Fluo 3D	0.846185	Machine learning	ML									0.846185	0.846185
MON-AU	Fluo-C3DH-A549-SIM	video 02	Fluo 3D	0.779559	Machine learning	ML									0.779559	0.779559
MON-AU	Fluo-N2DH-GOWT1	video 01	Fluo 2D	0.88732	Machine learning	ML									0.88732	0.88732
MON-AU	Fluo-N2DH-GOWT1	video 02	Fluo 2D	0.938024	Machine learning	ML									0.938024	0.938024
MON-AU	Fluo-N2DH-SIM+	video 01	Fluo 2D	0.861923	Machine learning	ML									0.861923	0.861923
MON-AU	Fluo-N2DH-SIM+	video 02	Fluo 2D	0.708141	Machine learning	ML									0.708141	0.708141
MON-AU	Fluo-N3DH-CHO	video 01	Fluo 3D	0.928889	Machine learning	ML									0.928889	0.928889
MON-AU	Fluo-N3DH-CHO	video 02	Fluo 3D	0.899978	Machine learning	ML									0.899978	0.899978
MON-AU	PhC-C2DH-U373	video 01	PhC	0.909244	Machine learning	ML									0.909244	0.909244
MON-AU	PhC-C2DH-U373	video 02	PhC	0.8949	Machine learning	ML									0.8949	0.8949
MPI-GE (CBG) (1)	Fluo-N3DH-CE	video 01	Fluo 3D	0.594593	Region growing	nonML						0.594593	0.594593	0.594593	0.594593	0.594593
MPI-GE (CBG) (1)	Fluo-N3DH-CE	video 02	Fluo 3D	0.781269	Region growing	nonML						0.781269	0.781269	0.781269	0.781269	0.781269
MPI-GE (CBG) (2)	Fluo-N3DL-TRIF	video 01	Fluo 3D	0.788722	Machine learning	ML									0.788722	0.788722
MPI-GE (CBG) (2)	Fluo-N3DL-TRIF	video 02	Fluo 3D	0.798188	Machine learning	ML									0.798188	0.798188
MPI-GE (CBG) (3)	BF-C2DL-HSC	video 01	BF	0.717242	Region growing	nonML									0.717242	0.717242
MPI-GE (CBG) (3)	BF-C2DL-HSC	video 02	BF	0.773707	Region growing	nonML									0.773707	0.773707
MPI-GE (CBG) (3)	Fluo-C3DH-H157	video 01	Fluo 3D	0.669205	Region growing	nonML									0.669205	0.669205
MPI-GE (CBG) (3)	Fluo-C3DH-H157	video 02	Fluo 3D	0.673925	Region growing	nonML									0.673925	0.673925
MPI-GE (CBG) (3)	Fluo-C3DL-MDA231	video 01	Fluo 3D	0.422363	Region growing	nonML									0.422363	0.422363
MPI-GE (CBG) (3)	Fluo-C3DL-MDA231	video 02	Fluo 3D	0.404631	Region growing	nonML									0.404631	0.404631
MPI-GE (CBG) (3)	Fluo-N2DH-SIM+	video 01	Fluo 2D	0.559435	Region growing	nonML									0.559435	0.559435
MPI-GE (CBG) (3)	Fluo-N2DH-SIM+	video 02	Fluo 2D	0.560146	Region growing	nonML									0.560146	0.560146
MPI-GE (CBG) (3)	Fluo-N3DH-CHO	video 01	Fluo 3D	0.706775	Region growing	nonML									0.706775	0.706775
MPI-GE (CBG) (3)	Fluo-N3DH-CHO	video 02	Fluo 3D	0.662053	Region growing	nonML									0.662053	0.662053
MPI-GE (CBG) (3)	Fluo-N3DL-TRIC	video 01	Fluo 3D	0.669638	Region growing	nonML									0.669638	0.669638
MPI-GE (CBG) (3)	Fluo-N3DL-TRIC	video 02	Fluo 3D	0.696985	Region growing	nonML									0.696985	0.696985
MPI-GE (CBG) (3)	Fluo-N3DL-TRIF	video 01	Fluo 3D	0.620888	Region growing	nonML									0.620888	0.620888
MPI-GE (CBG) (3)	Fluo-N3DL-TRIF	video 02	Fluo 3D	0.715749	Region growing	nonML									0.715749	0.715749
MPI-GE (CBG) (3)	PhC-C2DL-PSC	video 01	PhC	0.515522	Region growing	nonML									0.515522	0.515522
MPI-GE (CBG) (3)	PhC-C2DL-PSC	video 02	PhC	0.507981	Region growing	nonML									0.507981	0.507981
MSU-RU	Fluo-C2DL-Huh7	video 01	Fluo 2D	0.835342	Machine learning	ML										0.835342
MSU-RU	Fluo-C2DL-Huh7	video 02	Fluo 2D	0.72878	Machine learning	ML										0.72878
MSU-RU	Fluo-N2DH-GOWT1	video 01	Fluo 2D	0.879422	Machine learning	ML										0.879422
MSU-RU	Fluo-N2DH-GOWT1	video 02	Fluo 2D	0.756575	Machine learning	ML										0.756575
MU-CZ (1)	Fluo-N2DH-GOWT1	video 01	Fluo 2D	0.816855	Energy minimization	nonML		0.816855	0.816855	0.816855	0.816855	0.816855	0.816855	0.816855	0.816855	0.816855
MU-CZ (1)	Fluo-N2DH-GOWT1	video 02	Fluo 2D	0.881793	Energy minimization	nonML		0.881793	0.881793	0.881793	0.881793	0.881793	0.881793	0.881793	0.881793	0.881793
MU-CZ (1)	Fluo-N2DH-SIM+	video 01	Fluo 2D	0.837547	Energy minimization	nonML		0.837547	0.837547	0.837547	0.837547	0.837547	0.837547	0.837547	0.837547	0.837547
MU-CZ (1)	Fluo-N2DH-SIM+	video 02	Fluo 2D	0.617918	Energy minimization	nonML		0.617918	0.617918	0.617918	0.617918	0.617918	0.617918	0.617918	0.617918	0.617918
MU-CZ (1)	Fluo-N3DH-CHO	video 01	Fluo 3D	0.929502	Energy minimization	nonML		0.929502	0.929502	0.929502	0.929502	0.929502	0.929502	0.929502	0.929502	0.929502
MU-CZ (1)	Fluo-N3DH-CHO	video 02	Fluo 3D	0.904735	Energy minimization	nonML		0.904735	0.904735	0.904735	0.904735	0.904735	0.904735	0.904735	0.904735	0.904735
MU-CZ (2)	BF-C2DL-HSC	video 01	BF	0.764789	Machine learning	ML								0.764789	0.764789	0.764789
MU-CZ (2)	BF-C2DL-HSC	video 02	BF	0.749403	Machine learning	ML								0.749403	0.749403	0.749403
MU-CZ (2)	DIC-C2DH-HeLa	video 01	DIC	0.857011	Machine learning	ML								0.857011	0.857011	0.857011
MU-CZ (2)	DIC-C2DH-HeLa	video 02	DIC	0.869116	Machine learning	ML								0.869116	0.869116	0.869116
MU-CZ (2)	Fluo-N2DH-SIM+	video 01	Fluo 2D	0.889135	Machine learning	ML								0.889135	0.889135	0.889135
MU-CZ (2)	Fluo-N2DH-SIM+	video 02	Fluo 2D	0.760182	Machine learning	ML								0.760182	0.760182	0.760182
MU-CZ (2)	PhC-C2DL-PSC	video 01	PhC	0.701347	Machine learning	ML								0.701347	0.701347	0.701347
MU-CZ (2)	PhC-C2DL-PSC	video 02	PhC	0.728044	Machine learning	ML								0.728044	0.728044	0.728044
MU-CZ (2*)	BF-C2DL-MuSC	video 01	BF	0.710254	Machine learning	ML									0.710254	0.710254
MU-CZ (2*)	BF-C2DL-MuSC	video 02	BF	0.658068	Machine learning	ML									0.658068	0.658068
MU-CZ (2*)	Fluo-C2DL-MSC	video 01	Fluo 2D	0.479974	Machine learning	ML									0.479974	0.479974
MU-CZ (2*)	Fluo-C2DL-MSC	video 02	Fluo 2D	0.596489	Machine learning	ML									0.596489	0.596489
MU-CZ (2*)	Fluo-C3DH-A549	video 01	Fluo 3D	0.901036	Machine learning	ML									0.901036	0.901036
MU-CZ (2*)	Fluo-C3DH-A549	video 02	Fluo 3D	0.850541	Machine learning	ML									0.850541	0.850541
MU-CZ (2*)	Fluo-C3DH-H157	video 01	Fluo 3D	0.880996	Machine learning	ML									0.880996	0.880996
MU-CZ (2*)	Fluo-C3DH-H157	video 02	Fluo 3D	0.897915	Machine learning	ML									0.897915	0.897915
MU-CZ (2*)	Fluo-C3DL-MDA231	video 01	Fluo 3D	0.626661	Machine learning	ML									0.626661	0.626661
MU-CZ (2*)	Fluo-C3DL-MDA231	video 02	Fluo 3D	0.569629	Machine learning	ML									0.569629	0.569629
MU-CZ (2*)	Fluo-N2DH-GOWT1	video 01	Fluo 2D	0.872733	Machine learning	ML									0.872733	0.872733
MU-CZ (2*)	Fluo-N2DH-GOWT1	video 02	Fluo 2D	0.929194	Machine learning	ML									0.929194	0.929194
MU-CZ (2*)	Fluo-N2DL-HeLa	video 01	Fluo 2D	0.821922	Machine learning	ML									0.821922	0.821922
MU-CZ (2*)	Fluo-N2DL-HeLa	video 02	Fluo 2D	0.849889	Machine learning	ML									0.849889	0.849889
MU-CZ (2*)	Fluo-N3DH-CE	video 01	Fluo 3D	0.745001	Machine learning	ML									0.745001	0.745001
MU-CZ (2*)	Fluo-N3DH-CE	video 02	Fluo 3D	0.773013	Machine learning	ML									0.773013	0.773013
MU-CZ (2*)	Fluo-N3DH-CHO	video 01	Fluo 3D	0.924126	Machine learning	ML									0.924126	0.924126
MU-CZ (2*)	Fluo-N3DH-CHO	video 02	Fluo 3D	0.868883	Machine learning	ML									0.868883	0.868883
MU-CZ (2*)	PhC-C2DH-U373	video 01	PhC	0.863055	Machine learning	ML									0.863055	0.863055
MU-CZ (2*)	PhC-C2DH-U373	video 02	PhC	0.864267	Machine learning	ML									0.864267	0.864267
MU-CZ (3)	Fluo-C2DL-MSC	video 01	Fluo 2D	0.644126	Machine learning	ML							0.644126	0.644126	0.644126	0.644126
MU-CZ (3)	Fluo-C2DL-MSC	video 02	Fluo 2D	0.540909	Machine learning	ML							0.540909	0.540909	0.540909	0.540909
MU-CZ (3)	Fluo-N2DH-GOWT1	video 01	Fluo 2D	0.848911	Machine learning	ML							0.848911	0.848911	0.848911	0.848911
MU-CZ (3)	Fluo-N2DH-GOWT1	video 02	Fluo 2D	0.932036	Machine learning	ML							0.932036	0.932036	0.932036	0.932036
MU-US (1)	Fluo-C2DL-MSC	video 01	Fluo 2D	0.498863	Region growing	nonML								0.498863	0.498863	0.498863
MU-US (1)	Fluo-C2DL-MSC	video 02	Fluo 2D	0.497011	Region growing	nonML								0.497011	0.497011	0.497011
MU-US (1)	Fluo-C3DH-A549	video 01	Fluo 3D	0.568773	Region growing	nonML								0.568773	0.568773	0.568773
MU-US (1)	Fluo-C3DH-A549	video 02	Fluo 3D	0.476921	Region growing	nonML								0.476921	0.476921	0.476921
MU-US (1)	Fluo-C3DH-A549-SIM	video 01	Fluo 3D	0.764349	Region growing	nonML								0.764349	0.764349	0.764349
MU-US (1)	Fluo-C3DH-A549-SIM	video 02	Fluo 3D	0.696439	Region growing	nonML								0.696439	0.696439	0.696439
MU-US (1)	Fluo-N2DH-GOWT1	video 01	Fluo 2D	0.784643	Region growing	nonML								0.784643	0.784643	0.784643
MU-US (1)	Fluo-N2DH-GOWT1	video 02	Fluo 2D	0.8627	Region growing	nonML								0.8627	0.8627	0.8627
MU-US (1)	Fluo-N2DL-HeLa	video 01	Fluo 2D	0.709933	Region growing	nonML								0.709933	0.709933	0.709933
MU-US (1)	Fluo-N2DL-HeLa	video 02	Fluo 2D	0.703429	Region growing	nonML								0.703429	0.703429	0.703429
MU-US (1)	PhC-C2DH-U373	video 01	PhC	0.535798	Region growing	nonML								0.535798	0.535798	0.535798
MU-US (1)	PhC-C2DH-U373	video 02	PhC	0.51605	Region growing	nonML								0.51605	0.51605	0.51605
MU-US (1)	PhC-C2DL-PSC	video 01	PhC	0.508447	Region growing	nonML								0.508447	0.508447	0.508447
MU-US (1)	PhC-C2DL-PSC	video 02	PhC	0.524601	Region growing	nonML								0.524601	0.524601	0.524601
MU-US (2)	BF-C2DL-HSC	video 01	BF	0.724889	Machine learning	ML									0.724889	0.724889
MU-US (2)	BF-C2DL-HSC	video 02	BF	0.634402	Machine learning	ML									0.634402	0.634402
MU-US (2)	BF-C2DL-MuSC	video 01	BF	0.686127	Machine learning	ML									0.686127	0.686127
MU-US (2)	BF-C2DL-MuSC	video 02	BF	0.678559	Machine learning	ML									0.678559	0.678559
MU-US (2)	DIC-C2DH-HeLa	video 01	DIC	0.829826	Machine learning	ML									0.829826	0.829826
MU-US (2)	DIC-C2DH-HeLa	video 02	DIC	0.875851	Machine learning	ML									0.875851	0.875851
MU-US (2)	Fluo-C2DL-MSC	video 01	Fluo 2D	0.637241	Machine learning	ML									0.637241	0.637241
MU-US (2)	Fluo-C2DL-MSC	video 02	Fluo 2D	0.601554	Machine learning	ML									0.601554	0.601554
MU-US (2)	Fluo-N2DH-GOWT1	video 01	Fluo 2D	0.904522	Machine learning	ML									0.904522	0.904522
MU-US (2)	Fluo-N2DH-GOWT1	video 02	Fluo 2D	0.948542	Machine learning	ML									0.948542	0.948542
MU-US (2)	Fluo-N2DL-HeLa	video 01	Fluo 2D	0.805194	Machine learning	ML									0.805194	0.805194
MU-US (2)	Fluo-N2DL-HeLa	video 02	Fluo 2D	0.796083	Machine learning	ML									0.796083	0.796083
MU-US (2)	PhC-C2DH-U373	video 01	PhC	0.906547	Machine learning	ML									0.906547	0.906547
MU-US (2)	PhC-C2DH-U373	video 02	PhC	0.902438	Machine learning	ML									0.902438	0.902438
MU-US (2)	PhC-C2DL-PSC	video 01	PhC	0.631784	Machine learning	ML									0.631784	0.631784
MU-US (2)	PhC-C2DL-PSC	video 02	PhC	0.625942	Machine learning	ML									0.625942	0.625942
MU-US (3)	BF-C2DL-HSC	video 01	BF	0.737946	Machine learning	ML									0.737946	0.737946
MU-US (3)	BF-C2DL-HSC	video 02	BF	0.660396	Machine learning	ML									0.660396	0.660396
MU-US (3)	BF-C2DL-MuSC	video 01	BF	0.750079	Machine learning	ML									0.750079	0.750079
MU-US (3)	BF-C2DL-MuSC	video 02	BF	0.733014	Machine learning	ML									0.733014	0.733014
MU-US (3)	Fluo-N2DL-HeLa	video 01	Fluo 2D	0.928897	Machine learning	ML									0.928897	0.928897
MU-US (3)	Fluo-N2DL-HeLa	video 02	Fluo 2D	0.916694	Machine learning	ML									0.916694	0.916694
MU-US (3)	PhC-C2DH-U373	video 01	PhC	0.920562	Machine learning	ML									0.920562	0.920562
MU-US (3)	PhC-C2DH-U373	video 02	PhC	0.924765	Machine learning	ML									0.924765	0.924765
MU-US (3*)	DIC-C2DH-HeLa	video 01	DIC	0.859779	Machine learning	ML									0.859779	0.859779
MU-US (3*)	DIC-C2DH-HeLa	video 02	DIC	0.882201	Machine learning	ML									0.882201	0.882201
MU-US (3*)	Fluo-C2DL-MSC	video 01	Fluo 2D	0.561544	Machine learning	ML									0.561544	0.561544
MU-US (3*)	Fluo-C2DL-MSC	video 02	Fluo 2D	0.595732	Machine learning	ML									0.595732	0.595732
MU-US (3*)	Fluo-C3DH-A549	video 01	Fluo 3D	0.906675	Machine learning	ML									0.906675	0.906675
MU-US (3*)	Fluo-C3DH-A549	video 02	Fluo 3D	0.746349	Machine learning	ML									0.746349	0.746349
MU-US (3*)	Fluo-C3DH-H157	video 01	Fluo 3D	0.858198	Machine learning	ML									0.858198	0.858198
MU-US (3*)	Fluo-C3DH-H157	video 02	Fluo 3D	0.897941	Machine learning	ML									0.897941	0.897941
MU-US (3*)	Fluo-C3DL-MDA231	video 01	Fluo 3D	0.707595	Machine learning	ML									0.707595	0.707595
MU-US (3*)	Fluo-C3DL-MDA231	video 02	Fluo 3D	0.701296	Machine learning	ML									0.701296	0.701296
MU-US (3*)	Fluo-N2DH-GOWT1	video 01	Fluo 2D	0.911361	Machine learning	ML									0.911361	0.911361
MU-US (3*)	Fluo-N2DH-GOWT1	video 02	Fluo 2D	0.951469	Machine learning	ML									0.951469	0.951469
MU-US (3*)	Fluo-N3DH-CHO	video 01	Fluo 3D	0.907284	Machine learning	ML									0.907284	0.907284
MU-US (3*)	Fluo-N3DH-CHO	video 02	Fluo 3D	0.878801	Machine learning	ML									0.878801	0.878801
MU-US (3*)	PhC-C2DL-PSC	video 01	PhC	0.730857	Machine learning	ML									0.730857	0.730857
MU-US (3*)	PhC-C2DL-PSC	video 02	PhC	0.736889	Machine learning	ML									0.736889	0.736889
MU-US (4)	BF-C2DL-HSC	video 01	BF	0.774604	Machine learning	ML									0.774604	0.774604
MU-US (4)	BF-C2DL-HSC	video 02	BF	0.67793	Machine learning	ML									0.67793	0.67793
MU-US (4)	BF-C2DL-MuSC	video 01	BF	0.713384	Machine learning	ML									0.713384	0.713384
MU-US (4)	BF-C2DL-MuSC	video 02	BF	0.710762	Machine learning	ML									0.710762	0.710762
MU-US (4)	Fluo-C2DL-MSC	video 01	Fluo 2D	0.63088	Machine learning	ML									0.63088	0.63088
MU-US (4)	Fluo-C2DL-MSC	video 02	Fluo 2D	0.605729	Machine learning	ML									0.605729	0.605729
MU-US (4)	Fluo-C3DH-H157	video 01	Fluo 3D	0.822352	Machine learning	ML									0.822352	0.822352
MU-US (4)	Fluo-C3DH-H157	video 02	Fluo 3D	0.920264	Machine learning	ML									0.920264	0.920264
MU-US (4)	Fluo-C3DL-MDA231	video 01	Fluo 3D	0.519636	Machine learning	ML									0.519636	0.519636
MU-US (4)	Fluo-C3DL-MDA231	video 02	Fluo 3D	0.518267	Machine learning	ML									0.518267	0.518267
MU-US (4)	Fluo-N2DH-GOWT1	video 01	Fluo 2D	0.904522	Machine learning	ML									0.904522	0.904522
MU-US (4)	Fluo-N2DH-GOWT1	video 02	Fluo 2D	0.948542	Machine learning	ML									0.948542	0.948542
MU-US (4)	Fluo-N2DL-HeLa	video 01	Fluo 2D	0.868747	Machine learning	ML									0.868747	0.868747
MU-US (4)	Fluo-N2DL-HeLa	video 02	Fluo 2D	0.862256	Machine learning	ML									0.862256	0.862256
MU-US (4)	PhC-C2DH-U373	video 01	PhC	0.924065	Machine learning	ML									0.924065	0.924065
MU-US (4)	PhC-C2DH-U373	video 02	PhC	0.925846	Machine learning	ML									0.925846	0.925846
MU-US (4*)	DIC-C2DH-HeLa	video 01	DIC	0.826075	Machine learning	ML									0.826075	0.826075
MU-US (4*)	DIC-C2DH-HeLa	video 02	DIC	0.88266	Machine learning	ML									0.88266	0.88266
MU-US (4*)	Fluo-C3DH-A549	video 01	Fluo 3D	0.650813	Machine learning	ML									0.650813	0.650813
MU-US (4*)	Fluo-C3DH-A549	video 02	Fluo 3D	0.530524	Machine learning	ML									0.530524	0.530524
MU-US (4*)	Fluo-N3DH-CHO	video 01	Fluo 3D	0.91044	Machine learning	ML									0.91044	0.91044
MU-US (4*)	Fluo-N3DH-CHO	video 02	Fluo 3D	0.851019	Machine learning	ML									0.851019	0.851019
MU-US (4*)	PhC-C2DL-PSC	video 01	PhC	0.663778	Machine learning	ML									0.663778	0.663778
MU-US (4*)	PhC-C2DL-PSC	video 02	PhC	0.659652	Machine learning	ML									0.659652	0.659652
MU-US (5)	Fluo-C2DL-MSC	video 01	Fluo 2D	0.53293	Machine learning	ML								0.53293	0.53293	0.53293
MU-US (5)	Fluo-C2DL-MSC	video 02	Fluo 2D	0.539455	Machine learning	ML								0.539455	0.539455	0.539455
MU-US (5)	Fluo-N2DH-GOWT1	video 01	Fluo 2D	0.833758	Machine learning	ML								0.833758	0.833758	0.833758
MU-US (5)	Fluo-N2DH-GOWT1	video 02	Fluo 2D	0.843189	Machine learning	ML								0.843189	0.843189	0.843189
MU-US (5)	Fluo-N3DH-CHO	video 01	Fluo 3D	0.917706	Machine learning	ML								0.917706	0.917706	0.917706
MU-US (5)	Fluo-N3DH-CHO	video 02	Fluo 3D	0.888532	Machine learning	ML								0.888532	0.888532	0.888532
ND-US (1)	PhC-C2DH-U373	video 01	PhC	0.9036	Machine learning	ML							0.9036	0.9036	0.9036	0.9036
ND-US (1)	PhC-C2DH-U373	video 02	PhC	0.894468	Machine learning	ML							0.894468	0.894468	0.894468	0.894468
ND-US (2)	Fluo-N2DH-SIM+	video 01	Fluo 2D	0.890676	Machine learning	ML									0.890676	0.890676
ND-US (2)	Fluo-N2DH-SIM+	video 02	Fluo 2D	0.762744	Machine learning	ML									0.762744	0.762744
ND-US (2)	Fluo-N2DL-HeLa	video 01	Fluo 2D	0.908203	Machine learning	ML									0.908203	0.908203
ND-US (2)	Fluo-N2DL-HeLa	video 02	Fluo 2D	0.897131	Machine learning	ML									0.897131	0.897131
ND-US (2)	PhC-C2DH-U373	video 01	PhC	0.928678	Machine learning	ML									0.928678	0.928678
ND-US (2)	PhC-C2DH-U373	video 02	PhC	0.929394	Machine learning	ML									0.929394	0.929394
ND-US (2)	PhC-C2DL-PSC	video 01	PhC	0.723866	Machine learning	ML									0.723866	0.723866
ND-US (2)	PhC-C2DL-PSC	video 02	PhC	0.731172	Machine learning	ML									0.731172	0.731172
NOTT-UK	Fluo-C2DL-MSC	video 01	Fluo 2D	0.468862	Thresholding	nonML		0.468862	0.468862	0.468862	0.468862	0.468862	0.468862	0.468862	0.468862	0.468862
NOTT-UK	Fluo-C2DL-MSC	video 02	Fluo 2D	0.424359	Thresholding	nonML		0.424359	0.424359	0.424359	0.424359	0.424359	0.424359	0.424359	0.424359	0.424359
NOTT-UK	Fluo-N2DH-GOWT1	video 01	Fluo 2D	0.765919	Thresholding	nonML		0.765919	0.765919	0.765919	0.765919	0.765919	0.765919	0.765919	0.765919	0.765919
NOTT-UK	Fluo-N2DH-GOWT1	video 02	Fluo 2D	0.788901	Thresholding	nonML		0.788901	0.788901	0.788901	0.788901	0.788901	0.788901	0.788901	0.788901	0.788901
NOTT-UK	Fluo-N2DL-HeLa	video 01	Fluo 2D	0.547614	Thresholding	nonML		0.547614	0.547614	0.547614	0.547614	0.547614	0.547614	0.547614	0.547614	0.547614
NOTT-UK	Fluo-N2DL-HeLa	video 02	Fluo 2D	0.607925	Thresholding	nonML		0.607925	0.607925	0.607925	0.607925	0.607925	0.607925	0.607925	0.607925	0.607925
NOTT-UK	Fluo-N3DH-CHO	video 01	Fluo 3D	0.836114	Thresholding	nonML		0.836114	0.836114	0.836114	0.836114	0.836114	0.836114	0.836114	0.836114	0.836114
NOTT-UK	Fluo-N3DH-CHO	video 02	Fluo 3D	0.786843	Thresholding	nonML		0.786843	0.786843	0.786843	0.786843	0.786843	0.786843	0.786843	0.786843	0.786843
OX-UK	Fluo-C3DH-H157	video 01	Fluo 3D	0.809048	Region growing	nonML							0.809048	0.809048	0.809048	0.809048
OX-UK	Fluo-C3DH-H157	video 02	Fluo 3D	0.475531	Region growing	nonML							0.475531	0.475531	0.475531	0.475531
OX-UK	Fluo-N3DH-CE	video 01	Fluo 3D	0.530382	Region growing	nonML							0.530382	0.530382	0.530382	0.530382
OX-UK	Fluo-N3DH-CE	video 02	Fluo 3D	0.709326	Region growing	nonML							0.709326	0.709326	0.709326	0.709326
OX-UK	Fluo-N3DH-CHO	video 01	Fluo 3D	0.839577	Region growing	nonML							0.839577	0.839577	0.839577	0.839577
OX-UK	Fluo-N3DH-CHO	video 02	Fluo 3D	0.801954	Region growing	nonML							0.801954	0.801954	0.801954	0.801954
OX-UK	Fluo-N3DL-DRO	video 01	Fluo 3D	0.544352	Region growing	nonML							0.544352	0.544352	0.544352	0.544352
OX-UK	Fluo-N3DL-DRO	video 02	Fluo 3D	0.481621	Region growing	nonML							0.481621	0.481621	0.481621	0.481621
PAST-FR	Fluo-N2DH-SIM+	video 01	Fluo 2D	0.86051	Energy minimization	nonML			0.86051	0.86051	0.86051	0.86051	0.86051	0.86051	0.86051	0.86051
PAST-FR	Fluo-N2DH-SIM+	video 02	Fluo 2D	0.678612	Energy minimization	nonML			0.678612	0.678612	0.678612	0.678612	0.678612	0.678612	0.678612	0.678612
PURD-US	Fluo-N2DH-GOWT1	video 01	Fluo 2D	0.86697	Machine learning	ML								0.86697	0.86697	0.86697
PURD-US	Fluo-N2DH-GOWT1	video 02	Fluo 2D	0.941043	Machine learning	ML								0.941043	0.941043	0.941043
PURD-US (*)	BF-C2DL-HSC	video 01	BF	0.81221	Machine learning	ML									0.81221	0.81221
PURD-US (*)	BF-C2DL-HSC	video 02	BF	0.777408	Machine learning	ML									0.777408	0.777408
PURD-US (*)	BF-C2DL-MuSC	video 01	BF	0.766296	Machine learning	ML									0.766296	0.766296
PURD-US (*)	BF-C2DL-MuSC	video 02	BF	0.747061	Machine learning	ML									0.747061	0.747061
PURD-US (*)	DIC-C2DH-HeLa	video 01	DIC	0.695472	Machine learning	ML									0.695472	0.695472
PURD-US (*)	DIC-C2DH-HeLa	video 02	DIC	0.739161	Machine learning	ML									0.739161	0.739161
PURD-US (*)	Fluo-C2DL-MSC	video 01	Fluo 2D	0.685824	Machine learning	ML									0.685824	0.685824
PURD-US (*)	Fluo-C2DL-MSC	video 02	Fluo 2D	0.623302	Machine learning	ML									0.623302	0.623302
PURD-US (*)	Fluo-C3DH-A549	video 01	Fluo 3D	0.911753	Machine learning	ML									0.911753	0.911753
PURD-US (*)	Fluo-C3DH-A549	video 02	Fluo 3D	0.813801	Machine learning	ML									0.813801	0.813801
PURD-US (*)	Fluo-C3DH-H157	video 01	Fluo 3D	0.831037	Machine learning	ML									0.831037	0.831037
PURD-US (*)	Fluo-C3DH-H157	video 02	Fluo 3D	0.910752	Machine learning	ML									0.910752	0.910752
PURD-US (*)	Fluo-C3DL-MDA231	video 01	Fluo 3D	0.603099	Machine learning	ML									0.603099	0.603099
PURD-US (*)	Fluo-C3DL-MDA231	video 02	Fluo 3D	0.573102	Machine learning	ML									0.573102	0.573102
PURD-US (*)	Fluo-N2DL-HeLa	video 01	Fluo 2D	0.91012	Machine learning	ML									0.91012	0.91012
PURD-US (*)	Fluo-N2DL-HeLa	video 02	Fluo 2D	0.909838	Machine learning	ML									0.909838	0.909838
PURD-US (*)	Fluo-N3DH-CE	video 01	Fluo 3D	0.4947	Machine learning	ML									0.4947	0.4947
PURD-US (*)	Fluo-N3DH-CE	video 02	Fluo 3D	0.701865	Machine learning	ML									0.701865	0.701865
PURD-US (*)	Fluo-N3DH-CHO	video 01	Fluo 3D	0.925823	Machine learning	ML									0.925823	0.925823
PURD-US (*)	Fluo-N3DH-CHO	video 02	Fluo 3D	0.884831	Machine learning	ML									0.884831	0.884831
PURD-US (*)	PhC-C2DH-U373	video 01	PhC	0.925245	Machine learning	ML									0.925245	0.925245
PURD-US (*)	PhC-C2DH-U373	video 02	PhC	0.919577	Machine learning	ML									0.919577	0.919577
PURD-US (*)	PhC-C2DL-PSC	video 01	PhC	0.661044	Machine learning	ML									0.661044	0.661044
PURD-US (*)	PhC-C2DL-PSC	video 02	PhC	0.685717	Machine learning	ML									0.685717	0.685717
RUTG-US	Fluo-N2DL-HeLa	video 01	Fluo 2D	0.863584	Machine learning	ML								0.863584	0.863584	0.863584
RUTG-US	Fluo-N2DL-HeLa	video 02	Fluo 2D	0.861837	Machine learning	ML								0.861837	0.861837	0.861837
RUTG-US	PhC-C2DH-U373	video 01	PhC	0.893522	Machine learning	ML								0.893522	0.893522	0.893522
RUTG-US	PhC-C2DH-U373	video 02	PhC	0.888833	Machine learning	ML								0.888833	0.888833	0.888833
RUTG-US	PhC-C2DL-PSC	video 01	PhC	0.579707	Machine learning	ML								0.579707	0.579707	0.579707
RUTG-US	PhC-C2DL-PSC	video 02	PhC	0.557488	Machine learning	ML								0.557488	0.557488	0.557488
RWTH-GE (1)	Fluo-N2DH-GOWT1	video 01	Fluo 2D	0.904105	Region growing	nonML							0.904105	0.904105	0.904105	0.904105
RWTH-GE (1)	Fluo-N2DH-GOWT1	video 02	Fluo 2D	0.937187	Region growing	nonML							0.937187	0.937187	0.937187	0.937187
RWTH-GE (1)	Fluo-N2DL-HeLa	video 01	Fluo 2D	0.894528	Region growing	nonML							0.894528	0.894528	0.894528	0.894528
RWTH-GE (1)	Fluo-N2DL-HeLa	video 02	Fluo 2D	0.886226	Region growing	nonML							0.886226	0.886226	0.886226	0.886226
RWTH-GE (2)	Fluo-N3DH-CE	video 01	Fluo 3D	0.490926	Region growing	nonML							0.490926	0.490926	0.490926	0.490926
RWTH-GE (2)	Fluo-N3DH-CE	video 02	Fluo 3D	0.623144	Region growing	nonML							0.623144	0.623144	0.623144	0.623144
RWTH-GE (2)	Fluo-N3DL-DRO	video 01	Fluo 3D	0.516244	Region growing	nonML							0.516244	0.516244	0.516244	0.516244
RWTH-GE (2)	Fluo-N3DL-DRO	video 02	Fluo 3D	0.599923	Region growing	nonML							0.599923	0.599923	0.599923	0.599923
RWTH-GE (2)	Fluo-N3DL-TRIC	video 01	Fluo 3D	0.738523	Region growing	nonML							0.738523	0.738523	0.738523	0.738523
RWTH-GE (2)	Fluo-N3DL-TRIC	video 02	Fluo 3D	0.538252	Region growing	nonML							0.538252	0.538252	0.538252	0.538252
RWTH-GE (3)	Fluo-N3DL-TRIF	video 01	Fluo 3D	0.749496	Region growing	nonML								0.749496	0.749496	0.749496
RWTH-GE (3)	Fluo-N3DL-TRIF	video 02	Fluo 3D	0.802039	Region growing	nonML								0.802039	0.802039	0.802039
SZU-CN	BF-C2DL-MuSC	video 01	BF	0.608755	Machine learning	ML								0.608755	0.608755	0.608755
SZU-CN	BF-C2DL-MuSC	video 02	BF	0.647844	Machine learning	ML								0.647844	0.647844	0.647844
SZU-CN	Fluo-C2DL-MSC	video 01	Fluo 2D	0.512615	Machine learning	ML								0.512615	0.512615	0.512615
SZU-CN	Fluo-C2DL-MSC	video 02	Fluo 2D	0.566954	Machine learning	ML								0.566954	0.566954	0.566954
SZU-CN	Fluo-N2DH-GOWT1	video 01	Fluo 2D	0.888161	Machine learning	ML								0.888161	0.888161	0.888161
SZU-CN	Fluo-N2DH-GOWT1	video 02	Fluo 2D	0.928913	Machine learning	ML								0.928913	0.928913	0.928913
SZU-CN	Fluo-N2DH-SIM+	video 01	Fluo 2D	0.854914	Machine learning	ML								0.854914	0.854914	0.854914
SZU-CN	Fluo-N2DH-SIM+	video 02	Fluo 2D	0.659713	Machine learning	ML								0.659713	0.659713	0.659713
SZU-CN	Fluo-N2DL-HeLa	video 01	Fluo 2D	0.85104	Machine learning	ML								0.85104	0.85104	0.85104
SZU-CN	Fluo-N2DL-HeLa	video 02	Fluo 2D	0.836001	Machine learning	ML								0.836001	0.836001	0.836001
SZU-CN	PhC-C2DH-U373	video 01	PhC	0.84885	Machine learning	ML								0.84885	0.84885	0.84885
SZU-CN	PhC-C2DH-U373	video 02	PhC	0.815504	Machine learning	ML								0.815504	0.815504	0.815504
SZU-CN	PhC-C2DL-PSC	video 01	PhC	0.549169	Machine learning	ML								0.549169	0.549169	0.549169
SZU-CN	PhC-C2DL-PSC	video 02	PhC	0.549947	Machine learning	ML								0.549947	0.549947	0.549947
THU-CN (2)	DIC-C2DH-HeLa	video 01	DIC	0.669925	Machine learning	ML								0.669925	0.669925	0.669925
THU-CN (2)	DIC-C2DH-HeLa	video 02	DIC	0.683307	Machine learning	ML								0.683307	0.683307	0.683307
THU-CN (2)	Fluo-N2DH-GOWT1	video 01	Fluo 2D	0.758706	Machine learning	ML								0.758706	0.758706	0.758706
THU-CN (2)	Fluo-N2DH-GOWT1	video 02	Fluo 2D	0.859453	Machine learning	ML								0.859453	0.859453	0.859453
THU-CN (2)	Fluo-N2DH-SIM+	video 01	Fluo 2D	0.812668	Machine learning	ML								0.812668	0.812668	0.812668
THU-CN (2)	Fluo-N2DH-SIM+	video 02	Fluo 2D	0.67258	Machine learning	ML								0.67258	0.67258	0.67258
THU-CN (2)	Fluo-N2DL-HeLa	video 01	Fluo 2D	0.807531	Machine learning	ML								0.807531	0.807531	0.807531
THU-CN (2)	Fluo-N2DL-HeLa	video 02	Fluo 2D	0.79199	Machine learning	ML								0.79199	0.79199	0.79199
TUG-AT	DIC-C2DH-HeLa	video 01	DIC	0.802696	Machine learning	ML							0.802696	0.802696	0.802696	0.802696
TUG-AT	DIC-C2DH-HeLa	video 02	DIC	0.865729	Machine learning	ML							0.865729	0.865729	0.865729	0.865729
TUG-AT	Fluo-C2DL-MSC	video 01	Fluo 2D	0.402997	Machine learning	ML							0.402997	0.402997	0.402997	0.402997
TUG-AT	Fluo-C2DL-MSC	video 02	Fluo 2D	0.521245	Machine learning	ML							0.521245	0.521245	0.521245	0.521245
TUG-AT	Fluo-N2DH-GOWT1	video 01	Fluo 2D	0.857765	Machine learning	ML							0.857765	0.857765	0.857765	0.857765
TUG-AT	Fluo-N2DH-GOWT1	video 02	Fluo 2D	0.875076	Machine learning	ML							0.875076	0.875076	0.875076	0.875076
TUG-AT	Fluo-N2DH-SIM+	video 01	Fluo 2D	0.841837	Machine learning	ML							0.841837	0.841837	0.841837	0.841837
TUG-AT	Fluo-N2DH-SIM+	video 02	Fluo 2D	0.688736	Machine learning	ML							0.688736	0.688736	0.688736	0.688736
TUG-AT	Fluo-N2DL-HeLa	video 01	Fluo 2D	0.869666	Machine learning	ML							0.869666	0.869666	0.869666	0.869666
TUG-AT	Fluo-N2DL-HeLa	video 02	Fluo 2D	0.888009	Machine learning	ML							0.888009	0.888009	0.888009	0.888009
TUG-AT	PhC-C2DH-U373	video 01	PhC	0.836141	Machine learning	ML							0.836141	0.836141	0.836141	0.836141
TUG-AT	PhC-C2DH-U373	video 02	PhC	0.807822	Machine learning	ML							0.807822	0.807822	0.807822	0.807822
UCH-CL	Fluo-N3DL-DRO	video 01	Fluo 3D	0.693275	Machine learning	ML								0.693275	0.693275	0.693275
UCH-CL	Fluo-N3DL-DRO	video 02	Fluo 3D	0.519837	Machine learning	ML								0.519837	0.519837	0.519837
UCSB-US	Fluo-C3DL-MDA231	video 01	Fluo 3D	0.565306	Region growing	nonML								0.565306	0.565306	0.565306
UCSB-US	Fluo-C3DL-MDA231	video 02	Fluo 3D	0.52481	Region growing	nonML								0.52481	0.52481	0.52481
UCSB-US	Fluo-N3DH-CE	video 01	Fluo 3D	0.659122	Region growing	nonML								0.659122	0.659122	0.659122
UCSB-US	Fluo-N3DH-CE	video 02	Fluo 3D	0.750714	Region growing	nonML								0.750714	0.750714	0.750714
UNSW-AU	BF-C2DL-HSC	video 01	BF	0.791037	Machine learning	ML									0.791037	0.791037
UNSW-AU	BF-C2DL-HSC	video 02	BF	0.792695	Machine learning	ML									0.792695	0.792695
UNSW-AU	BF-C2DL-MuSC	video 01	BF	0.663879	Machine learning	ML									0.663879	0.663879
UNSW-AU	BF-C2DL-MuSC	video 02	BF	0.625052	Machine learning	ML									0.625052	0.625052
UNSW-AU	DIC-C2DH-HeLa	video 01	DIC	0.833233	Machine learning	ML									0.833233	0.833233
UNSW-AU	DIC-C2DH-HeLa	video 02	DIC	0.892651	Machine learning	ML									0.892651	0.892651
UNSW-AU	Fluo-C2DL-Huh7	video 01	Fluo 2D	0.799339	Machine learning	ML									0.799339	0.799339
UNSW-AU	Fluo-C2DL-Huh7	video 02	Fluo 2D	0.704281	Machine learning	ML									0.704281	0.704281
UNSW-AU	Fluo-C2DL-MSC	video 01	Fluo 2D	0.650378	Machine learning	ML									0.650378	0.650378
UNSW-AU	Fluo-C2DL-MSC	video 02	Fluo 2D	0.723223	Machine learning	ML									0.723223	0.723223
UNSW-AU	Fluo-N2DH-GOWT1	video 01	Fluo 2D	0.921299	Machine learning	ML									0.921299	0.921299
UNSW-AU	Fluo-N2DH-GOWT1	video 02	Fluo 2D	0.945642	Machine learning	ML									0.945642	0.945642
UNSW-AU	Fluo-N2DH-SIM+	video 01	Fluo 2D	0.873174	Machine learning	ML									0.873174	0.873174
UNSW-AU	Fluo-N2DH-SIM+	video 02	Fluo 2D	0.740704	Machine learning	ML									0.740704	0.740704
UNSW-AU	Fluo-N2DL-HeLa	video 01	Fluo 2D	0.922801	Machine learning	ML									0.922801	0.922801
UNSW-AU	Fluo-N2DL-HeLa	video 02	Fluo 2D	0.912194	Machine learning	ML									0.912194	0.912194
UNSW-AU	PhC-C2DH-U373	video 01	PhC	0.93081	Machine learning	ML									0.93081	0.93081
UNSW-AU	PhC-C2DH-U373	video 02	PhC	0.922404	Machine learning	ML									0.922404	0.922404
UNSW-AU	PhC-C2DL-PSC	video 01	PhC	0.723259	Machine learning	ML									0.723259	0.723259
UNSW-AU	PhC-C2DL-PSC	video 02	PhC	0.742862	Machine learning	ML									0.742862	0.742862
UP-PT	Fluo-C3DH-H157	video 01	Fluo 3D	0.663818	Thresholding	nonML			0.663818	0.663818	0.663818	0.663818	0.663818	0.663818	0.663818	0.663818
UP-PT	Fluo-C3DH-H157	video 02	Fluo 3D	0.663819	Thresholding	nonML			0.663819	0.663819	0.663819	0.663819	0.663819	0.663819	0.663819	0.663819
UP-PT	Fluo-C3DL-MDA231	video 01	Fluo 3D	0.401387	Thresholding	nonML			0.401387	0.401387	0.401387	0.401387	0.401387	0.401387	0.401387	0.401387
UP-PT	Fluo-C3DL-MDA231	video 02	Fluo 3D	0.445167	Thresholding	nonML			0.445167	0.445167	0.445167	0.445167	0.445167	0.445167	0.445167	0.445167
UP-PT	Fluo-N2DH-GOWT1	video 01	Fluo 2D	0.700676	Thresholding	nonML			0.700676	0.700676	0.700676	0.700676	0.700676	0.700676	0.700676	0.700676
UP-PT	Fluo-N2DH-GOWT1	video 02	Fluo 2D	0.744139	Thresholding	nonML			0.744139	0.744139	0.744139	0.744139	0.744139	0.744139	0.744139	0.744139
UP-PT	Fluo-N2DL-HeLa	video 01	Fluo 2D	0.783075	Thresholding	nonML			0.783075	0.783075	0.783075	0.783075	0.783075	0.783075	0.783075	0.783075
UP-PT	Fluo-N2DL-HeLa	video 02	Fluo 2D	0.749879	Thresholding	nonML			0.749879	0.749879	0.749879	0.749879	0.749879	0.749879	0.749879	0.749879
UP-PT	Fluo-N3DH-CHO	video 01	Fluo 3D	0.685193	Thresholding	nonML			0.685193	0.685193	0.685193	0.685193	0.685193	0.685193	0.685193	0.685193
UP-PT	Fluo-N3DH-CHO	video 02	Fluo 3D	0.675521	Thresholding	nonML			0.675521	0.675521	0.675521	0.675521	0.675521	0.675521	0.675521	0.675521
UP-PT	PhC-C2DL-PSC	video 01	PhC	0.579415	Thresholding	nonML			0.579415	0.579415	0.579415	0.579415	0.579415	0.579415	0.579415	0.579415
UP-PT	PhC-C2DL-PSC	video 02	PhC	0.564136	Thresholding	nonML			0.564136	0.564136	0.564136	0.564136	0.564136	0.564136	0.564136	0.564136
UPM-ES	Fluo-N2DH-GOWT1	video 01	Fluo 2D	0.553954	Thresholding	nonML	0.553954	0.553954	0.553954	0.553954	0.553954	0.553954	0.553954	0.553954	0.553954	0.553954
UPM-ES	Fluo-N2DH-GOWT1	video 02	Fluo 2D	0.632688	Thresholding	nonML	0.632688	0.632688	0.632688	0.632688	0.632688	0.632688	0.632688	0.632688	0.632688	0.632688
UPM-ES	Fluo-N2DL-HeLa	video 01	Fluo 2D	0.633833	Thresholding	nonML	0.633833	0.633833	0.633833	0.633833	0.633833	0.633833	0.633833	0.633833	0.633833	0.633833
UPM-ES	Fluo-N2DL-HeLa	video 02	Fluo 2D	0.649001	Thresholding	nonML	0.649001	0.649001	0.649001	0.649001	0.649001	0.649001	0.649001	0.649001	0.649001	0.649001
USYD-AU	Fluo-N2DH-SIM+	video 01	Fluo 2D	0.896171	Machine learning	ML								0.896171	0.896171	0.896171
USYD-AU	Fluo-N2DH-SIM+	video 02	Fluo 2D	0.745847	Machine learning	ML								0.745847	0.745847	0.745847
UVA-NL	DIC-C2DH-HeLa	video 01	DIC	0.832136	Machine learning	ML								0.832136	0.832136	0.832136
UVA-NL	DIC-C2DH-HeLa	video 02	DIC	0.871212	Machine learning	ML								0.871212	0.871212	0.871212
UVA-NL	Fluo-N2DH-SIM+	video 01	Fluo 2D	0.888274	Machine learning	ML								0.888274	0.888274	0.888274
UVA-NL	Fluo-N2DH-SIM+	video 02	Fluo 2D	0.755725	Machine learning	ML								0.755725	0.755725	0.755725
UVA-NL	PhC-C2DL-PSC	video 01	PhC	0.70538	Machine learning	ML								0.70538	0.70538	0.70538
UVA-NL	PhC-C2DL-PSC	video 02	PhC	0.733623	Machine learning	ML								0.733623	0.733623	0.733623
UZH-CH	Fluo-C2DL-MSC	video 01	Fluo 2D	0.435841	Region growing	nonML			0.435841	0.435841	0.435841	0.435841	0.435841	0.435841	0.435841	0.435841
UZH-CH	Fluo-C2DL-MSC	video 02	Fluo 2D	0.49506	Region growing	nonML			0.49506	0.49506	0.49506	0.49506	0.49506	0.49506	0.49506	0.49506
UZH-CH	Fluo-N2DH-GOWT1	video 01	Fluo 2D	0.774711	Region growing	nonML			0.774711	0.774711	0.774711	0.774711	0.774711	0.774711	0.774711	0.774711
UZH-CH	Fluo-N2DH-GOWT1	video 02	Fluo 2D	0.833046	Region growing	nonML			0.833046	0.833046	0.833046	0.833046	0.833046	0.833046	0.833046	0.833046
UZH-CH	Fluo-N2DH-SIM+	video 01	Fluo 2D	0.811584	Region growing	nonML			0.811584	0.811584	0.811584	0.811584	0.811584	0.811584	0.811584	0.811584
UZH-CH	Fluo-N2DH-SIM+	video 02	Fluo 2D	0.562707	Region growing	nonML			0.562707	0.562707	0.562707	0.562707	0.562707	0.562707	0.562707	0.562707
UZH-CH	Fluo-N2DL-HeLa	video 01	Fluo 2D	0.848333	Region growing	nonML			0.848333	0.848333	0.848333	0.848333	0.848333	0.848333	0.848333	0.848333
UZH-CH	Fluo-N2DL-HeLa	video 02	Fluo 2D	0.876792	Region growing	nonML			0.876792	0.876792	0.876792	0.876792	0.876792	0.876792	0.876792	0.876792
WARW-UK	Fluo-C3DH-A549	video 01	Fluo 3D	0.933978	Energy minimization	nonML								0.933978	0.933978	0.933978
WARW-UK	Fluo-C3DH-A549	video 02	Fluo 3D	0.87231	Energy minimization	nonML								0.87231	0.87231	0.87231
WARW-UK	Fluo-C3DH-A549-SIM	video 01	Fluo 3D	0.915943	Energy minimization	nonML								0.915943	0.915943	0.915943
WARW-UK	Fluo-C3DH-A549-SIM	video 02	Fluo 3D	0.801507	Energy minimization	nonML								0.801507	0.801507	0.801507
