# Supplementary material for: The Cell Tracking Challenge: 10 years of objective benchmarking
Source: Nat Methods. 2023 May 18;20(7):1010–20. doi: 10.1038/s41592-023-01879-y (PMC10333123; doi:10.1038/s41592-023-01879-y)
Supplement: Source Data Extended Data Fig. 6 — Statistical source data. [file 41592_2023_1879_MOESM16_ESM.xlsx]

## Sheet: Extended Data Figure 6
BGU-IL (1)	Fluo-C2DL-MSC	video 01	Fluo 2D	0.877581	Label propagation
BGU-IL (1)	Fluo-C2DL-MSC	video 02	Fluo 2D	0.868635	Label propagation
BGU-IL (1)	Fluo-N2DH-GOWT1	video 01	Fluo 2D	0.910211	Label propagation
BGU-IL (1)	Fluo-N2DH-GOWT1	video 02	Fluo 2D	0.894528	Label propagation
BGU-IL (1)	Fluo-N2DH-SIM+	video 01	Fluo 2D	0.939815	Label propagation
BGU-IL (1)	Fluo-N2DH-SIM+	video 02	Fluo 2D	0.789118	Label propagation
BGU-IL (2)	DIC-C2DH-HeLa	video 01	DIC	0.622104	Label propagation
BGU-IL (2)	DIC-C2DH-HeLa	video 02	DIC	0.72106	Label propagation
BGU-IL (2)	Fluo-N2DH-GOWT1	video 01	Fluo 2D	0.94862	Label propagation
BGU-IL (2)	Fluo-N2DH-GOWT1	video 02	Fluo 2D	0.915969	Label propagation
BGU-IL (2)	Fluo-N2DH-SIM+	video 01	Fluo 2D	0.962604	Label propagation
BGU-IL (2)	Fluo-N2DH-SIM+	video 02	Fluo 2D	0.959262	Label propagation
BGU-IL (2)	Fluo-N2DL-HeLa	video 01	Fluo 2D	0.967434	Label propagation
BGU-IL (2)	Fluo-N2DL-HeLa	video 02	Fluo 2D	0.955487	Label propagation
BGU-IL (2)	PhC-C2DL-PSC	video 01	PhC	0.900926	Label propagation
BGU-IL (2)	PhC-C2DL-PSC	video 02	PhC	0.906778	Label propagation
BGU-IL (3)	Fluo-N2DH-GOWT1	video 01	Fluo 2D	0.897514	Label propagation
BGU-IL (3)	Fluo-N2DH-GOWT1	video 02	Fluo 2D	0.909104	Label propagation
BGU-IL (3)	Fluo-N2DH-SIM+	video 01	Fluo 2D	0.974344	Label propagation
BGU-IL (3)	Fluo-N2DH-SIM+	video 02	Fluo 2D	0.958158	Label propagation
BGU-IL (3)	Fluo-N2DL-HeLa	video 01	Fluo 2D	0.985521	Label propagation
BGU-IL (3)	Fluo-N2DL-HeLa	video 02	Fluo 2D	0.980943	Label propagation
BGU-IL (3)	PhC-C2DH-U373	video 01	PhC	0.968273	Label propagation
BGU-IL (3)	PhC-C2DH-U373	video 02	PhC	0.949228	Label propagation
BGU-IL (3)	PhC-C2DL-PSC	video 01	PhC	0.928456	Label propagation
BGU-IL (3)	PhC-C2DL-PSC	video 02	PhC	0.939699	Label propagation
BGU-IL (4)	DIC-C2DH-HeLa	video 01	DIC	0.88999	Label propagation
BGU-IL (4)	DIC-C2DH-HeLa	video 02	DIC	0.927104	Label propagation
BGU-IL (4)	Fluo-C3DH-A549-SIM	video 01	Fluo 3D	0.879185	Label propagation
BGU-IL (4)	Fluo-C3DH-A549-SIM	video 02	Fluo 3D	0.989811	Label propagation
BGU-IL (4)	Fluo-N2DH-GOWT1	video 01	Fluo 2D	0.953011	Label propagation
BGU-IL (4)	Fluo-N2DH-GOWT1	video 02	Fluo 2D	0.981316	Label propagation
BGU-IL (4)	Fluo-N2DH-SIM+	video 01	Fluo 2D	0.975037	Label propagation
BGU-IL (4)	Fluo-N2DH-SIM+	video 02	Fluo 2D	0.954279	Label propagation
BGU-IL (4)	Fluo-N2DL-HeLa	video 01	Fluo 2D	0.981862	Label propagation
BGU-IL (4)	Fluo-N2DL-HeLa	video 02	Fluo 2D	0.986778	Label propagation
BGU-IL (4)	Fluo-N3DH-CHO	video 01	Fluo 3D	0.80121	Label propagation
BGU-IL (4)	Fluo-N3DH-CHO	video 02	Fluo 3D	0.908572	Label propagation
BGU-IL (4)	PhC-C2DH-U373	video 01	PhC	0.987047	Label propagation
BGU-IL (4)	PhC-C2DH-U373	video 02	PhC	0.970383	Label propagation
BGU-IL (5)	Fluo-C2DL-Huh7	video 01	Fluo 2D	0.973777	Machine learning
BGU-IL (5)	Fluo-C2DL-Huh7	video 02	Fluo 2D	0.895087	Machine learning
BGU-IL (5)	Fluo-N2DH-SIM+	video 01	Fluo 2D	0.977968	Machine learning
BGU-IL (5)	Fluo-N2DH-SIM+	video 02	Fluo 2D	0.97808	Machine learning
BGU-IL (5)	Fluo-N2DL-HeLa	video 01	Fluo 2D	0.993378	Machine learning
BGU-IL (5)	Fluo-N2DL-HeLa	video 02	Fluo 2D	0.985341	Machine learning
BGU-IL (5)	Fluo-N3DH-SIM+	video 01	Fluo 3D	0.979015	Machine learning
BGU-IL (5)	Fluo-N3DH-SIM+	video 02	Fluo 3D	0.969065	Machine learning
BGU-IL (5)	PhC-C2DH-U373	video 01	PhC	0.997131	Machine learning
BGU-IL (5)	PhC-C2DH-U373	video 02	PhC	0.973396	Machine learning
CAS-CN	BF-C2DL-HSC	video 01	BF	0.943216	Machine learning
CAS-CN	BF-C2DL-HSC	video 02	BF	0.926624	Machine learning
CAS-CN	BF-C2DL-MuSC	video 01	BF	0.90044	Machine learning
CAS-CN	BF-C2DL-MuSC	video 02	BF	0.926641	Machine learning
CAS-CN	DIC-C2DH-HeLa	video 01	DIC	0.934351	Machine learning
CAS-CN	DIC-C2DH-HeLa	video 02	DIC	0.937679	Machine learning
CAS-CN	Fluo-C2DL-Huh7	video 01	Fluo 2D	0.885379	Machine learning
CAS-CN	Fluo-C2DL-Huh7	video 02	Fluo 2D	0.823649	Machine learning
CAS-CN	Fluo-C2DL-MSC	video 01	Fluo 2D	0.761468	Machine learning
CAS-CN	Fluo-C2DL-MSC	video 02	Fluo 2D	0.653259	Machine learning
CAS-CN	Fluo-N2DH-GOWT1	video 01	Fluo 2D	0.839229	Machine learning
CAS-CN	Fluo-N2DH-GOWT1	video 02	Fluo 2D	0.926581	Machine learning
CAS-CN	Fluo-N2DH-SIM+	video 01	Fluo 2D	0.959999	Machine learning
CAS-CN	Fluo-N2DH-SIM+	video 02	Fluo 2D	0.907189	Machine learning
CAS-CN	Fluo-N2DL-HeLa	video 01	Fluo 2D	0.855323	Machine learning
CAS-CN	Fluo-N2DL-HeLa	video 02	Fluo 2D	0.939764	Machine learning
CAS-CN	PhC-C2DH-U373	video 01	PhC	0.99172	Machine learning
CAS-CN	PhC-C2DH-U373	video 02	PhC	0.945894	Machine learning
CAS-CN	PhC-C2DL-PSC	video 01	PhC	0.917335	Machine learning
CAS-CN	PhC-C2DL-PSC	video 02	PhC	0.944366	Machine learning
COM-US	Fluo-C3DH-H157	video 01	Fluo 3D	0.741429	Graph-based optimization
COM-US	Fluo-C3DH-H157	video 02	Fluo 3D	0.764292	Graph-based optimization
COM-US	Fluo-C3DL-MDA231	video 01	Fluo 3D	0.785171	Graph-based optimization
COM-US	Fluo-C3DL-MDA231	video 02	Fluo 3D	0.709278	Graph-based optimization
COM-US	Fluo-N3DH-CHO	video 01	Fluo 3D	0.785742	Graph-based optimization
COM-US	Fluo-N3DH-CHO	video 02	Fluo 3D	0.916928	Graph-based optimization
CUHK-HK	Fluo-N2DH-GOWT1	video 01	Fluo 2D	0.916292	Graph-based optimization
CUHK-HK	Fluo-N2DH-GOWT1	video 02	Fluo 2D	0.932148	Graph-based optimization
CUL-UK	Fluo-C3DH-H157	video 01	Fluo 3D	0.507598	Label propagation
CUL-UK	Fluo-C3DH-H157	video 02	Fluo 3D	0.674106	Label propagation
CUL-UK	Fluo-N2DL-HeLa	video 01	Fluo 2D	0.679102	Label propagation
CUL-UK	Fluo-N2DL-HeLa	video 02	Fluo 2D	0.663707	Label propagation
CUL-UK	Fluo-N3DH-CHO	video 01	Fluo 3D	0.716181	Label propagation
CUL-UK	Fluo-N3DH-CHO	video 02	Fluo 3D	0.855697	Label propagation
CUL-UK	Fluo-N3DL-DRO	video 01	Fluo 3D	0.438178	Label propagation
CUL-UK	Fluo-N3DL-DRO	video 02	Fluo 3D	0.437578	Label propagation
CUNI-CZ	Fluo-C3DH-H157	video 01	Fluo 3D	0.982419	Nearest neighbor
CUNI-CZ	Fluo-C3DH-H157	video 02	Fluo 3D	0.970345	Nearest neighbor
CUNI-CZ	Fluo-N2DH-GOWT1	video 01	Fluo 2D	0.898626	Nearest neighbor
CUNI-CZ	Fluo-N2DH-GOWT1	video 02	Fluo 2D	0.933427	Nearest neighbor
CUNI-CZ	Fluo-N2DL-HeLa	video 01	Fluo 2D	0.959812	Nearest neighbor
CUNI-CZ	Fluo-N2DL-HeLa	video 02	Fluo 2D	0.975904	Nearest neighbor
CUNI-CZ	Fluo-N3DH-CHO	video 01	Fluo 3D	0.914539	Nearest neighbor
CUNI-CZ	Fluo-N3DH-CHO	video 02	Fluo 3D	0.956143	Nearest neighbor
CVUT-CZ	DIC-C2DH-HeLa	video 01	DIC	0.86816	Graph-based optimization
CVUT-CZ	DIC-C2DH-HeLa	video 02	DIC	0.927028	Graph-based optimization
CVUT-CZ	Fluo-C2DL-MSC	video 01	Fluo 2D	0.786298	Graph-based optimization
CVUT-CZ	Fluo-C2DL-MSC	video 02	Fluo 2D	0.653259	Graph-based optimization
CVUT-CZ	Fluo-N2DH-GOWT1	video 01	Fluo 2D	0.877494	Graph-based optimization
CVUT-CZ	Fluo-N2DH-GOWT1	video 02	Fluo 2D	0.92977	Graph-based optimization
CVUT-CZ	Fluo-N2DH-SIM+	video 01	Fluo 2D	0.979784	Graph-based optimization
CVUT-CZ	Fluo-N2DH-SIM+	video 02	Fluo 2D	0.929995	Graph-based optimization
CVUT-CZ	Fluo-N2DL-HeLa	video 01	Fluo 2D	0.983731	Graph-based optimization
CVUT-CZ	Fluo-N2DL-HeLa	video 02	Fluo 2D	0.992786	Graph-based optimization
CVUT-CZ	PhC-C2DH-U373	video 01	PhC	0.98221	Graph-based optimization
CVUT-CZ	PhC-C2DH-U373	video 02	PhC	0.966216	Graph-based optimization
CVUT-CZ	PhC-C2DL-PSC	video 01	PhC	0.918483	Graph-based optimization
CVUT-CZ	PhC-C2DL-PSC	video 02	PhC	0.931398	Graph-based optimization
DESU-US	Fluo-C2DL-MSC	video 01	Fluo 2D	0.770564	Graph-based optimization
DESU-US	Fluo-C2DL-MSC	video 02	Fluo 2D	0.745587	Graph-based optimization
DESU-US	Fluo-N2DH-GOWT1	video 01	Fluo 2D	0.583585	Graph-based optimization
DESU-US	Fluo-N2DH-GOWT1	video 02	Fluo 2D	0.850278	Graph-based optimization
DESU-US	Fluo-N2DH-SIM+	video 01	Fluo 2D	0.973126	Graph-based optimization
DESU-US	Fluo-N2DH-SIM+	video 02	Fluo 2D	0.801402	Graph-based optimization
DESU-US	Fluo-N2DL-HeLa	video 01	Fluo 2D	0.971999	Graph-based optimization
DESU-US	Fluo-N2DL-HeLa	video 02	Fluo 2D	0.936285	Graph-based optimization
DESU-US	PhC-C2DL-PSC	video 01	PhC	0.809608	Graph-based optimization
DESU-US	PhC-C2DL-PSC	video 02	PhC	0.809336	Graph-based optimization
DREX-US	BF-C2DL-HSC	video 01	BF	0.925308	Graph-based optimization
DREX-US	BF-C2DL-HSC	video 02	BF	0.9698	Graph-based optimization
DREX-US	BF-C2DL-MuSC	video 01	BF	0.902189	Graph-based optimization
DREX-US	BF-C2DL-MuSC	video 02	BF	0.856584	Graph-based optimization
DREX-US	Fluo-C2DL-Huh7	video 01	Fluo 2D	0.941851	Graph-based optimization
DREX-US	Fluo-C2DL-Huh7	video 02	Fluo 2D	0.76735	Graph-based optimization
DREX-US	Fluo-C2DL-MSC	video 01	Fluo 2D	0.638054	Graph-based optimization
DREX-US	Fluo-C2DL-MSC	video 02	Fluo 2D	0.773591	Graph-based optimization
DREX-US	Fluo-C3DH-A549	video 01	Fluo 3D	1	Graph-based optimization
DREX-US	Fluo-C3DH-A549	video 02	Fluo 3D	1	Graph-based optimization
DREX-US	Fluo-C3DH-A549-SIM	video 01	Fluo 3D	1	Graph-based optimization
DREX-US	Fluo-C3DH-A549-SIM	video 02	Fluo 3D	1	Graph-based optimization
DREX-US	Fluo-N2DH-GOWT1	video 01	Fluo 2D	0.884398	Graph-based optimization
DREX-US	Fluo-N2DH-GOWT1	video 02	Fluo 2D	0.942598	Graph-based optimization
DREX-US	Fluo-N2DH-SIM+	video 01	Fluo 2D	0.965152	Graph-based optimization
DREX-US	Fluo-N2DH-SIM+	video 02	Fluo 2D	0.879465	Graph-based optimization
DREX-US	Fluo-N2DL-HeLa	video 01	Fluo 2D	0.961423	Graph-based optimization
DREX-US	Fluo-N2DL-HeLa	video 02	Fluo 2D	0.969743	Graph-based optimization
DREX-US	Fluo-N3DH-CHO	video 01	Fluo 3D	0.858587	Graph-based optimization
DREX-US	Fluo-N3DH-CHO	video 02	Fluo 3D	0.982625	Graph-based optimization
DREX-US	PhC-C2DH-U373	video 01	PhC	0.943597	Graph-based optimization
DREX-US	PhC-C2DH-U373	video 02	PhC	0.923008	Graph-based optimization
DREX-US	PhC-C2DL-PSC	video 01	PhC	0.895148	Graph-based optimization
DREX-US	PhC-C2DL-PSC	video 02	PhC	0.910441	Graph-based optimization
DREX-US (*)	Fluo-C3DH-H157	video 01	Fluo 3D	0.947758	Graph-based optimization
DREX-US (*)	Fluo-C3DH-H157	video 02	Fluo 3D	0.933354	Graph-based optimization
FR-GE (1)	PhC-C2DH-U373	video 01	PhC	0.970241	Label propagation
FR-GE (1)	PhC-C2DH-U373	video 02	PhC	0.960703	Label propagation
FR-GE (1)	PhC-C2DL-PSC	video 01	PhC	0.852544	Label propagation
FR-GE (1)	PhC-C2DL-PSC	video 02	PhC	0.854436	Label propagation
FR-GE (2)	DIC-C2DH-HeLa	video 01	DIC	0.845247	Label propagation
FR-GE (2)	DIC-C2DH-HeLa	video 02	DIC	0.91619	Label propagation
FR-GE (2)	Fluo-C2DL-MSC	video 01	Fluo 2D	0.699861	Label propagation
FR-GE (2)	Fluo-C2DL-MSC	video 02	Fluo 2D	0.682281	Label propagation
FR-GE (2)	Fluo-N2DH-SIM+	video 01	Fluo 2D	0.99041	Label propagation
FR-GE (2)	Fluo-N2DH-SIM+	video 02	Fluo 2D	0.959673	Label propagation
FR-GE (2)	Fluo-N2DL-HeLa	video 01	Fluo 2D	0.97719	Label propagation
FR-GE (2)	Fluo-N2DL-HeLa	video 02	Fluo 2D	0.975106	Label propagation
FR-GE (2)	PhC-C2DH-U373	video 01	PhC	0.989015	Label propagation
FR-GE (2)	PhC-C2DH-U373	video 02	PhC	0.97346	Label propagation
FR-GE (2)	PhC-C2DL-PSC	video 01	PhC	0.891564	Label propagation
FR-GE (2)	PhC-C2DL-PSC	video 02	PhC	0.899528	Label propagation
FR-GE (3)	DIC-C2DH-HeLa	video 01	DIC	0.822811	Label propagation
FR-GE (3)	DIC-C2DH-HeLa	video 02	DIC	0.9014	Label propagation
FR-GE (3)	Fluo-N2DL-HeLa	video 01	Fluo 2D	0.978221	Label propagation
FR-GE (3)	Fluo-N2DL-HeLa	video 02	Fluo 2D	0.976983	Label propagation
FR-GE (3)	PhC-C2DH-U373	video 01	PhC	0.950812	Label propagation
FR-GE (3)	PhC-C2DH-U373	video 02	PhC	0.946086	Label propagation
FR-GE (3)	PhC-C2DL-PSC	video 01	PhC	0.888068	Label propagation
FR-GE (3)	PhC-C2DL-PSC	video 02	PhC	0.895178	Label propagation
HD-GE (BMCV) (1)	Fluo-C3DH-H157	video 01	Fluo 3D	0.996358	Nearest neighbor
HD-GE (BMCV) (1)	Fluo-C3DH-H157	video 02	Fluo 3D	0.911036	Nearest neighbor
HD-GE (BMCV) (1)	Fluo-N2DH-GOWT1	video 01	Fluo 2D	0.889512	Nearest neighbor
HD-GE (BMCV) (1)	Fluo-N2DH-GOWT1	video 02	Fluo 2D	0.922238	Nearest neighbor
HD-GE (BMCV) (1)	Fluo-N2DL-HeLa	video 01	Fluo 2D	0.987139	Nearest neighbor
HD-GE (BMCV) (1)	Fluo-N2DL-HeLa	video 02	Fluo 2D	0.984854	Nearest neighbor
HD-GE (BMCV) (1)	Fluo-N3DH-CE	video 01	Fluo 3D	0.911748	Nearest neighbor
HD-GE (BMCV) (1)	Fluo-N3DH-CE	video 02	Fluo 3D	0.812811	Nearest neighbor
HD-GE (BMCV) (1)	Fluo-N3DH-CHO	video 01	Fluo 3D	0.847915	Nearest neighbor
HD-GE (BMCV) (1)	Fluo-N3DH-CHO	video 02	Fluo 3D	0.980857	Nearest neighbor
HD-GE (BMCV) (1)	PhC-C2DL-PSC	video 01	PhC	0.862058	Nearest neighbor
HD-GE (BMCV) (1)	PhC-C2DL-PSC	video 02	PhC	0.876668	Nearest neighbor
HD-GE (IWR)	Fluo-N2DH-SIM+	video 01	Fluo 2D	0.976367	Graph-based optimization
HD-GE (IWR)	Fluo-N2DH-SIM+	video 02	Fluo 2D	0.889056	Graph-based optimization
HD-GE (IWR)	Fluo-N2DL-HeLa	video 01	Fluo 2D	0.985043	Graph-based optimization
HD-GE (IWR)	Fluo-N2DL-HeLa	video 02	Fluo 2D	0.978783	Graph-based optimization
HD-GE (IWR)	PhC-C2DL-PSC	video 01	PhC	0.933671	Graph-based optimization
HD-GE (IWR)	PhC-C2DL-PSC	video 02	PhC	0.952687	Graph-based optimization
HIT-CN (1)	Fluo-N2DH-GOWT1	video 01	Fluo 2D	0.935966	Label propagation
HIT-CN (1)	Fluo-N2DH-GOWT1	video 02	Fluo 2D	0.961894	Label propagation
HIT-CN (1)	Fluo-N2DH-SIM+	video 01	Fluo 2D	0.971246	Label propagation
HIT-CN (1)	Fluo-N2DH-SIM+	video 02	Fluo 2D	0.899679	Label propagation
HIT-CN (1)	Fluo-N2DL-HeLa	video 01	Fluo 2D	0.989129	Label propagation
HIT-CN (1)	Fluo-N2DL-HeLa	video 02	Fluo 2D	0.983783	Label propagation
HIT-CN (1)	PhC-C2DH-U373	video 01	PhC	0.938187	Label propagation
HIT-CN (1)	PhC-C2DH-U373	video 02	PhC	0.941663	Label propagation
HIT-CN (1)	PhC-C2DL-PSC	video 01	PhC	0.944536	Label propagation
HIT-CN (1)	PhC-C2DL-PSC	video 02	PhC	0.95473	Label propagation
HIT-CN (2)	Fluo-N2DH-GOWT1	video 01	Fluo 2D	0.895564	Label propagation
HIT-CN (2)	Fluo-N2DH-GOWT1	video 02	Fluo 2D	0.966074	Label propagation
HIT-CN (2)	Fluo-N2DH-SIM+	video 01	Fluo 2D	0.964547	Label propagation
HIT-CN (2)	Fluo-N2DH-SIM+	video 02	Fluo 2D	0.936739	Label propagation
HIT-CN (2)	PhC-C2DH-U373	video 01	PhC	0.98139	Label propagation
HIT-CN (2)	PhC-C2DH-U373	video 02	PhC	0.953971	Label propagation
HKI-GE	Fluo-N2DH-GOWT1	video 01	Fluo 2D	0.790825	Nearest neighbor
HKI-GE	Fluo-N2DH-GOWT1	video 02	Fluo 2D	0.874475	Nearest neighbor
HKI-GE	PhC-C2DH-U373	video 01	PhC	0.987703	Nearest neighbor
HKI-GE	PhC-C2DH-U373	video 02	PhC	0.969036	Nearest neighbor
IGFL-FR	Fluo-N3DH-CE	video 01	Fluo 3D	0.973237	Label propagation
IGFL-FR	Fluo-N3DH-CE	video 02	Fluo 3D	0.976106	Label propagation
IGFL-FR (*)	BF-C2DL-MuSC	video 01	BF	0.838776	Label propagation
IGFL-FR (*)	BF-C2DL-MuSC	video 02	BF	0.817513	Label propagation
IGFL-FR (*)	DIC-C2DH-HeLa	video 01	DIC	0.833424	Label propagation
IGFL-FR (*)	DIC-C2DH-HeLa	video 02	DIC	0.865799	Label propagation
IGFL-FR (*)	Fluo-C3DH-A549	video 01	Fluo 3D	0.944687	Label propagation
IGFL-FR (*)	Fluo-C3DH-A549	video 02	Fluo 3D	0.799127	Label propagation
IGFL-FR (*)	Fluo-C3DH-H157	video 01	Fluo 3D	0.849805	Label propagation
IGFL-FR (*)	Fluo-C3DH-H157	video 02	Fluo 3D	0.811373	Label propagation
IGFL-FR (*)	Fluo-C3DL-MDA231	video 01	Fluo 3D	0.791797	Label propagation
IGFL-FR (*)	Fluo-C3DL-MDA231	video 02	Fluo 3D	0.735179	Label propagation
IGFL-FR (*)	Fluo-N2DH-GOWT1	video 01	Fluo 2D	0.891852	Label propagation
IGFL-FR (*)	Fluo-N2DH-GOWT1	video 02	Fluo 2D	0.937949	Label propagation
IGFL-FR (*)	Fluo-N2DL-HeLa	video 01	Fluo 2D	0.974301	Label propagation
IGFL-FR (*)	Fluo-N2DL-HeLa	video 02	Fluo 2D	0.98152	Label propagation
IGFL-FR (*)	Fluo-N3DH-CHO	video 01	Fluo 3D	0.80013	Label propagation
IGFL-FR (*)	Fluo-N3DH-CHO	video 02	Fluo 3D	0.922897	Label propagation
IGFL-FR (*)	PhC-C2DH-U373	video 01	PhC	0.933596	Label propagation
IGFL-FR (*)	PhC-C2DH-U373	video 02	PhC	0.941471	Label propagation
IGFL-FR (*)	PhC-C2DL-PSC	video 01	PhC	0.940401	Label propagation
IGFL-FR (*)	PhC-C2DL-PSC	video 02	PhC	0.943731	Label propagation
IMCB-SG (1)	Fluo-N2DH-GOWT1	video 01	Fluo 2D	0.854555	Label propagation
IMCB-SG (1)	Fluo-N2DH-GOWT1	video 02	Fluo 2D	0.90887	Label propagation
IMCB-SG (2)	Fluo-C3DL-MDA231	video 01	Fluo 3D	0.841777	Nearest neighbor
IMCB-SG (2)	Fluo-C3DL-MDA231	video 02	Fluo 3D	0.786424	Nearest neighbor
IMCB-SG (2)	Fluo-N3DH-CHO	video 01	Fluo 3D	0.807993	Nearest neighbor
IMCB-SG (2)	Fluo-N3DH-CHO	video 02	Fluo 3D	0.954065	Nearest neighbor
JAN-US	Fluo-N3DH-CE	video 01	Fluo 3D	0.975599	Graph-based optimization
JAN-US	Fluo-N3DH-CE	video 02	Fluo 3D	0.9821	Graph-based optimization
KIT-GE (1)	Fluo-N2DH-GOWT1	video 01	Fluo 2D	0.920871	Nearest neighbor
KIT-GE (1)	Fluo-N2DH-GOWT1	video 02	Fluo 2D	0.928779	Nearest neighbor
KIT-GE (1)	Fluo-N2DL-HeLa	video 01	Fluo 2D	0.970174	Nearest neighbor
KIT-GE (1)	Fluo-N2DL-HeLa	video 02	Fluo 2D	0.96984	Nearest neighbor
KIT-GE (1)	Fluo-N3DH-CHO	video 01	Fluo 3D	0.852582	Nearest neighbor
KIT-GE (1)	Fluo-N3DH-CHO	video 02	Fluo 3D	0.896105	Nearest neighbor
KIT-GE (2)	BF-C2DL-HSC	video 01	BF	0.925721	Graph-based optimization
KIT-GE (2)	BF-C2DL-HSC	video 02	BF	0.932357	Graph-based optimization
KIT-GE (2)	BF-C2DL-MuSC	video 01	BF	0.961856	Graph-based optimization
KIT-GE (2)	BF-C2DL-MuSC	video 02	BF	0.97304	Graph-based optimization
KIT-GE (2)	Fluo-C3DH-H157	video 01	Fluo 3D	0.928921	Graph-based optimization
KIT-GE (2)	Fluo-C3DH-H157	video 02	Fluo 3D	0.9679	Graph-based optimization
KIT-GE (2)	Fluo-C3DL-MDA231	video 01	Fluo 3D	0.838562	Graph-based optimization
KIT-GE (2)	Fluo-C3DL-MDA231	video 02	Fluo 3D	0.800826	Graph-based optimization
KIT-GE (2)	Fluo-N2DH-GOWT1	video 01	Fluo 2D	0.953805	Graph-based optimization
KIT-GE (2)	Fluo-N2DH-GOWT1	video 02	Fluo 2D	0.945156	Graph-based optimization
KIT-GE (2)	Fluo-N2DH-SIM+	video 01	Fluo 2D	0.963703	Graph-based optimization
KIT-GE (2)	Fluo-N2DH-SIM+	video 02	Fluo 2D	0.925669	Graph-based optimization
KIT-GE (2)	Fluo-N2DL-HeLa	video 01	Fluo 2D	0.989393	Graph-based optimization
KIT-GE (2)	Fluo-N2DL-HeLa	video 02	Fluo 2D	0.988555	Graph-based optimization
KIT-GE (2)	Fluo-N3DH-CE	video 01	Fluo 3D	0.900351	Graph-based optimization
KIT-GE (2)	Fluo-N3DH-CE	video 02	Fluo 3D	0.871672	Graph-based optimization
KIT-GE (2)	Fluo-N3DH-CHO	video 01	Fluo 3D	0.941931	Graph-based optimization
KIT-GE (2)	Fluo-N3DH-CHO	video 02	Fluo 3D	0.954065	Graph-based optimization
KIT-GE (2)	Fluo-N3DH-SIM+	video 01	Fluo 3D	0.986438	Graph-based optimization
KIT-GE (2)	Fluo-N3DH-SIM+	video 02	Fluo 3D	0.879831	Graph-based optimization
KIT-GE (2)	Fluo-N3DL-TRIC	video 01	Fluo 3D	0.816999	Graph-based optimization
KIT-GE (2)	Fluo-N3DL-TRIC	video 02	Fluo 3D	0.800264	Graph-based optimization
KIT-GE (2)	Fluo-N3DL-TRIF	video 01	Fluo 3D	0.717828	Graph-based optimization
KIT-GE (2)	Fluo-N3DL-TRIF	video 02	Fluo 3D	0.857536	Graph-based optimization
KIT-GE (3)	BF-C2DL-HSC	video 01	BF	0.976859	Graph-based optimization
KIT-GE (3)	BF-C2DL-HSC	video 02	BF	0.991535	Graph-based optimization
KIT-GE (3)	BF-C2DL-MuSC	video 01	BF	0.954316	Graph-based optimization
KIT-GE (3)	BF-C2DL-MuSC	video 02	BF	0.976739	Graph-based optimization
KIT-GE (3)	DIC-C2DH-HeLa	video 01	DIC	0.946429	Graph-based optimization
KIT-GE (3)	DIC-C2DH-HeLa	video 02	DIC	0.888868	Graph-based optimization
KIT-GE (3)	Fluo-C2DL-Huh7	video 01	Fluo 2D	0.987755	Graph-based optimization
KIT-GE (3)	Fluo-C2DL-Huh7	video 02	Fluo 2D	0.932672	Graph-based optimization
KIT-GE (3)	Fluo-C2DL-MSC	video 01	Fluo 2D	0.795326	Graph-based optimization
KIT-GE (3)	Fluo-C2DL-MSC	video 02	Fluo 2D	0.701799	Graph-based optimization
KIT-GE (3)	Fluo-C3DH-A549	video 01	Fluo 3D	1	Graph-based optimization
KIT-GE (3)	Fluo-C3DH-A549	video 02	Fluo 3D	1	Graph-based optimization
KIT-GE (3)	Fluo-C3DH-H157	video 01	Fluo 3D	0.990079	Graph-based optimization
KIT-GE (3)	Fluo-C3DH-H157	video 02	Fluo 3D	0.970345	Graph-based optimization
KIT-GE (3)	Fluo-C3DL-MDA231	video 01	Fluo 3D	0.907249	Graph-based optimization
KIT-GE (3)	Fluo-C3DL-MDA231	video 02	Fluo 3D	0.861672	Graph-based optimization
KIT-GE (3)	Fluo-N2DH-GOWT1	video 01	Fluo 2D	0.928729	Graph-based optimization
KIT-GE (3)	Fluo-N2DH-GOWT1	video 02	Fluo 2D	0.947552	Graph-based optimization
KIT-GE (3)	Fluo-N2DH-SIM+	video 01	Fluo 2D	0.973795	Graph-based optimization
KIT-GE (3)	Fluo-N2DH-SIM+	video 02	Fluo 2D	0.950702	Graph-based optimization
KIT-GE (3)	Fluo-N2DL-HeLa	video 01	Fluo 2D	0.992635	Graph-based optimization
KIT-GE (3)	Fluo-N2DL-HeLa	video 02	Fluo 2D	0.993157	Graph-based optimization
KIT-GE (3)	Fluo-N3DH-CE	video 01	Fluo 3D	0.921562	Graph-based optimization
KIT-GE (3)	Fluo-N3DH-CE	video 02	Fluo 3D	0.880842	Graph-based optimization
KIT-GE (3)	Fluo-N3DH-CHO	video 01	Fluo 3D	0.879931	Graph-based optimization
KIT-GE (3)	Fluo-N3DH-CHO	video 02	Fluo 3D	0.931916	Graph-based optimization
KIT-GE (3)	Fluo-N3DH-SIM+	video 01	Fluo 3D	0.987244	Graph-based optimization
KIT-GE (3)	Fluo-N3DH-SIM+	video 02	Fluo 3D	0.957571	Graph-based optimization
KIT-GE (3)	PhC-C2DH-U373	video 01	PhC	0.977783	Graph-based optimization
KIT-GE (3)	PhC-C2DH-U373	video 02	PhC	0.971601	Graph-based optimization
KIT-GE (3)	PhC-C2DL-PSC	video 01	PhC	0.964295	Graph-based optimization
KIT-GE (3)	PhC-C2DL-PSC	video 02	PhC	0.96879	Graph-based optimization
KIT-GE (4)	BF-C2DL-HSC	video 01	BF	0.975044	Label propagation
KIT-GE (4)	BF-C2DL-HSC	video 02	BF	0.995288	Label propagation
KIT-GE (4)	BF-C2DL-MuSC	video 01	BF	0.965586	Label propagation
KIT-GE (4)	BF-C2DL-MuSC	video 02	BF	0.981556	Label propagation
KIT-GE (4)	DIC-C2DH-HeLa	video 01	DIC	0.94611	Label propagation
KIT-GE (4)	DIC-C2DH-HeLa	video 02	DIC	0.9224	Label propagation
KIT-GE (4)	Fluo-C2DL-MSC	video 01	Fluo 2D	0.76419	Label propagation
KIT-GE (4)	Fluo-C2DL-MSC	video 02	Fluo 2D	0.622369	Label propagation
KIT-GE (4)	Fluo-N2DH-GOWT1	video 01	Fluo 2D	0.944171	Label propagation
KIT-GE (4)	Fluo-N2DH-GOWT1	video 02	Fluo 2D	0.958813	Label propagation
KIT-GE (4)	Fluo-N2DH-SIM+	video 01	Fluo 2D	0.98481	Label propagation
KIT-GE (4)	Fluo-N2DH-SIM+	video 02	Fluo 2D	0.972221	Label propagation
KIT-GE (4)	Fluo-N2DL-HeLa	video 01	Fluo 2D	0.993059	Label propagation
KIT-GE (4)	Fluo-N2DL-HeLa	video 02	Fluo 2D	0.990334	Label propagation
KIT-GE (4)	PhC-C2DH-U373	video 01	PhC	0.991802	Label propagation
KIT-GE (4)	PhC-C2DH-U373	video 02	PhC	0.972242	Label propagation
KIT-GE (4)	PhC-C2DL-PSC	video 01	PhC	0.964001	Label propagation
KIT-GE (4)	PhC-C2DL-PSC	video 02	PhC	0.971739	Label propagation
KTH-SE (1)	Fluo-C2DL-Huh7	video 01	Fluo 2D	0.923567	Graph-based optimization
KTH-SE (1)	Fluo-C2DL-Huh7	video 02	Fluo 2D	0.806614	Graph-based optimization
KTH-SE (1)	Fluo-C2DL-MSC	video 01	Fluo 2D	0.863905	Graph-based optimization
KTH-SE (1)	Fluo-C2DL-MSC	video 02	Fluo 2D	0.814325	Graph-based optimization
KTH-SE (1)	Fluo-C3DH-A549	video 01	Fluo 3D	1	Graph-based optimization
KTH-SE (1)	Fluo-C3DH-A549	video 02	Fluo 3D	1	Graph-based optimization
KTH-SE (1)	Fluo-C3DH-A549-SIM	video 01	Fluo 3D	1	Graph-based optimization
KTH-SE (1)	Fluo-C3DH-A549-SIM	video 02	Fluo 3D	1	Graph-based optimization
KTH-SE (1)	Fluo-C3DH-H157	video 01	Fluo 3D	0.999749	Graph-based optimization
KTH-SE (1)	Fluo-C3DH-H157	video 02	Fluo 3D	0.974625	Graph-based optimization
KTH-SE (1)	Fluo-C3DL-MDA231	video 01	Fluo 3D	0.880261	Graph-based optimization
KTH-SE (1)	Fluo-C3DL-MDA231	video 02	Fluo 3D	0.884001	Graph-based optimization
KTH-SE (1)	Fluo-N2DH-GOWT1	video 01	Fluo 2D	0.973017	Graph-based optimization
KTH-SE (1)	Fluo-N2DH-GOWT1	video 02	Fluo 2D	0.978001	Graph-based optimization
KTH-SE (1)	Fluo-N2DH-SIM+	video 01	Fluo 2D	0.985201	Graph-based optimization
KTH-SE (1)	Fluo-N2DH-SIM+	video 02	Fluo 2D	0.927923	Graph-based optimization
KTH-SE (1)	Fluo-N3DH-CHO	video 01	Fluo 3D	0.918427	Graph-based optimization
KTH-SE (1)	Fluo-N3DH-CHO	video 02	Fluo 3D	0.987886	Graph-based optimization
KTH-SE (1)	Fluo-N3DH-SIM+	video 01	Fluo 3D	0.970747	Graph-based optimization
KTH-SE (1)	Fluo-N3DH-SIM+	video 02	Fluo 3D	0.928944	Graph-based optimization
KTH-SE (1)	PhC-C2DL-PSC	video 01	PhC	0.955197	Graph-based optimization
KTH-SE (1)	PhC-C2DL-PSC	video 02	PhC	0.96354	Graph-based optimization
KTH-SE (1*)	BF-C2DL-HSC	video 01	BF	0.899876	Graph-based optimization
KTH-SE (1*)	BF-C2DL-HSC	video 02	BF	0.927883	Graph-based optimization
KTH-SE (1*)	BF-C2DL-MuSC	video 01	BF	0.818455	Graph-based optimization
KTH-SE (1*)	BF-C2DL-MuSC	video 02	BF	0.748009	Graph-based optimization
KTH-SE (1*)	Fluo-N2DL-HeLa	video 01	Fluo 2D	0.992038	Graph-based optimization
KTH-SE (1*)	Fluo-N2DL-HeLa	video 02	Fluo 2D	0.986875	Graph-based optimization
KTH-SE (1*)	Fluo-N3DH-CE	video 01	Fluo 3D	0.96149	Graph-based optimization
KTH-SE (1*)	Fluo-N3DH-CE	video 02	Fluo 3D	0.909029	Graph-based optimization
KTH-SE (1*)	PhC-C2DH-U373	video 01	PhC	0.852107	Graph-based optimization
KTH-SE (1*)	PhC-C2DH-U373	video 02	PhC	0.832425	Graph-based optimization
KTH-SE (1*)	PhC-C2DL-PSC	video 01	PhC	0.924701	Graph-based optimization
KTH-SE (1*)	PhC-C2DL-PSC	video 02	PhC	0.926991	Graph-based optimization
KTH-SE (2)	Fluo-N3DL-DRO	video 01	Fluo 3D	0.736944	Graph-based optimization
KTH-SE (2)	Fluo-N3DL-DRO	video 02	Fluo 3D	0.598165	Graph-based optimization
KTH-SE (2)	Fluo-N3DL-TRIC	video 01	Fluo 3D	0.977292	Graph-based optimization
KTH-SE (2)	Fluo-N3DL-TRIC	video 02	Fluo 3D	0.906146	Graph-based optimization
KTH-SE (2)	Fluo-N3DL-TRIF	video 01	Fluo 3D	0.796691	Graph-based optimization
KTH-SE (2)	Fluo-N3DL-TRIF	video 02	Fluo 3D	0.950437	Graph-based optimization
KTH-SE (3)	BF-C2DL-MuSC	video 01	BF	0.968845	Graph-based optimization
KTH-SE (3)	BF-C2DL-MuSC	video 02	BF	0.972761	Graph-based optimization
KTH-SE (3)	PhC-C2DH-U373	video 01	PhC	0.986965	Graph-based optimization
KTH-SE (3)	PhC-C2DH-U373	video 02	PhC	0.968011	Graph-based optimization
KTH-SE (4)	DIC-C2DH-HeLa	video 01	DIC	0.738105	Graph-based optimization
KTH-SE (4)	DIC-C2DH-HeLa	video 02	DIC	0.856051	Graph-based optimization
KTH-SE (5)	BF-C2DL-HSC	video 01	BF	0.954253	Graph-based optimization
KTH-SE (5)	BF-C2DL-HSC	video 02	BF	0.974119	Graph-based optimization
LEID-NL	DIC-C2DH-HeLa	video 01	DIC	0.653494	Contour evolution
LEID-NL	DIC-C2DH-HeLa	video 02	DIC	0.805585	Contour evolution
LEID-NL	Fluo-C2DL-MSC	video 01	Fluo 2D	0.771493	Contour evolution
LEID-NL	Fluo-C2DL-MSC	video 02	Fluo 2D	0.506959	Contour evolution
LEID-NL	Fluo-C3DH-A549	video 01	Fluo 3D	1	Contour evolution
LEID-NL	Fluo-C3DH-A549	video 02	Fluo 3D	1	Contour evolution
LEID-NL	Fluo-C3DH-A549-SIM	video 01	Fluo 3D	1	Contour evolution
LEID-NL	Fluo-C3DH-A549-SIM	video 02	Fluo 3D	1	Contour evolution
LEID-NL	Fluo-C3DH-H157	video 01	Fluo 3D	0.890996	Contour evolution
LEID-NL	Fluo-C3DH-H157	video 02	Fluo 3D	0.914705	Contour evolution
LEID-NL	Fluo-C3DL-MDA231	video 01	Fluo 3D	0.902182	Contour evolution
LEID-NL	Fluo-C3DL-MDA231	video 02	Fluo 3D	0.85743	Contour evolution
LEID-NL	Fluo-N2DH-GOWT1	video 01	Fluo 2D	0.869867	Contour evolution
LEID-NL	Fluo-N2DH-GOWT1	video 02	Fluo 2D	0.970236	Contour evolution
LEID-NL	Fluo-N2DH-SIM+	video 01	Fluo 2D	0.979203	Contour evolution
LEID-NL	Fluo-N2DH-SIM+	video 02	Fluo 2D	0.870029	Contour evolution
LEID-NL	Fluo-N2DL-HeLa	video 01	Fluo 2D	0.953732	Contour evolution
LEID-NL	Fluo-N2DL-HeLa	video 02	Fluo 2D	0.90827	Contour evolution
LEID-NL	Fluo-N3DH-CHO	video 01	Fluo 3D	0.831972	Contour evolution
LEID-NL	Fluo-N3DH-CHO	video 02	Fluo 3D	0.992838	Contour evolution
LEID-NL	Fluo-N3DH-SIM+	video 01	Fluo 3D	0.988452	Contour evolution
LEID-NL	Fluo-N3DH-SIM+	video 02	Fluo 3D	0.946246	Contour evolution
LEID-NL	PhC-C2DH-U373	video 01	PhC	0.996639	Contour evolution
LEID-NL	PhC-C2DH-U373	video 02	PhC	0.957241	Contour evolution
LEID-NL	PhC-C2DL-PSC	video 01	PhC	0.901905	Contour evolution
LEID-NL	PhC-C2DL-PSC	video 02	PhC	0.837723	Contour evolution
MPI-GE (CBG) (3)	BF-C2DL-HSC	video 01	BF	0.968588	Nearest neighbor
MPI-GE (CBG) (3)	BF-C2DL-HSC	video 02	BF	0.983409	Nearest neighbor
MPI-GE (CBG) (3)	Fluo-C3DH-H157	video 01	Fluo 3D	0.961949	Nearest neighbor
MPI-GE (CBG) (3)	Fluo-C3DH-H157	video 02	Fluo 3D	0.974931	Nearest neighbor
MPI-GE (CBG) (3)	Fluo-C3DL-MDA231	video 01	Fluo 3D	0.775526	Nearest neighbor
MPI-GE (CBG) (3)	Fluo-C3DL-MDA231	video 02	Fluo 3D	0.719996	Nearest neighbor
MPI-GE (CBG) (3)	Fluo-N2DH-SIM+	video 01	Fluo 2D	0.835313	Nearest neighbor
MPI-GE (CBG) (3)	Fluo-N2DH-SIM+	video 02	Fluo 2D	0.849906	Nearest neighbor
MPI-GE (CBG) (3)	Fluo-N3DH-CHO	video 01	Fluo 3D	0.80687	Nearest neighbor
MPI-GE (CBG) (3)	Fluo-N3DH-CHO	video 02	Fluo 3D	0.949379	Nearest neighbor
MPI-GE (CBG) (3)	Fluo-N3DL-TRIC	video 01	Fluo 3D	0.983752	Nearest neighbor
MPI-GE (CBG) (3)	Fluo-N3DL-TRIC	video 02	Fluo 3D	0.91961	Nearest neighbor
MPI-GE (CBG) (3)	Fluo-N3DL-TRIF	video 01	Fluo 3D	0.923167	Nearest neighbor
MPI-GE (CBG) (3)	Fluo-N3DL-TRIF	video 02	Fluo 3D	0.985907	Nearest neighbor
MPI-GE (CBG) (3)	PhC-C2DL-PSC	video 01	PhC	0.923949	Nearest neighbor
MPI-GE (CBG) (3)	PhC-C2DL-PSC	video 02	PhC	0.94112	Nearest neighbor
MU-CZ (1)	Fluo-N2DH-GOWT1	video 01	Fluo 2D	0.884254	Contour evolution
MU-CZ (1)	Fluo-N2DH-GOWT1	video 02	Fluo 2D	0.925013	Contour evolution
MU-CZ (1)	Fluo-N2DH-SIM+	video 01	Fluo 2D	0.964993	Contour evolution
MU-CZ (1)	Fluo-N2DH-SIM+	video 02	Fluo 2D	0.861961	Contour evolution
MU-CZ (1)	Fluo-N3DH-CHO	video 01	Fluo 3D	0.832707	Contour evolution
MU-CZ (1)	Fluo-N3DH-CHO	video 02	Fluo 3D	0.981432	Contour evolution
MU-CZ (2)	BF-C2DL-HSC	video 01	BF	0.977952	Label propagation
MU-CZ (2)	BF-C2DL-HSC	video 02	BF	0.978304	Label propagation
MU-CZ (2)	DIC-C2DH-HeLa	video 01	DIC	0.950317	Label propagation
MU-CZ (2)	DIC-C2DH-HeLa	video 02	DIC	0.958302	Label propagation
MU-CZ (2)	Fluo-N2DH-SIM+	video 01	Fluo 2D	0.982899	Label propagation
MU-CZ (2)	Fluo-N2DH-SIM+	video 02	Fluo 2D	0.951624	Label propagation
MU-CZ (2)	PhC-C2DL-PSC	video 01	PhC	0.953458	Label propagation
MU-CZ (2)	PhC-C2DL-PSC	video 02	PhC	0.959676	Label propagation
MU-CZ (2*)	BF-C2DL-MuSC	video 01	BF	0.923647	Label propagation
MU-CZ (2*)	BF-C2DL-MuSC	video 02	BF	0.91661	Label propagation
MU-CZ (2*)	Fluo-C2DL-MSC	video 01	Fluo 2D	0.60871	Label propagation
MU-CZ (2*)	Fluo-C2DL-MSC	video 02	Fluo 2D	0.642057	Label propagation
MU-CZ (2*)	Fluo-C3DH-A549	video 01	Fluo 3D	1	Label propagation
MU-CZ (2*)	Fluo-C3DH-A549	video 02	Fluo 3D	1	Label propagation
MU-CZ (2*)	Fluo-C3DH-H157	video 01	Fluo 3D	0.968228	Label propagation
MU-CZ (2*)	Fluo-C3DH-H157	video 02	Fluo 3D	0.952308	Label propagation
MU-CZ (2*)	Fluo-C3DL-MDA231	video 01	Fluo 3D	0.850058	Label propagation
MU-CZ (2*)	Fluo-C3DL-MDA231	video 02	Fluo 3D	0.806967	Label propagation
MU-CZ (2*)	Fluo-N2DH-GOWT1	video 01	Fluo 2D	0.917	Label propagation
MU-CZ (2*)	Fluo-N2DH-GOWT1	video 02	Fluo 2D	0.944868	Label propagation
MU-CZ (2*)	Fluo-N2DL-HeLa	video 01	Fluo 2D	0.932912	Label propagation
MU-CZ (2*)	Fluo-N2DL-HeLa	video 02	Fluo 2D	0.953218	Label propagation
MU-CZ (2*)	Fluo-N3DH-CE	video 01	Fluo 3D	0.807579	Label propagation
MU-CZ (2*)	Fluo-N3DH-CE	video 02	Fluo 3D	0.755751	Label propagation
MU-CZ (2*)	Fluo-N3DH-CHO	video 01	Fluo 3D	0.786649	Label propagation
MU-CZ (2*)	Fluo-N3DH-CHO	video 02	Fluo 3D	0.934391	Label propagation
MU-CZ (2*)	PhC-C2DH-U373	video 01	PhC	0.971553	Label propagation
MU-CZ (2*)	PhC-C2DH-U373	video 02	PhC	0.950253	Label propagation
MU-US (1)	Fluo-C2DL-MSC	video 01	Fluo 2D	0.722034	Nearest neighbor
MU-US (1)	Fluo-C2DL-MSC	video 02	Fluo 2D	0.698235	Nearest neighbor
MU-US (1)	Fluo-C3DH-A549	video 01	Fluo 3D	1	Nearest neighbor
MU-US (1)	Fluo-C3DH-A549	video 02	Fluo 3D	1	Nearest neighbor
MU-US (1)	Fluo-C3DH-A549-SIM	video 01	Fluo 3D	1	Nearest neighbor
MU-US (1)	Fluo-C3DH-A549-SIM	video 02	Fluo 3D	1	Nearest neighbor
MU-US (1)	Fluo-N2DH-GOWT1	video 01	Fluo 2D	0.883329	Nearest neighbor
MU-US (1)	Fluo-N2DH-GOWT1	video 02	Fluo 2D	0.956219	Nearest neighbor
MU-US (1)	Fluo-N2DL-HeLa	video 01	Fluo 2D	0.939375	Nearest neighbor
MU-US (1)	Fluo-N2DL-HeLa	video 02	Fluo 2D	0.947573	Nearest neighbor
MU-US (1)	PhC-C2DH-U373	video 01	PhC	0.903755	Nearest neighbor
MU-US (1)	PhC-C2DH-U373	video 02	PhC	0.936214	Nearest neighbor
MU-US (1)	PhC-C2DL-PSC	video 01	PhC	0.797151	Nearest neighbor
MU-US (1)	PhC-C2DL-PSC	video 02	PhC	0.816033	Nearest neighbor
MU-US (2)	BF-C2DL-HSC	video 01	BF	0.959545	Label propagation
MU-US (2)	BF-C2DL-HSC	video 02	BF	0.952374	Label propagation
MU-US (2)	BF-C2DL-MuSC	video 01	BF	0.899943	Label propagation
MU-US (2)	BF-C2DL-MuSC	video 02	BF	0.948715	Label propagation
MU-US (2)	DIC-C2DH-HeLa	video 01	DIC	0.937825	Label propagation
MU-US (2)	DIC-C2DH-HeLa	video 02	DIC	0.949044	Label propagation
MU-US (2)	Fluo-C2DL-MSC	video 01	Fluo 2D	0.701719	Label propagation
MU-US (2)	Fluo-C2DL-MSC	video 02	Fluo 2D	0.691785	Label propagation
MU-US (2)	Fluo-N2DH-GOWT1	video 01	Fluo 2D	0.91843	Label propagation
MU-US (2)	Fluo-N2DH-GOWT1	video 02	Fluo 2D	0.932977	Label propagation
MU-US (2)	Fluo-N2DL-HeLa	video 01	Fluo 2D	0.964471	Label propagation
MU-US (2)	Fluo-N2DL-HeLa	video 02	Fluo 2D	0.966482	Label propagation
MU-US (2)	PhC-C2DH-U373	video 01	PhC	0.986801	Label propagation
MU-US (2)	PhC-C2DH-U373	video 02	PhC	0.967434	Label propagation
MU-US (2)	PhC-C2DL-PSC	video 01	PhC	0.885767	Label propagation
MU-US (2)	PhC-C2DL-PSC	video 02	PhC	0.906127	Label propagation
MU-US (3)	BF-C2DL-HSC	video 01	BF	0.965566	Label propagation
MU-US (3)	BF-C2DL-HSC	video 02	BF	0.94762	Label propagation
MU-US (3)	BF-C2DL-MuSC	video 01	BF	0.950228	Label propagation
MU-US (3)	BF-C2DL-MuSC	video 02	BF	0.964675	Label propagation
MU-US (3)	DIC-C2DH-HeLa	video 01	DIC	0.874693	Label propagation
MU-US (3)	DIC-C2DH-HeLa	video 02	DIC	0.939937	Label propagation
MU-US (3)	Fluo-C2DL-MSC	video 01	Fluo 2D	0.683197	Label propagation
MU-US (3)	Fluo-C2DL-MSC	video 02	Fluo 2D	0.638493	Label propagation
MU-US (3)	Fluo-N2DH-GOWT1	video 01	Fluo 2D	0.938797	Label propagation
MU-US (3)	Fluo-N2DH-GOWT1	video 02	Fluo 2D	0.953804	Label propagation
MU-US (3)	Fluo-N2DL-HeLa	video 01	Fluo 2D	0.981422	Label propagation
MU-US (3)	Fluo-N2DL-HeLa	video 02	Fluo 2D	0.984383	Label propagation
MU-US (3)	PhC-C2DH-U373	video 01	PhC	0.977373	Label propagation
MU-US (3)	PhC-C2DH-U373	video 02	PhC	0.966857	Label propagation
MU-US (3)	PhC-C2DL-PSC	video 01	PhC	0.930989	Label propagation
MU-US (3)	PhC-C2DL-PSC	video 02	PhC	0.935311	Label propagation
ND-US (1)	PhC-C2DH-U373	video 01	PhC	0.993524	Graph-based optimization
ND-US (1)	PhC-C2DH-U373	video 02	PhC	0.969678	Graph-based optimization
NOTT-UK	Fluo-C2DL-MSC	video 01	Fluo 2D	0.647746	Nearest neighbor
NOTT-UK	Fluo-C2DL-MSC	video 02	Fluo 2D	0.642227	Nearest neighbor
NOTT-UK	Fluo-N2DH-GOWT1	video 01	Fluo 2D	0.886233	Nearest neighbor
NOTT-UK	Fluo-N2DH-GOWT1	video 02	Fluo 2D	0.863953	Nearest neighbor
NOTT-UK	Fluo-N2DL-HeLa	video 01	Fluo 2D	0.714258	Nearest neighbor
NOTT-UK	Fluo-N2DL-HeLa	video 02	Fluo 2D	0.830041	Nearest neighbor
NOTT-UK	Fluo-N3DH-CHO	video 01	Fluo 3D	0.792785	Nearest neighbor
NOTT-UK	Fluo-N3DH-CHO	video 02	Fluo 3D	0.93165	Nearest neighbor
PAST-FR	Fluo-N2DH-SIM+	video 01	Fluo 2D	0.985272	Contour evolution
PAST-FR	Fluo-N2DH-SIM+	video 02	Fluo 2D	0.909863	Contour evolution
PURD-US	Fluo-N2DH-GOWT1	video 01	Fluo 2D	0.902483	Graph-based optimization
PURD-US	Fluo-N2DH-GOWT1	video 02	Fluo 2D	0.946345	Graph-based optimization
PURD-US (*)	BF-C2DL-HSC	video 01	BF	0.982205	Graph-based optimization
PURD-US (*)	BF-C2DL-HSC	video 02	BF	0.992336	Graph-based optimization
PURD-US (*)	BF-C2DL-MuSC	video 01	BF	0.936473	Graph-based optimization
PURD-US (*)	BF-C2DL-MuSC	video 02	BF	0.930653	Graph-based optimization
PURD-US (*)	DIC-C2DH-HeLa	video 01	DIC	0.813315	Graph-based optimization
PURD-US (*)	DIC-C2DH-HeLa	video 02	DIC	0.882621	Graph-based optimization
PURD-US (*)	Fluo-C2DL-MSC	video 01	Fluo 2D	0.765518	Graph-based optimization
PURD-US (*)	Fluo-C2DL-MSC	video 02	Fluo 2D	0.764426	Graph-based optimization
PURD-US (*)	Fluo-C3DH-A549	video 01	Fluo 3D	1	Graph-based optimization
PURD-US (*)	Fluo-C3DH-A549	video 02	Fluo 3D	1	Graph-based optimization
PURD-US (*)	Fluo-C3DH-H157	video 01	Fluo 3D	0.959437	Graph-based optimization
PURD-US (*)	Fluo-C3DH-H157	video 02	Fluo 3D	0.922654	Graph-based optimization
PURD-US (*)	Fluo-C3DL-MDA231	video 01	Fluo 3D	0.834373	Graph-based optimization
PURD-US (*)	Fluo-C3DL-MDA231	video 02	Fluo 3D	0.7651	Graph-based optimization
PURD-US (*)	Fluo-N2DL-HeLa	video 01	Fluo 2D	0.985386	Graph-based optimization
PURD-US (*)	Fluo-N2DL-HeLa	video 02	Fluo 2D	0.980983	Graph-based optimization
PURD-US (*)	Fluo-N3DH-CE	video 01	Fluo 3D	0.70525	Graph-based optimization
PURD-US (*)	Fluo-N3DH-CE	video 02	Fluo 3D	0.637432	Graph-based optimization
PURD-US (*)	Fluo-N3DH-CHO	video 01	Fluo 3D	0.817023	Graph-based optimization
PURD-US (*)	Fluo-N3DH-CHO	video 02	Fluo 3D	0.952916	Graph-based optimization
PURD-US (*)	PhC-C2DH-U373	video 01	PhC	0.989097	Graph-based optimization
PURD-US (*)	PhC-C2DH-U373	video 02	PhC	0.965254	Graph-based optimization
PURD-US (*)	PhC-C2DL-PSC	video 01	PhC	0.923107	Graph-based optimization
PURD-US (*)	PhC-C2DL-PSC	video 02	PhC	0.926962	Graph-based optimization
RWTH-GE (1)	Fluo-N2DH-GOWT1	video 01	Fluo 2D	0.938725	Nearest neighbor
RWTH-GE (1)	Fluo-N2DH-GOWT1	video 02	Fluo 2D	0.957822	Nearest neighbor
RWTH-GE (1)	Fluo-N2DL-HeLa	video 01	Fluo 2D	0.990468	Nearest neighbor
RWTH-GE (1)	Fluo-N2DL-HeLa	video 02	Fluo 2D	0.990605	Nearest neighbor
RWTH-GE (2)	Fluo-N3DH-CE	video 01	Fluo 3D	0.907867	Nearest neighbor
RWTH-GE (2)	Fluo-N3DH-CE	video 02	Fluo 3D	0.885365	Nearest neighbor
RWTH-GE (3)	Fluo-N3DL-TRIF	video 01	Fluo 3D	0.83381	Nearest neighbor
RWTH-GE (3)	Fluo-N3DL-TRIF	video 02	Fluo 3D	0.937689	Nearest neighbor
SZU-CN	BF-C2DL-MuSC	video 01	BF	0.818638	Graph-based optimization
SZU-CN	BF-C2DL-MuSC	video 02	BF	0.842596	Graph-based optimization
SZU-CN	Fluo-C2DL-MSC	video 01	Fluo 2D	0.604328	Graph-based optimization
SZU-CN	Fluo-C2DL-MSC	video 02	Fluo 2D	0.577054	Graph-based optimization
SZU-CN	Fluo-N2DH-GOWT1	video 01	Fluo 2D	0.9183	Graph-based optimization
SZU-CN	Fluo-N2DH-GOWT1	video 02	Fluo 2D	0.937373	Graph-based optimization
SZU-CN	Fluo-N2DH-SIM+	video 01	Fluo 2D	0.957649	Graph-based optimization
SZU-CN	Fluo-N2DH-SIM+	video 02	Fluo 2D	0.872137	Graph-based optimization
SZU-CN	Fluo-N2DL-HeLa	video 01	Fluo 2D	0.951335	Graph-based optimization
SZU-CN	Fluo-N2DL-HeLa	video 02	Fluo 2D	0.950126	Graph-based optimization
SZU-CN	PhC-C2DH-U373	video 01	PhC	0.905066	Graph-based optimization
SZU-CN	PhC-C2DH-U373	video 02	PhC	0.836528	Graph-based optimization
SZU-CN	PhC-C2DL-PSC	video 01	PhC	0.780484	Graph-based optimization
SZU-CN	PhC-C2DL-PSC	video 02	PhC	0.791176	Graph-based optimization
THU-CN (2)	DIC-C2DH-HeLa	video 01	DIC	0.909271	Label propagation
THU-CN (2)	DIC-C2DH-HeLa	video 02	DIC	0.926313	Label propagation
THU-CN (2)	Fluo-N2DH-GOWT1	video 01	Fluo 2D	0.91765	Label propagation
THU-CN (2)	Fluo-N2DH-GOWT1	video 02	Fluo 2D	0.965479	Label propagation
THU-CN (2)	Fluo-N2DH-SIM+	video 01	Fluo 2D	0.956415	Label propagation
THU-CN (2)	Fluo-N2DH-SIM+	video 02	Fluo 2D	0.926911	Label propagation
THU-CN (2)	Fluo-N2DL-HeLa	video 01	Fluo 2D	0.936317	Label propagation
THU-CN (2)	Fluo-N2DL-HeLa	video 02	Fluo 2D	0.937638	Label propagation
TUG-AT	DIC-C2DH-HeLa	video 01	DIC	0.960515	Label propagation
TUG-AT	DIC-C2DH-HeLa	video 02	DIC	0.947689	Label propagation
TUG-AT	Fluo-C2DL-MSC	video 01	Fluo 2D	0.736971	Label propagation
TUG-AT	Fluo-C2DL-MSC	video 02	Fluo 2D	0.838934	Label propagation
TUG-AT	Fluo-N2DH-GOWT1	video 01	Fluo 2D	0.976209	Label propagation
TUG-AT	Fluo-N2DH-GOWT1	video 02	Fluo 2D	0.981172	Label propagation
TUG-AT	Fluo-N2DH-SIM+	video 01	Fluo 2D	0.985806	Label propagation
TUG-AT	Fluo-N2DH-SIM+	video 02	Fluo 2D	0.959289	Label propagation
TUG-AT	Fluo-N2DL-HeLa	video 01	Fluo 2D	0.979245	Label propagation
TUG-AT	Fluo-N2DL-HeLa	video 02	Fluo 2D	0.984857	Label propagation
TUG-AT	PhC-C2DH-U373	video 01	PhC	0.991392	Label propagation
TUG-AT	PhC-C2DH-U373	video 02	PhC	0.963908	Label propagation
UCSB-US	Fluo-C3DL-MDA231	video 01	Fluo 3D	0.817712	Nearest neighbor
UCSB-US	Fluo-C3DL-MDA231	video 02	Fluo 3D	0.772245	Nearest neighbor
UCSB-US	Fluo-N3DH-CE	video 01	Fluo 3D	0.916701	Nearest neighbor
UCSB-US	Fluo-N3DH-CE	video 02	Fluo 3D	0.873604	Nearest neighbor
UP-PT	Fluo-C3DH-H157	video 01	Fluo 3D	0.985935	Nearest neighbor
UP-PT	Fluo-C3DH-H157	video 02	Fluo 3D	0.876796	Nearest neighbor
UP-PT	Fluo-C3DL-MDA231	video 01	Fluo 3D	0.779423	Nearest neighbor
UP-PT	Fluo-C3DL-MDA231	video 02	Fluo 3D	0.758736	Nearest neighbor
UP-PT	Fluo-N2DH-GOWT1	video 01	Fluo 2D	0.81593	Nearest neighbor
UP-PT	Fluo-N2DH-GOWT1	video 02	Fluo 2D	0.934436	Nearest neighbor
UP-PT	Fluo-N2DL-HeLa	video 01	Fluo 2D	0.972219	Nearest neighbor
UP-PT	Fluo-N2DL-HeLa	video 02	Fluo 2D	0.970888	Nearest neighbor
UP-PT	Fluo-N3DH-CHO	video 01	Fluo 3D	0.73234	Nearest neighbor
UP-PT	Fluo-N3DH-CHO	video 02	Fluo 3D	0.907732	Nearest neighbor
UP-PT	PhC-C2DL-PSC	video 01	PhC	0.891403	Nearest neighbor
UP-PT	PhC-C2DL-PSC	video 02	PhC	0.905069	Nearest neighbor
UPM-ES	Fluo-N2DH-GOWT1	video 01	Fluo 2D	0.773549	Label propagation
UPM-ES	Fluo-N2DH-GOWT1	video 02	Fluo 2D	0.860116	Label propagation
UPM-ES	Fluo-N2DL-HeLa	video 01	Fluo 2D	0.823144	Label propagation
UPM-ES	Fluo-N2DL-HeLa	video 02	Fluo 2D	0.826536	Label propagation
USYD-AU	Fluo-N2DH-SIM+	video 01	Fluo 2D	0.985503	Machine learning
USYD-AU	Fluo-N2DH-SIM+	video 02	Fluo 2D	0.947581	Machine learning
UVA-NL	DIC-C2DH-HeLa	video 01	DIC	0.95207	Machine learning
UVA-NL	DIC-C2DH-HeLa	video 02	DIC	0.958716	Machine learning
UVA-NL	Fluo-N2DH-SIM+	video 01	Fluo 2D	0.982755	Machine learning
UVA-NL	Fluo-N2DH-SIM+	video 02	Fluo 2D	0.958541	Machine learning
UVA-NL	PhC-C2DL-PSC	video 01	PhC	0.962468	Machine learning
UVA-NL	PhC-C2DL-PSC	video 02	PhC	0.96984	Machine learning
UZH-CH	Fluo-C2DL-MSC	video 01	Fluo 2D	0.564429	Nearest neighbor
UZH-CH	Fluo-C2DL-MSC	video 02	Fluo 2D	0.575866	Nearest neighbor
UZH-CH	Fluo-N2DH-GOWT1	video 01	Fluo 2D	0.727802	Nearest neighbor
UZH-CH	Fluo-N2DH-GOWT1	video 02	Fluo 2D	0.846459	Nearest neighbor
UZH-CH	Fluo-N2DH-SIM+	video 01	Fluo 2D	0.96473	Nearest neighbor
UZH-CH	Fluo-N2DH-SIM+	video 02	Fluo 2D	0.796665	Nearest neighbor
UZH-CH	Fluo-N2DL-HeLa	video 01	Fluo 2D	0.921329	Nearest neighbor
UZH-CH	Fluo-N2DL-HeLa	video 02	Fluo 2D	0.952621	Nearest neighbor
