# Supplementary material for: The Cell Tracking Challenge: 10 years of objective benchmarking
Source: Nat Methods. 2023 May 18;20(7):1010–20. doi: 10.1038/s41592-023-01879-y (PMC10333123; doi:10.1038/s41592-023-01879-y)
Supplement: Source Data Extended Data Fig. 7 — Statistical source data. [file 41592_2023_1879_MOESM17_ESM.xlsx]

## Sheet: Extended Data Figure 7
BGU-IL (1)	Fluo-C2DL-MSC	video 01	Fluo 2D	0.877581	Label propagation	nonML					0.877581	0.877581	0.877581	0.877581	0.877581	0.877581
BGU-IL (1)	Fluo-C2DL-MSC	video 02	Fluo 2D	0.868635	Label propagation	nonML					0.868635	0.868635	0.868635	0.868635	0.868635	0.868635
BGU-IL (1)	Fluo-N2DH-GOWT1	video 01	Fluo 2D	0.910211	Label propagation	nonML					0.910211	0.910211	0.910211	0.910211	0.910211	0.910211
BGU-IL (1)	Fluo-N2DH-GOWT1	video 02	Fluo 2D	0.894528	Label propagation	nonML					0.894528	0.894528	0.894528	0.894528	0.894528	0.894528
BGU-IL (1)	Fluo-N2DH-SIM+	video 01	Fluo 2D	0.939815	Label propagation	nonML					0.939815	0.939815	0.939815	0.939815	0.939815	0.939815
BGU-IL (1)	Fluo-N2DH-SIM+	video 02	Fluo 2D	0.789118	Label propagation	nonML					0.789118	0.789118	0.789118	0.789118	0.789118	0.789118
BGU-IL (2)	DIC-C2DH-HeLa	video 01	DIC	0.622104	Label propagation	nonML						0.622104	0.622104	0.622104	0.622104	0.622104
BGU-IL (2)	DIC-C2DH-HeLa	video 02	DIC	0.72106	Label propagation	nonML						0.72106	0.72106	0.72106	0.72106	0.72106
BGU-IL (2)	Fluo-N2DH-GOWT1	video 01	Fluo 2D	0.94862	Label propagation	nonML						0.94862	0.94862	0.94862	0.94862	0.94862
BGU-IL (2)	Fluo-N2DH-GOWT1	video 02	Fluo 2D	0.915969	Label propagation	nonML						0.915969	0.915969	0.915969	0.915969	0.915969
BGU-IL (2)	Fluo-N2DH-SIM+	video 01	Fluo 2D	0.962604	Label propagation	nonML						0.962604	0.962604	0.962604	0.962604	0.962604
BGU-IL (2)	Fluo-N2DH-SIM+	video 02	Fluo 2D	0.959262	Label propagation	nonML						0.959262	0.959262	0.959262	0.959262	0.959262
BGU-IL (2)	Fluo-N2DL-HeLa	video 01	Fluo 2D	0.967434	Label propagation	nonML						0.967434	0.967434	0.967434	0.967434	0.967434
BGU-IL (2)	Fluo-N2DL-HeLa	video 02	Fluo 2D	0.955487	Label propagation	nonML						0.955487	0.955487	0.955487	0.955487	0.955487
BGU-IL (2)	PhC-C2DL-PSC	video 01	PhC	0.900926	Label propagation	nonML						0.900926	0.900926	0.900926	0.900926	0.900926
BGU-IL (2)	PhC-C2DL-PSC	video 02	PhC	0.906778	Label propagation	nonML						0.906778	0.906778	0.906778	0.906778	0.906778
BGU-IL (3)	Fluo-N2DH-GOWT1	video 01	Fluo 2D	0.897514	Label propagation	nonML						0.897514	0.897514	0.897514	0.897514	0.897514
BGU-IL (3)	Fluo-N2DH-GOWT1	video 02	Fluo 2D	0.909104	Label propagation	nonML						0.909104	0.909104	0.909104	0.909104	0.909104
BGU-IL (3)	Fluo-N2DH-SIM+	video 01	Fluo 2D	0.974344	Label propagation	nonML						0.974344	0.974344	0.974344	0.974344	0.974344
BGU-IL (3)	Fluo-N2DH-SIM+	video 02	Fluo 2D	0.958158	Label propagation	nonML						0.958158	0.958158	0.958158	0.958158	0.958158
BGU-IL (3)	Fluo-N2DL-HeLa	video 01	Fluo 2D	0.985521	Label propagation	nonML						0.985521	0.985521	0.985521	0.985521	0.985521
BGU-IL (3)	Fluo-N2DL-HeLa	video 02	Fluo 2D	0.980943	Label propagation	nonML						0.980943	0.980943	0.980943	0.980943	0.980943
BGU-IL (3)	PhC-C2DH-U373	video 01	PhC	0.968273	Label propagation	nonML						0.968273	0.968273	0.968273	0.968273	0.968273
BGU-IL (3)	PhC-C2DH-U373	video 02	PhC	0.949228	Label propagation	nonML						0.949228	0.949228	0.949228	0.949228	0.949228
BGU-IL (3)	PhC-C2DL-PSC	video 01	PhC	0.928456	Label propagation	nonML						0.928456	0.928456	0.928456	0.928456	0.928456
BGU-IL (3)	PhC-C2DL-PSC	video 02	PhC	0.939699	Label propagation	nonML						0.939699	0.939699	0.939699	0.939699	0.939699
BGU-IL (4)	DIC-C2DH-HeLa	video 01	DIC	0.88999	Label propagation	nonML							0.88999	0.88999	0.88999	0.88999
BGU-IL (4)	DIC-C2DH-HeLa	video 02	DIC	0.927104	Label propagation	nonML							0.927104	0.927104	0.927104	0.927104
BGU-IL (4)	Fluo-C3DH-A549-SIM	video 01	Fluo 3D	0.879185	Label propagation	nonML							0.879185	0.879185	0.879185	0.879185
BGU-IL (4)	Fluo-C3DH-A549-SIM	video 02	Fluo 3D	0.989811	Label propagation	nonML							0.989811	0.989811	0.989811	0.989811
BGU-IL (4)	Fluo-N2DH-GOWT1	video 01	Fluo 2D	0.953011	Label propagation	nonML							0.953011	0.953011	0.953011	0.953011
BGU-IL (4)	Fluo-N2DH-GOWT1	video 02	Fluo 2D	0.981316	Label propagation	nonML							0.981316	0.981316	0.981316	0.981316
BGU-IL (4)	Fluo-N2DH-SIM+	video 01	Fluo 2D	0.975037	Label propagation	nonML							0.975037	0.975037	0.975037	0.975037
BGU-IL (4)	Fluo-N2DH-SIM+	video 02	Fluo 2D	0.954279	Label propagation	nonML							0.954279	0.954279	0.954279	0.954279
BGU-IL (4)	Fluo-N2DL-HeLa	video 01	Fluo 2D	0.981862	Label propagation	nonML							0.981862	0.981862	0.981862	0.981862
BGU-IL (4)	Fluo-N2DL-HeLa	video 02	Fluo 2D	0.986778	Label propagation	nonML							0.986778	0.986778	0.986778	0.986778
BGU-IL (4)	Fluo-N3DH-CHO	video 01	Fluo 3D	0.80121	Label propagation	nonML							0.80121	0.80121	0.80121	0.80121
BGU-IL (4)	Fluo-N3DH-CHO	video 02	Fluo 3D	0.908572	Label propagation	nonML							0.908572	0.908572	0.908572	0.908572
BGU-IL (4)	PhC-C2DH-U373	video 01	PhC	0.987047	Label propagation	nonML							0.987047	0.987047	0.987047	0.987047
BGU-IL (4)	PhC-C2DH-U373	video 02	PhC	0.970383	Label propagation	nonML							0.970383	0.970383	0.970383	0.970383
BGU-IL (5)	Fluo-C2DL-Huh7	video 01	Fluo 2D	0.973777	Machine learning	ML									0.973777	0.973777
BGU-IL (5)	Fluo-C2DL-Huh7	video 02	Fluo 2D	0.895087	Machine learning	ML									0.895087	0.895087
BGU-IL (5)	Fluo-N2DH-SIM+	video 01	Fluo 2D	0.977968	Machine learning	ML									0.977968	0.977968
BGU-IL (5)	Fluo-N2DH-SIM+	video 02	Fluo 2D	0.97808	Machine learning	ML									0.97808	0.97808
BGU-IL (5)	Fluo-N2DL-HeLa	video 01	Fluo 2D	0.993378	Machine learning	ML									0.993378	0.993378
BGU-IL (5)	Fluo-N2DL-HeLa	video 02	Fluo 2D	0.985341	Machine learning	ML									0.985341	0.985341
BGU-IL (5)	Fluo-N3DH-SIM+	video 01	Fluo 3D	0.979015	Machine learning	ML									0.979015	0.979015
BGU-IL (5)	Fluo-N3DH-SIM+	video 02	Fluo 3D	0.969065	Machine learning	ML									0.969065	0.969065
BGU-IL (5)	PhC-C2DH-U373	video 01	PhC	0.997131	Machine learning	ML									0.997131	0.997131
BGU-IL (5)	PhC-C2DH-U373	video 02	PhC	0.973396	Machine learning	ML									0.973396	0.973396
CAS-CN	BF-C2DL-HSC	video 01	BF	0.943216	Machine learning	ML									0.943216	0.943216
CAS-CN	BF-C2DL-HSC	video 02	BF	0.926624	Machine learning	ML									0.926624	0.926624
CAS-CN	BF-C2DL-MuSC	video 01	BF	0.90044	Machine learning	ML									0.90044	0.90044
CAS-CN	BF-C2DL-MuSC	video 02	BF	0.926641	Machine learning	ML									0.926641	0.926641
CAS-CN	DIC-C2DH-HeLa	video 01	DIC	0.934351	Machine learning	ML									0.934351	0.934351
CAS-CN	DIC-C2DH-HeLa	video 02	DIC	0.937679	Machine learning	ML									0.937679	0.937679
CAS-CN	Fluo-C2DL-Huh7	video 01	Fluo 2D	0.885379	Machine learning	ML									0.885379	0.885379
CAS-CN	Fluo-C2DL-Huh7	video 02	Fluo 2D	0.823649	Machine learning	ML									0.823649	0.823649
CAS-CN	Fluo-C2DL-MSC	video 01	Fluo 2D	0.761468	Machine learning	ML									0.761468	0.761468
CAS-CN	Fluo-C2DL-MSC	video 02	Fluo 2D	0.653259	Machine learning	ML									0.653259	0.653259
CAS-CN	Fluo-N2DH-GOWT1	video 01	Fluo 2D	0.839229	Machine learning	ML									0.839229	0.839229
CAS-CN	Fluo-N2DH-GOWT1	video 02	Fluo 2D	0.926581	Machine learning	ML									0.926581	0.926581
CAS-CN	Fluo-N2DH-SIM+	video 01	Fluo 2D	0.959999	Machine learning	ML									0.959999	0.959999
CAS-CN	Fluo-N2DH-SIM+	video 02	Fluo 2D	0.907189	Machine learning	ML									0.907189	0.907189
CAS-CN	Fluo-N2DL-HeLa	video 01	Fluo 2D	0.855323	Machine learning	ML									0.855323	0.855323
CAS-CN	Fluo-N2DL-HeLa	video 02	Fluo 2D	0.939764	Machine learning	ML									0.939764	0.939764
CAS-CN	PhC-C2DH-U373	video 01	PhC	0.99172	Machine learning	ML									0.99172	0.99172
CAS-CN	PhC-C2DH-U373	video 02	PhC	0.945894	Machine learning	ML									0.945894	0.945894
CAS-CN	PhC-C2DL-PSC	video 01	PhC	0.917335	Machine learning	ML									0.917335	0.917335
CAS-CN	PhC-C2DL-PSC	video 02	PhC	0.944366	Machine learning	ML									0.944366	0.944366
COM-US	Fluo-C3DH-H157	video 01	Fluo 3D	0.741429	Graph-based optimization	nonML	0.741429	0.741429	0.741429	0.741429	0.741429	0.741429	0.741429	0.741429	0.741429	0.741429
COM-US	Fluo-C3DH-H157	video 02	Fluo 3D	0.764292	Graph-based optimization	nonML	0.764292	0.764292	0.764292	0.764292	0.764292	0.764292	0.764292	0.764292	0.764292	0.764292
COM-US	Fluo-C3DL-MDA231	video 01	Fluo 3D	0.785171	Graph-based optimization	nonML	0.785171	0.785171	0.785171	0.785171	0.785171	0.785171	0.785171	0.785171	0.785171	0.785171
COM-US	Fluo-C3DL-MDA231	video 02	Fluo 3D	0.709278	Graph-based optimization	nonML	0.709278	0.709278	0.709278	0.709278	0.709278	0.709278	0.709278	0.709278	0.709278	0.709278
COM-US	Fluo-N3DH-CHO	video 01	Fluo 3D	0.785742	Graph-based optimization	nonML	0.785742	0.785742	0.785742	0.785742	0.785742	0.785742	0.785742	0.785742	0.785742	0.785742
COM-US	Fluo-N3DH-CHO	video 02	Fluo 3D	0.916928	Graph-based optimization	nonML	0.916928	0.916928	0.916928	0.916928	0.916928	0.916928	0.916928	0.916928	0.916928	0.916928
CUHK-HK	Fluo-N2DH-GOWT1	video 01	Fluo 2D	0.916292	Graph-based optimization	nonML									0.916292	0.916292
CUHK-HK	Fluo-N2DH-GOWT1	video 02	Fluo 2D	0.932148	Graph-based optimization	nonML									0.932148	0.932148
CUL-UK	Fluo-C3DH-H157	video 01	Fluo 3D	0.507598	Label propagation	nonML			0.507598	0.507598	0.507598	0.507598	0.507598	0.507598	0.507598	0.507598
CUL-UK	Fluo-C3DH-H157	video 02	Fluo 3D	0.674106	Label propagation	nonML			0.674106	0.674106	0.674106	0.674106	0.674106	0.674106	0.674106	0.674106
CUL-UK	Fluo-N2DL-HeLa	video 01	Fluo 2D	0.679102	Label propagation	nonML			0.679102	0.679102	0.679102	0.679102	0.679102	0.679102	0.679102	0.679102
CUL-UK	Fluo-N2DL-HeLa	video 02	Fluo 2D	0.663707	Label propagation	nonML			0.663707	0.663707	0.663707	0.663707	0.663707	0.663707	0.663707	0.663707
CUL-UK	Fluo-N3DH-CHO	video 01	Fluo 3D	0.716181	Label propagation	nonML			0.716181	0.716181	0.716181	0.716181	0.716181	0.716181	0.716181	0.716181
CUL-UK	Fluo-N3DH-CHO	video 02	Fluo 3D	0.855697	Label propagation	nonML			0.855697	0.855697	0.855697	0.855697	0.855697	0.855697	0.855697	0.855697
CUL-UK	Fluo-N3DL-DRO	video 01	Fluo 3D	0.438178	Label propagation	nonML			0.438178	0.438178	0.438178	0.438178	0.438178	0.438178	0.438178	0.438178
CUL-UK	Fluo-N3DL-DRO	video 02	Fluo 3D	0.437578	Label propagation	nonML			0.437578	0.437578	0.437578	0.437578	0.437578	0.437578	0.437578	0.437578
CUNI-CZ	Fluo-C3DH-H157	video 01	Fluo 3D	0.982419	Nearest neighbor	nonML	0.982419	0.982419	0.982419	0.982419	0.982419	0.982419	0.982419	0.982419	0.982419	0.982419
CUNI-CZ	Fluo-C3DH-H157	video 02	Fluo 3D	0.970345	Nearest neighbor	nonML	0.970345	0.970345	0.970345	0.970345	0.970345	0.970345	0.970345	0.970345	0.970345	0.970345
CUNI-CZ	Fluo-N2DH-GOWT1	video 01	Fluo 2D	0.898626	Nearest neighbor	nonML	0.898626	0.898626	0.898626	0.898626	0.898626	0.898626	0.898626	0.898626	0.898626	0.898626
CUNI-CZ	Fluo-N2DH-GOWT1	video 02	Fluo 2D	0.933427	Nearest neighbor	nonML	0.933427	0.933427	0.933427	0.933427	0.933427	0.933427	0.933427	0.933427	0.933427	0.933427
CUNI-CZ	Fluo-N2DL-HeLa	video 01	Fluo 2D	0.959812	Nearest neighbor	nonML	0.959812	0.959812	0.959812	0.959812	0.959812	0.959812	0.959812	0.959812	0.959812	0.959812
CUNI-CZ	Fluo-N2DL-HeLa	video 02	Fluo 2D	0.975904	Nearest neighbor	nonML	0.975904	0.975904	0.975904	0.975904	0.975904	0.975904	0.975904	0.975904	0.975904	0.975904
CUNI-CZ	Fluo-N3DH-CHO	video 01	Fluo 3D	0.914539	Nearest neighbor	nonML	0.914539	0.914539	0.914539	0.914539	0.914539	0.914539	0.914539	0.914539	0.914539	0.914539
CUNI-CZ	Fluo-N3DH-CHO	video 02	Fluo 3D	0.956143	Nearest neighbor	nonML	0.956143	0.956143	0.956143	0.956143	0.956143	0.956143	0.956143	0.956143	0.956143	0.956143
CVUT-CZ	DIC-C2DH-HeLa	video 01	DIC	0.86816	Graph-based optimization	nonML						0.86816	0.86816	0.86816	0.86816	0.86816
CVUT-CZ	DIC-C2DH-HeLa	video 02	DIC	0.927028	Graph-based optimization	nonML						0.927028	0.927028	0.927028	0.927028	0.927028
CVUT-CZ	Fluo-C2DL-MSC	video 01	Fluo 2D	0.786298	Graph-based optimization	nonML						0.786298	0.786298	0.786298	0.786298	0.786298
CVUT-CZ	Fluo-C2DL-MSC	video 02	Fluo 2D	0.653259	Graph-based optimization	nonML						0.653259	0.653259	0.653259	0.653259	0.653259
CVUT-CZ	Fluo-N2DH-GOWT1	video 01	Fluo 2D	0.877494	Graph-based optimization	nonML						0.877494	0.877494	0.877494	0.877494	0.877494
CVUT-CZ	Fluo-N2DH-GOWT1	video 02	Fluo 2D	0.92977	Graph-based optimization	nonML						0.92977	0.92977	0.92977	0.92977	0.92977
CVUT-CZ	Fluo-N2DH-SIM+	video 01	Fluo 2D	0.979784	Graph-based optimization	nonML						0.979784	0.979784	0.979784	0.979784	0.979784
CVUT-CZ	Fluo-N2DH-SIM+	video 02	Fluo 2D	0.929995	Graph-based optimization	nonML						0.929995	0.929995	0.929995	0.929995	0.929995
CVUT-CZ	Fluo-N2DL-HeLa	video 01	Fluo 2D	0.983731	Graph-based optimization	nonML						0.983731	0.983731	0.983731	0.983731	0.983731
CVUT-CZ	Fluo-N2DL-HeLa	video 02	Fluo 2D	0.992786	Graph-based optimization	nonML						0.992786	0.992786	0.992786	0.992786	0.992786
CVUT-CZ	PhC-C2DH-U373	video 01	PhC	0.98221	Graph-based optimization	nonML						0.98221	0.98221	0.98221	0.98221	0.98221
CVUT-CZ	PhC-C2DH-U373	video 02	PhC	0.966216	Graph-based optimization	nonML						0.966216	0.966216	0.966216	0.966216	0.966216
CVUT-CZ	PhC-C2DL-PSC	video 01	PhC	0.918483	Graph-based optimization	nonML						0.918483	0.918483	0.918483	0.918483	0.918483
CVUT-CZ	PhC-C2DL-PSC	video 02	PhC	0.931398	Graph-based optimization	nonML						0.931398	0.931398	0.931398	0.931398	0.931398
DESU-US	Fluo-C2DL-MSC	video 01	Fluo 2D	0.770564	Graph-based optimization	nonML									0.770564	0.770564
DESU-US	Fluo-C2DL-MSC	video 02	Fluo 2D	0.745587	Graph-based optimization	nonML									0.745587	0.745587
DESU-US	Fluo-N2DH-GOWT1	video 01	Fluo 2D	0.583585	Graph-based optimization	nonML									0.583585	0.583585
DESU-US	Fluo-N2DH-GOWT1	video 02	Fluo 2D	0.850278	Graph-based optimization	nonML									0.850278	0.850278
DESU-US	Fluo-N2DH-SIM+	video 01	Fluo 2D	0.973126	Graph-based optimization	nonML									0.973126	0.973126
DESU-US	Fluo-N2DH-SIM+	video 02	Fluo 2D	0.801402	Graph-based optimization	nonML									0.801402	0.801402
DESU-US	Fluo-N2DL-HeLa	video 01	Fluo 2D	0.971999	Graph-based optimization	nonML									0.971999	0.971999
DESU-US	Fluo-N2DL-HeLa	video 02	Fluo 2D	0.936285	Graph-based optimization	nonML									0.936285	0.936285
DESU-US	PhC-C2DL-PSC	video 01	PhC	0.809608	Graph-based optimization	nonML									0.809608	0.809608
DESU-US	PhC-C2DL-PSC	video 02	PhC	0.809336	Graph-based optimization	nonML									0.809336	0.809336
DREX-US	BF-C2DL-HSC	video 01	BF	0.925308	Graph-based optimization	nonML									0.925308	0.925308
DREX-US	BF-C2DL-HSC	video 02	BF	0.9698	Graph-based optimization	nonML									0.9698	0.9698
DREX-US	BF-C2DL-MuSC	video 01	BF	0.902189	Graph-based optimization	nonML									0.902189	0.902189
DREX-US	BF-C2DL-MuSC	video 02	BF	0.856584	Graph-based optimization	nonML									0.856584	0.856584
DREX-US	Fluo-C2DL-Huh7	video 01	Fluo 2D	0.941851	Graph-based optimization	nonML									0.941851	0.941851
DREX-US	Fluo-C2DL-Huh7	video 02	Fluo 2D	0.76735	Graph-based optimization	nonML									0.76735	0.76735
DREX-US	Fluo-C2DL-MSC	video 01	Fluo 2D	0.638054	Graph-based optimization	nonML									0.638054	0.638054
DREX-US	Fluo-C2DL-MSC	video 02	Fluo 2D	0.773591	Graph-based optimization	nonML									0.773591	0.773591
DREX-US	Fluo-C3DH-A549	video 01	Fluo 3D	1	Graph-based optimization	nonML									1	1
DREX-US	Fluo-C3DH-A549	video 02	Fluo 3D	1	Graph-based optimization	nonML									1	1
DREX-US	Fluo-C3DH-A549-SIM	video 01	Fluo 3D	1	Graph-based optimization	nonML									1	1
DREX-US	Fluo-C3DH-A549-SIM	video 02	Fluo 3D	1	Graph-based optimization	nonML									1	1
DREX-US	Fluo-N2DH-GOWT1	video 01	Fluo 2D	0.884398	Graph-based optimization	nonML									0.884398	0.884398
DREX-US	Fluo-N2DH-GOWT1	video 02	Fluo 2D	0.942598	Graph-based optimization	nonML									0.942598	0.942598
DREX-US	Fluo-N2DH-SIM+	video 01	Fluo 2D	0.965152	Graph-based optimization	nonML									0.965152	0.965152
DREX-US	Fluo-N2DH-SIM+	video 02	Fluo 2D	0.879465	Graph-based optimization	nonML									0.879465	0.879465
DREX-US	Fluo-N2DL-HeLa	video 01	Fluo 2D	0.961423	Graph-based optimization	nonML									0.961423	0.961423
DREX-US	Fluo-N2DL-HeLa	video 02	Fluo 2D	0.969743	Graph-based optimization	nonML									0.969743	0.969743
DREX-US	Fluo-N3DH-CHO	video 01	Fluo 3D	0.858587	Graph-based optimization	nonML									0.858587	0.858587
DREX-US	Fluo-N3DH-CHO	video 02	Fluo 3D	0.982625	Graph-based optimization	nonML									0.982625	0.982625
DREX-US	PhC-C2DH-U373	video 01	PhC	0.943597	Graph-based optimization	nonML									0.943597	0.943597
DREX-US	PhC-C2DH-U373	video 02	PhC	0.923008	Graph-based optimization	nonML									0.923008	0.923008
DREX-US	PhC-C2DL-PSC	video 01	PhC	0.895148	Graph-based optimization	nonML									0.895148	0.895148
DREX-US	PhC-C2DL-PSC	video 02	PhC	0.910441	Graph-based optimization	nonML									0.910441	0.910441
DREX-US (*)	Fluo-C3DH-H157	video 01	Fluo 3D	0.947758	Graph-based optimization	nonML									0.947758	0.947758
DREX-US (*)	Fluo-C3DH-H157	video 02	Fluo 3D	0.933354	Graph-based optimization	nonML									0.933354	0.933354
FR-GE (1)	PhC-C2DH-U373	video 01	PhC	0.970241	Label propagation	nonML			0.970241	0.970241	0.970241	0.970241	0.970241	0.970241	0.970241	0.970241
FR-GE (1)	PhC-C2DH-U373	video 02	PhC	0.960703	Label propagation	nonML			0.960703	0.960703	0.960703	0.960703	0.960703	0.960703	0.960703	0.960703
FR-GE (1)	PhC-C2DL-PSC	video 01	PhC	0.852544	Label propagation	nonML			0.852544	0.852544	0.852544	0.852544	0.852544	0.852544	0.852544	0.852544
FR-GE (1)	PhC-C2DL-PSC	video 02	PhC	0.854436	Label propagation	nonML			0.854436	0.854436	0.854436	0.854436	0.854436	0.854436	0.854436	0.854436
FR-GE (2)	DIC-C2DH-HeLa	video 01	DIC	0.845247	Label propagation	nonML			0.845247	0.845247	0.845247	0.845247	0.845247	0.845247	0.845247	0.845247
FR-GE (2)	DIC-C2DH-HeLa	video 02	DIC	0.91619	Label propagation	nonML			0.91619	0.91619	0.91619	0.91619	0.91619	0.91619	0.91619	0.91619
FR-GE (2)	Fluo-C2DL-MSC	video 01	Fluo 2D	0.699861	Label propagation	nonML			0.699861	0.699861	0.699861	0.699861	0.699861	0.699861	0.699861	0.699861
FR-GE (2)	Fluo-C2DL-MSC	video 02	Fluo 2D	0.682281	Label propagation	nonML			0.682281	0.682281	0.682281	0.682281	0.682281	0.682281	0.682281	0.682281
FR-GE (2)	Fluo-N2DH-SIM+	video 01	Fluo 2D	0.99041	Label propagation	nonML			0.99041	0.99041	0.99041	0.99041	0.99041	0.99041	0.99041	0.99041
FR-GE (2)	Fluo-N2DH-SIM+	video 02	Fluo 2D	0.959673	Label propagation	nonML			0.959673	0.959673	0.959673	0.959673	0.959673	0.959673	0.959673	0.959673
FR-GE (2)	Fluo-N2DL-HeLa	video 01	Fluo 2D	0.97719	Label propagation	nonML			0.97719	0.97719	0.97719	0.97719	0.97719	0.97719	0.97719	0.97719
FR-GE (2)	Fluo-N2DL-HeLa	video 02	Fluo 2D	0.975106	Label propagation	nonML			0.975106	0.975106	0.975106	0.975106	0.975106	0.975106	0.975106	0.975106
FR-GE (2)	PhC-C2DH-U373	video 01	PhC	0.989015	Label propagation	nonML			0.989015	0.989015	0.989015	0.989015	0.989015	0.989015	0.989015	0.989015
FR-GE (2)	PhC-C2DH-U373	video 02	PhC	0.97346	Label propagation	nonML			0.97346	0.97346	0.97346	0.97346	0.97346	0.97346	0.97346	0.97346
FR-GE (2)	PhC-C2DL-PSC	video 01	PhC	0.891564	Label propagation	nonML			0.891564	0.891564	0.891564	0.891564	0.891564	0.891564	0.891564	0.891564
FR-GE (2)	PhC-C2DL-PSC	video 02	PhC	0.899528	Label propagation	nonML			0.899528	0.899528	0.899528	0.899528	0.899528	0.899528	0.899528	0.899528
FR-GE (3)	DIC-C2DH-HeLa	video 01	DIC	0.822811	Label propagation	nonML						0.822811	0.822811	0.822811	0.822811	0.822811
FR-GE (3)	DIC-C2DH-HeLa	video 02	DIC	0.9014	Label propagation	nonML						0.9014	0.9014	0.9014	0.9014	0.9014
FR-GE (3)	Fluo-N2DL-HeLa	video 01	Fluo 2D	0.978221	Label propagation	nonML						0.978221	0.978221	0.978221	0.978221	0.978221
FR-GE (3)	Fluo-N2DL-HeLa	video 02	Fluo 2D	0.976983	Label propagation	nonML						0.976983	0.976983	0.976983	0.976983	0.976983
FR-GE (3)	PhC-C2DH-U373	video 01	PhC	0.950812	Label propagation	nonML						0.950812	0.950812	0.950812	0.950812	0.950812
FR-GE (3)	PhC-C2DH-U373	video 02	PhC	0.946086	Label propagation	nonML						0.946086	0.946086	0.946086	0.946086	0.946086
FR-GE (3)	PhC-C2DL-PSC	video 01	PhC	0.888068	Label propagation	nonML						0.888068	0.888068	0.888068	0.888068	0.888068
FR-GE (3)	PhC-C2DL-PSC	video 02	PhC	0.895178	Label propagation	nonML						0.895178	0.895178	0.895178	0.895178	0.895178
HD-GE (BMCV) (1)	Fluo-C3DH-H157	video 01	Fluo 3D	0.996358	Nearest neighbor	nonML		0.996358	0.996358	0.996358	0.996358	0.996358	0.996358	0.996358	0.996358	0.996358
HD-GE (BMCV) (1)	Fluo-C3DH-H157	video 02	Fluo 3D	0.911036	Nearest neighbor	nonML		0.911036	0.911036	0.911036	0.911036	0.911036	0.911036	0.911036	0.911036	0.911036
HD-GE (BMCV) (1)	Fluo-N2DH-GOWT1	video 01	Fluo 2D	0.889512	Nearest neighbor	nonML		0.889512	0.889512	0.889512	0.889512	0.889512	0.889512	0.889512	0.889512	0.889512
HD-GE (BMCV) (1)	Fluo-N2DH-GOWT1	video 02	Fluo 2D	0.922238	Nearest neighbor	nonML		0.922238	0.922238	0.922238	0.922238	0.922238	0.922238	0.922238	0.922238	0.922238
HD-GE (BMCV) (1)	Fluo-N2DL-HeLa	video 01	Fluo 2D	0.987139	Nearest neighbor	nonML		0.987139	0.987139	0.987139	0.987139	0.987139	0.987139	0.987139	0.987139	0.987139
HD-GE (BMCV) (1)	Fluo-N2DL-HeLa	video 02	Fluo 2D	0.984854	Nearest neighbor	nonML		0.984854	0.984854	0.984854	0.984854	0.984854	0.984854	0.984854	0.984854	0.984854
HD-GE (BMCV) (1)	Fluo-N3DH-CE	video 01	Fluo 3D	0.911748	Nearest neighbor	nonML		0.911748	0.911748	0.911748	0.911748	0.911748	0.911748	0.911748	0.911748	0.911748
HD-GE (BMCV) (1)	Fluo-N3DH-CE	video 02	Fluo 3D	0.812811	Nearest neighbor	nonML		0.812811	0.812811	0.812811	0.812811	0.812811	0.812811	0.812811	0.812811	0.812811
HD-GE (BMCV) (1)	Fluo-N3DH-CHO	video 01	Fluo 3D	0.847915	Nearest neighbor	nonML		0.847915	0.847915	0.847915	0.847915	0.847915	0.847915	0.847915	0.847915	0.847915
HD-GE (BMCV) (1)	Fluo-N3DH-CHO	video 02	Fluo 3D	0.980857	Nearest neighbor	nonML		0.980857	0.980857	0.980857	0.980857	0.980857	0.980857	0.980857	0.980857	0.980857
HD-GE (BMCV) (1)	PhC-C2DL-PSC	video 01	PhC	0.862058	Nearest neighbor	nonML		0.862058	0.862058	0.862058	0.862058	0.862058	0.862058	0.862058	0.862058	0.862058
HD-GE (BMCV) (1)	PhC-C2DL-PSC	video 02	PhC	0.876668	Nearest neighbor	nonML		0.876668	0.876668	0.876668	0.876668	0.876668	0.876668	0.876668	0.876668	0.876668
HD-GE (IWR)	Fluo-N2DH-SIM+	video 01	Fluo 2D	0.976367	Graph-based optimization	nonML			0.976367	0.976367	0.976367	0.976367	0.976367	0.976367	0.976367	0.976367
HD-GE (IWR)	Fluo-N2DH-SIM+	video 02	Fluo 2D	0.889056	Graph-based optimization	nonML			0.889056	0.889056	0.889056	0.889056	0.889056	0.889056	0.889056	0.889056
HD-GE (IWR)	Fluo-N2DL-HeLa	video 01	Fluo 2D	0.985043	Graph-based optimization	nonML			0.985043	0.985043	0.985043	0.985043	0.985043	0.985043	0.985043	0.985043
HD-GE (IWR)	Fluo-N2DL-HeLa	video 02	Fluo 2D	0.978783	Graph-based optimization	nonML			0.978783	0.978783	0.978783	0.978783	0.978783	0.978783	0.978783	0.978783
HD-GE (IWR)	PhC-C2DL-PSC	video 01	PhC	0.933671	Graph-based optimization	nonML			0.933671	0.933671	0.933671	0.933671	0.933671	0.933671	0.933671	0.933671
HD-GE (IWR)	PhC-C2DL-PSC	video 02	PhC	0.952687	Graph-based optimization	nonML			0.952687	0.952687	0.952687	0.952687	0.952687	0.952687	0.952687	0.952687
HIT-CN (1)	Fluo-N2DH-GOWT1	video 01	Fluo 2D	0.935966	Label propagation	nonML							0.935966	0.935966	0.935966	0.935966
HIT-CN (1)	Fluo-N2DH-GOWT1	video 02	Fluo 2D	0.961894	Label propagation	nonML							0.961894	0.961894	0.961894	0.961894
HIT-CN (1)	Fluo-N2DH-SIM+	video 01	Fluo 2D	0.971246	Label propagation	nonML							0.971246	0.971246	0.971246	0.971246
HIT-CN (1)	Fluo-N2DH-SIM+	video 02	Fluo 2D	0.899679	Label propagation	nonML							0.899679	0.899679	0.899679	0.899679
HIT-CN (1)	Fluo-N2DL-HeLa	video 01	Fluo 2D	0.989129	Label propagation	nonML							0.989129	0.989129	0.989129	0.989129
HIT-CN (1)	Fluo-N2DL-HeLa	video 02	Fluo 2D	0.983783	Label propagation	nonML							0.983783	0.983783	0.983783	0.983783
HIT-CN (1)	PhC-C2DH-U373	video 01	PhC	0.938187	Label propagation	nonML							0.938187	0.938187	0.938187	0.938187
HIT-CN (1)	PhC-C2DH-U373	video 02	PhC	0.941663	Label propagation	nonML							0.941663	0.941663	0.941663	0.941663
HIT-CN (1)	PhC-C2DL-PSC	video 01	PhC	0.944536	Label propagation	nonML							0.944536	0.944536	0.944536	0.944536
HIT-CN (1)	PhC-C2DL-PSC	video 02	PhC	0.95473	Label propagation	nonML							0.95473	0.95473	0.95473	0.95473
HIT-CN (2)	Fluo-N2DH-GOWT1	video 01	Fluo 2D	0.895564	Label propagation	nonML									0.895564	0.895564
HIT-CN (2)	Fluo-N2DH-GOWT1	video 02	Fluo 2D	0.966074	Label propagation	nonML									0.966074	0.966074
HIT-CN (2)	Fluo-N2DH-SIM+	video 01	Fluo 2D	0.964547	Label propagation	nonML									0.964547	0.964547
HIT-CN (2)	Fluo-N2DH-SIM+	video 02	Fluo 2D	0.936739	Label propagation	nonML									0.936739	0.936739
HIT-CN (2)	PhC-C2DH-U373	video 01	PhC	0.98139	Label propagation	nonML									0.98139	0.98139
HIT-CN (2)	PhC-C2DH-U373	video 02	PhC	0.953971	Label propagation	nonML									0.953971	0.953971
HKI-GE	Fluo-N2DH-GOWT1	video 01	Fluo 2D	0.790825	Nearest neighbor	nonML									0.790825	0.790825
HKI-GE	Fluo-N2DH-GOWT1	video 02	Fluo 2D	0.874475	Nearest neighbor	nonML									0.874475	0.874475
HKI-GE	PhC-C2DH-U373	video 01	PhC	0.987703	Nearest neighbor	nonML									0.987703	0.987703
HKI-GE	PhC-C2DH-U373	video 02	PhC	0.969036	Nearest neighbor	nonML									0.969036	0.969036
IGFL-FR	Fluo-N3DH-CE	video 01	Fluo 3D	0.973237	Label propagation	nonML									0.973237	0.973237
IGFL-FR	Fluo-N3DH-CE	video 02	Fluo 3D	0.976106	Label propagation	nonML									0.976106	0.976106
IGFL-FR (*)	BF-C2DL-MuSC	video 01	BF	0.838776	Label propagation	nonML									0.838776	0.838776
IGFL-FR (*)	BF-C2DL-MuSC	video 02	BF	0.817513	Label propagation	nonML									0.817513	0.817513
IGFL-FR (*)	DIC-C2DH-HeLa	video 01	DIC	0.833424	Label propagation	nonML									0.833424	0.833424
IGFL-FR (*)	DIC-C2DH-HeLa	video 02	DIC	0.865799	Label propagation	nonML									0.865799	0.865799
IGFL-FR (*)	Fluo-C3DH-A549	video 01	Fluo 3D	0.944687	Label propagation	nonML									0.944687	0.944687
IGFL-FR (*)	Fluo-C3DH-A549	video 02	Fluo 3D	0.799127	Label propagation	nonML									0.799127	0.799127
IGFL-FR (*)	Fluo-C3DH-H157	video 01	Fluo 3D	0.849805	Label propagation	nonML									0.849805	0.849805
IGFL-FR (*)	Fluo-C3DH-H157	video 02	Fluo 3D	0.811373	Label propagation	nonML									0.811373	0.811373
IGFL-FR (*)	Fluo-C3DL-MDA231	video 01	Fluo 3D	0.791797	Label propagation	nonML									0.791797	0.791797
IGFL-FR (*)	Fluo-C3DL-MDA231	video 02	Fluo 3D	0.735179	Label propagation	nonML									0.735179	0.735179
IGFL-FR (*)	Fluo-N2DH-GOWT1	video 01	Fluo 2D	0.891852	Label propagation	nonML									0.891852	0.891852
IGFL-FR (*)	Fluo-N2DH-GOWT1	video 02	Fluo 2D	0.937949	Label propagation	nonML									0.937949	0.937949
IGFL-FR (*)	Fluo-N2DL-HeLa	video 01	Fluo 2D	0.974301	Label propagation	nonML									0.974301	0.974301
IGFL-FR (*)	Fluo-N2DL-HeLa	video 02	Fluo 2D	0.98152	Label propagation	nonML									0.98152	0.98152
IGFL-FR (*)	Fluo-N3DH-CHO	video 01	Fluo 3D	0.80013	Label propagation	nonML									0.80013	0.80013
IGFL-FR (*)	Fluo-N3DH-CHO	video 02	Fluo 3D	0.922897	Label propagation	nonML									0.922897	0.922897
IGFL-FR (*)	PhC-C2DH-U373	video 01	PhC	0.933596	Label propagation	nonML									0.933596	0.933596
IGFL-FR (*)	PhC-C2DH-U373	video 02	PhC	0.941471	Label propagation	nonML									0.941471	0.941471
IGFL-FR (*)	PhC-C2DL-PSC	video 01	PhC	0.940401	Label propagation	nonML									0.940401	0.940401
IGFL-FR (*)	PhC-C2DL-PSC	video 02	PhC	0.943731	Label propagation	nonML									0.943731	0.943731
IMCB-SG (1)	Fluo-N2DH-GOWT1	video 01	Fluo 2D	0.854555	Label propagation	nonML		0.854555	0.854555	0.854555	0.854555	0.854555	0.854555	0.854555	0.854555	0.854555
IMCB-SG (1)	Fluo-N2DH-GOWT1	video 02	Fluo 2D	0.90887	Label propagation	nonML		0.90887	0.90887	0.90887	0.90887	0.90887	0.90887	0.90887	0.90887	0.90887
IMCB-SG (2)	Fluo-C3DL-MDA231	video 01	Fluo 3D	0.841777	Nearest neighbor	nonML		0.841777	0.841777	0.841777	0.841777	0.841777	0.841777	0.841777	0.841777	0.841777
IMCB-SG (2)	Fluo-C3DL-MDA231	video 02	Fluo 3D	0.786424	Nearest neighbor	nonML		0.786424	0.786424	0.786424	0.786424	0.786424	0.786424	0.786424	0.786424	0.786424
IMCB-SG (2)	Fluo-N3DH-CHO	video 01	Fluo 3D	0.807993	Nearest neighbor	nonML		0.807993	0.807993	0.807993	0.807993	0.807993	0.807993	0.807993	0.807993	0.807993
IMCB-SG (2)	Fluo-N3DH-CHO	video 02	Fluo 3D	0.954065	Nearest neighbor	nonML		0.954065	0.954065	0.954065	0.954065	0.954065	0.954065	0.954065	0.954065	0.954065
JAN-US	Fluo-N3DH-CE	video 01	Fluo 3D	0.975599	Graph-based optimization	nonML									0.975599	0.975599
JAN-US	Fluo-N3DH-CE	video 02	Fluo 3D	0.9821	Graph-based optimization	nonML									0.9821	0.9821
KIT-GE (1)	Fluo-N2DH-GOWT1	video 01	Fluo 2D	0.920871	Nearest neighbor	nonML			0.920871	0.920871	0.920871	0.920871	0.920871	0.920871	0.920871	0.920871
KIT-GE (1)	Fluo-N2DH-GOWT1	video 02	Fluo 2D	0.928779	Nearest neighbor	nonML			0.928779	0.928779	0.928779	0.928779	0.928779	0.928779	0.928779	0.928779
KIT-GE (1)	Fluo-N2DL-HeLa	video 01	Fluo 2D	0.970174	Nearest neighbor	nonML			0.970174	0.970174	0.970174	0.970174	0.970174	0.970174	0.970174	0.970174
KIT-GE (1)	Fluo-N2DL-HeLa	video 02	Fluo 2D	0.96984	Nearest neighbor	nonML			0.96984	0.96984	0.96984	0.96984	0.96984	0.96984	0.96984	0.96984
KIT-GE (1)	Fluo-N3DH-CHO	video 01	Fluo 3D	0.852582	Nearest neighbor	nonML			0.852582	0.852582	0.852582	0.852582	0.852582	0.852582	0.852582	0.852582
KIT-GE (1)	Fluo-N3DH-CHO	video 02	Fluo 3D	0.896105	Nearest neighbor	nonML			0.896105	0.896105	0.896105	0.896105	0.896105	0.896105	0.896105	0.896105
KIT-GE (2)	BF-C2DL-HSC	video 01	BF	0.925721	Graph-based optimization	nonML								0.925721	0.925721	0.925721
KIT-GE (2)	BF-C2DL-HSC	video 02	BF	0.932357	Graph-based optimization	nonML								0.932357	0.932357	0.932357
KIT-GE (2)	BF-C2DL-MuSC	video 01	BF	0.961856	Graph-based optimization	nonML								0.961856	0.961856	0.961856
KIT-GE (2)	BF-C2DL-MuSC	video 02	BF	0.97304	Graph-based optimization	nonML								0.97304	0.97304	0.97304
KIT-GE (2)	Fluo-C3DH-H157	video 01	Fluo 3D	0.928921	Graph-based optimization	nonML								0.928921	0.928921	0.928921
KIT-GE (2)	Fluo-C3DH-H157	video 02	Fluo 3D	0.9679	Graph-based optimization	nonML								0.9679	0.9679	0.9679
KIT-GE (2)	Fluo-C3DL-MDA231	video 01	Fluo 3D	0.838562	Graph-based optimization	nonML								0.838562	0.838562	0.838562
KIT-GE (2)	Fluo-C3DL-MDA231	video 02	Fluo 3D	0.800826	Graph-based optimization	nonML								0.800826	0.800826	0.800826
KIT-GE (2)	Fluo-N2DH-GOWT1	video 01	Fluo 2D	0.953805	Graph-based optimization	nonML								0.953805	0.953805	0.953805
KIT-GE (2)	Fluo-N2DH-GOWT1	video 02	Fluo 2D	0.945156	Graph-based optimization	nonML								0.945156	0.945156	0.945156
KIT-GE (2)	Fluo-N2DH-SIM+	video 01	Fluo 2D	0.963703	Graph-based optimization	nonML								0.963703	0.963703	0.963703
KIT-GE (2)	Fluo-N2DH-SIM+	video 02	Fluo 2D	0.925669	Graph-based optimization	nonML								0.925669	0.925669	0.925669
KIT-GE (2)	Fluo-N2DL-HeLa	video 01	Fluo 2D	0.989393	Graph-based optimization	nonML								0.989393	0.989393	0.989393
KIT-GE (2)	Fluo-N2DL-HeLa	video 02	Fluo 2D	0.988555	Graph-based optimization	nonML								0.988555	0.988555	0.988555
KIT-GE (2)	Fluo-N3DH-CE	video 01	Fluo 3D	0.900351	Graph-based optimization	nonML								0.900351	0.900351	0.900351
KIT-GE (2)	Fluo-N3DH-CE	video 02	Fluo 3D	0.871672	Graph-based optimization	nonML								0.871672	0.871672	0.871672
KIT-GE (2)	Fluo-N3DH-CHO	video 01	Fluo 3D	0.941931	Graph-based optimization	nonML								0.941931	0.941931	0.941931
KIT-GE (2)	Fluo-N3DH-CHO	video 02	Fluo 3D	0.954065	Graph-based optimization	nonML								0.954065	0.954065	0.954065
KIT-GE (2)	Fluo-N3DH-SIM+	video 01	Fluo 3D	0.986438	Graph-based optimization	nonML								0.986438	0.986438	0.986438
KIT-GE (2)	Fluo-N3DH-SIM+	video 02	Fluo 3D	0.879831	Graph-based optimization	nonML								0.879831	0.879831	0.879831
KIT-GE (2)	Fluo-N3DL-TRIC	video 01	Fluo 3D	0.816999	Graph-based optimization	nonML								0.816999	0.816999	0.816999
KIT-GE (2)	Fluo-N3DL-TRIC	video 02	Fluo 3D	0.800264	Graph-based optimization	nonML								0.800264	0.800264	0.800264
KIT-GE (2)	Fluo-N3DL-TRIF	video 01	Fluo 3D	0.717828	Graph-based optimization	nonML								0.717828	0.717828	0.717828
KIT-GE (2)	Fluo-N3DL-TRIF	video 02	Fluo 3D	0.857536	Graph-based optimization	nonML								0.857536	0.857536	0.857536
KIT-GE (3)	BF-C2DL-HSC	video 01	BF	0.976859	Graph-based optimization	nonML									0.976859	0.976859
KIT-GE (3)	BF-C2DL-HSC	video 02	BF	0.991535	Graph-based optimization	nonML									0.991535	0.991535
KIT-GE (3)	BF-C2DL-MuSC	video 01	BF	0.954316	Graph-based optimization	nonML									0.954316	0.954316
KIT-GE (3)	BF-C2DL-MuSC	video 02	BF	0.976739	Graph-based optimization	nonML									0.976739	0.976739
KIT-GE (3)	DIC-C2DH-HeLa	video 01	DIC	0.946429	Graph-based optimization	nonML									0.946429	0.946429
KIT-GE (3)	DIC-C2DH-HeLa	video 02	DIC	0.888868	Graph-based optimization	nonML									0.888868	0.888868
KIT-GE (3)	Fluo-C2DL-Huh7	video 01	Fluo 2D	0.987755	Graph-based optimization	nonML									0.987755	0.987755
KIT-GE (3)	Fluo-C2DL-Huh7	video 02	Fluo 2D	0.932672	Graph-based optimization	nonML									0.932672	0.932672
KIT-GE (3)	Fluo-C2DL-MSC	video 01	Fluo 2D	0.795326	Graph-based optimization	nonML									0.795326	0.795326
KIT-GE (3)	Fluo-C2DL-MSC	video 02	Fluo 2D	0.701799	Graph-based optimization	nonML									0.701799	0.701799
KIT-GE (3)	Fluo-C3DH-A549	video 01	Fluo 3D	1	Graph-based optimization	nonML									1	1
KIT-GE (3)	Fluo-C3DH-A549	video 02	Fluo 3D	1	Graph-based optimization	nonML									1	1
KIT-GE (3)	Fluo-C3DH-H157	video 01	Fluo 3D	0.990079	Graph-based optimization	nonML									0.990079	0.990079
KIT-GE (3)	Fluo-C3DH-H157	video 02	Fluo 3D	0.970345	Graph-based optimization	nonML									0.970345	0.970345
KIT-GE (3)	Fluo-C3DL-MDA231	video 01	Fluo 3D	0.907249	Graph-based optimization	nonML									0.907249	0.907249
KIT-GE (3)	Fluo-C3DL-MDA231	video 02	Fluo 3D	0.861672	Graph-based optimization	nonML									0.861672	0.861672
KIT-GE (3)	Fluo-N2DH-GOWT1	video 01	Fluo 2D	0.928729	Graph-based optimization	nonML									0.928729	0.928729
KIT-GE (3)	Fluo-N2DH-GOWT1	video 02	Fluo 2D	0.947552	Graph-based optimization	nonML									0.947552	0.947552
KIT-GE (3)	Fluo-N2DH-SIM+	video 01	Fluo 2D	0.973795	Graph-based optimization	nonML									0.973795	0.973795
KIT-GE (3)	Fluo-N2DH-SIM+	video 02	Fluo 2D	0.950702	Graph-based optimization	nonML									0.950702	0.950702
KIT-GE (3)	Fluo-N2DL-HeLa	video 01	Fluo 2D	0.992635	Graph-based optimization	nonML									0.992635	0.992635
KIT-GE (3)	Fluo-N2DL-HeLa	video 02	Fluo 2D	0.993157	Graph-based optimization	nonML									0.993157	0.993157
KIT-GE (3)	Fluo-N3DH-CE	video 01	Fluo 3D	0.921562	Graph-based optimization	nonML									0.921562	0.921562
KIT-GE (3)	Fluo-N3DH-CE	video 02	Fluo 3D	0.880842	Graph-based optimization	nonML									0.880842	0.880842
KIT-GE (3)	Fluo-N3DH-CHO	video 01	Fluo 3D	0.879931	Graph-based optimization	nonML									0.879931	0.879931
KIT-GE (3)	Fluo-N3DH-CHO	video 02	Fluo 3D	0.931916	Graph-based optimization	nonML									0.931916	0.931916
KIT-GE (3)	Fluo-N3DH-SIM+	video 01	Fluo 3D	0.987244	Graph-based optimization	nonML									0.987244	0.987244
KIT-GE (3)	Fluo-N3DH-SIM+	video 02	Fluo 3D	0.957571	Graph-based optimization	nonML									0.957571	0.957571
KIT-GE (3)	PhC-C2DH-U373	video 01	PhC	0.977783	Graph-based optimization	nonML									0.977783	0.977783
KIT-GE (3)	PhC-C2DH-U373	video 02	PhC	0.971601	Graph-based optimization	nonML									0.971601	0.971601
KIT-GE (3)	PhC-C2DL-PSC	video 01	PhC	0.964295	Graph-based optimization	nonML									0.964295	0.964295
KIT-GE (3)	PhC-C2DL-PSC	video 02	PhC	0.96879	Graph-based optimization	nonML									0.96879	0.96879
KIT-GE (4)	BF-C2DL-HSC	video 01	BF	0.975044	Label propagation	nonML										0.975044
KIT-GE (4)	BF-C2DL-HSC	video 02	BF	0.995288	Label propagation	nonML										0.995288
KIT-GE (4)	BF-C2DL-MuSC	video 01	BF	0.965586	Label propagation	nonML										0.965586
KIT-GE (4)	BF-C2DL-MuSC	video 02	BF	0.981556	Label propagation	nonML										0.981556
KIT-GE (4)	DIC-C2DH-HeLa	video 01	DIC	0.94611	Label propagation	nonML										0.94611
KIT-GE (4)	DIC-C2DH-HeLa	video 02	DIC	0.9224	Label propagation	nonML										0.9224
KIT-GE (4)	Fluo-C2DL-MSC	video 01	Fluo 2D	0.76419	Label propagation	nonML										0.76419
KIT-GE (4)	Fluo-C2DL-MSC	video 02	Fluo 2D	0.622369	Label propagation	nonML										0.622369
KIT-GE (4)	Fluo-N2DH-GOWT1	video 01	Fluo 2D	0.944171	Label propagation	nonML										0.944171
KIT-GE (4)	Fluo-N2DH-GOWT1	video 02	Fluo 2D	0.958813	Label propagation	nonML										0.958813
KIT-GE (4)	Fluo-N2DH-SIM+	video 01	Fluo 2D	0.98481	Label propagation	nonML										0.98481
KIT-GE (4)	Fluo-N2DH-SIM+	video 02	Fluo 2D	0.972221	Label propagation	nonML										0.972221
KIT-GE (4)	Fluo-N2DL-HeLa	video 01	Fluo 2D	0.993059	Label propagation	nonML										0.993059
KIT-GE (4)	Fluo-N2DL-HeLa	video 02	Fluo 2D	0.990334	Label propagation	nonML										0.990334
KIT-GE (4)	PhC-C2DH-U373	video 01	PhC	0.991802	Label propagation	nonML										0.991802
KIT-GE (4)	PhC-C2DH-U373	video 02	PhC	0.972242	Label propagation	nonML										0.972242
KIT-GE (4)	PhC-C2DL-PSC	video 01	PhC	0.964001	Label propagation	nonML										0.964001
KIT-GE (4)	PhC-C2DL-PSC	video 02	PhC	0.971739	Label propagation	nonML										0.971739
KTH-SE (1)	Fluo-C2DL-Huh7	video 01	Fluo 2D	0.923567	Graph-based optimization	nonML									0.923567	0.923567
KTH-SE (1)	Fluo-C2DL-Huh7	video 02	Fluo 2D	0.806614	Graph-based optimization	nonML									0.806614	0.806614
KTH-SE (1)	Fluo-C2DL-MSC	video 01	Fluo 2D	0.863905	Graph-based optimization	nonML									0.863905	0.863905
KTH-SE (1)	Fluo-C2DL-MSC	video 02	Fluo 2D	0.814325	Graph-based optimization	nonML									0.814325	0.814325
KTH-SE (1)	Fluo-C3DH-A549	video 01	Fluo 3D	1	Graph-based optimization	nonML									1	1
KTH-SE (1)	Fluo-C3DH-A549	video 02	Fluo 3D	1	Graph-based optimization	nonML									1	1
KTH-SE (1)	Fluo-C3DH-A549-SIM	video 01	Fluo 3D	1	Graph-based optimization	nonML									1	1
KTH-SE (1)	Fluo-C3DH-A549-SIM	video 02	Fluo 3D	1	Graph-based optimization	nonML									1	1
KTH-SE (1)	Fluo-C3DH-H157	video 01	Fluo 3D	0.999749	Graph-based optimization	nonML									0.999749	0.999749
KTH-SE (1)	Fluo-C3DH-H157	video 02	Fluo 3D	0.974625	Graph-based optimization	nonML									0.974625	0.974625
KTH-SE (1)	Fluo-C3DL-MDA231	video 01	Fluo 3D	0.880261	Graph-based optimization	nonML									0.880261	0.880261
KTH-SE (1)	Fluo-C3DL-MDA231	video 02	Fluo 3D	0.884001	Graph-based optimization	nonML									0.884001	0.884001
KTH-SE (1)	Fluo-N2DH-GOWT1	video 01	Fluo 2D	0.973017	Graph-based optimization	nonML									0.973017	0.973017
KTH-SE (1)	Fluo-N2DH-GOWT1	video 02	Fluo 2D	0.978001	Graph-based optimization	nonML									0.978001	0.978001
KTH-SE (1)	Fluo-N2DH-SIM+	video 01	Fluo 2D	0.985201	Graph-based optimization	nonML									0.985201	0.985201
KTH-SE (1)	Fluo-N2DH-SIM+	video 02	Fluo 2D	0.927923	Graph-based optimization	nonML									0.927923	0.927923
KTH-SE (1)	Fluo-N3DH-CHO	video 01	Fluo 3D	0.918427	Graph-based optimization	nonML									0.918427	0.918427
KTH-SE (1)	Fluo-N3DH-CHO	video 02	Fluo 3D	0.987886	Graph-based optimization	nonML									0.987886	0.987886
KTH-SE (1)	Fluo-N3DH-SIM+	video 01	Fluo 3D	0.970747	Graph-based optimization	nonML									0.970747	0.970747
KTH-SE (1)	Fluo-N3DH-SIM+	video 02	Fluo 3D	0.928944	Graph-based optimization	nonML									0.928944	0.928944
KTH-SE (1)	PhC-C2DL-PSC	video 01	PhC	0.955197	Graph-based optimization	nonML									0.955197	0.955197
KTH-SE (1)	PhC-C2DL-PSC	video 02	PhC	0.96354	Graph-based optimization	nonML									0.96354	0.96354
KTH-SE (1*)	BF-C2DL-HSC	video 01	BF	0.899876	Graph-based optimization	nonML									0.899876	0.899876
KTH-SE (1*)	BF-C2DL-HSC	video 02	BF	0.927883	Graph-based optimization	nonML									0.927883	0.927883
KTH-SE (1*)	BF-C2DL-MuSC	video 01	BF	0.818455	Graph-based optimization	nonML									0.818455	0.818455
KTH-SE (1*)	BF-C2DL-MuSC	video 02	BF	0.748009	Graph-based optimization	nonML									0.748009	0.748009
KTH-SE (1*)	Fluo-N2DL-HeLa	video 01	Fluo 2D	0.992038	Graph-based optimization	nonML									0.992038	0.992038
KTH-SE (1*)	Fluo-N2DL-HeLa	video 02	Fluo 2D	0.986875	Graph-based optimization	nonML									0.986875	0.986875
KTH-SE (1*)	Fluo-N3DH-CE	video 01	Fluo 3D	0.96149	Graph-based optimization	nonML									0.96149	0.96149
KTH-SE (1*)	Fluo-N3DH-CE	video 02	Fluo 3D	0.909029	Graph-based optimization	nonML									0.909029	0.909029
KTH-SE (1*)	PhC-C2DH-U373	video 01	PhC	0.852107	Graph-based optimization	nonML									0.852107	0.852107
KTH-SE (1*)	PhC-C2DH-U373	video 02	PhC	0.832425	Graph-based optimization	nonML									0.832425	0.832425
KTH-SE (1*)	PhC-C2DL-PSC	video 01	PhC	0.924701	Graph-based optimization	nonML									0.924701	0.924701
KTH-SE (1*)	PhC-C2DL-PSC	video 02	PhC	0.926991	Graph-based optimization	nonML									0.926991	0.926991
KTH-SE (2)	Fluo-N3DL-DRO	video 01	Fluo 3D	0.736944	Graph-based optimization	nonML									0.736944	0.736944
KTH-SE (2)	Fluo-N3DL-DRO	video 02	Fluo 3D	0.598165	Graph-based optimization	nonML									0.598165	0.598165
KTH-SE (2)	Fluo-N3DL-TRIC	video 01	Fluo 3D	0.977292	Graph-based optimization	nonML									0.977292	0.977292
KTH-SE (2)	Fluo-N3DL-TRIC	video 02	Fluo 3D	0.906146	Graph-based optimization	nonML									0.906146	0.906146
KTH-SE (2)	Fluo-N3DL-TRIF	video 01	Fluo 3D	0.796691	Graph-based optimization	nonML									0.796691	0.796691
KTH-SE (2)	Fluo-N3DL-TRIF	video 02	Fluo 3D	0.950437	Graph-based optimization	nonML									0.950437	0.950437
KTH-SE (3)	BF-C2DL-MuSC	video 01	BF	0.968845	Graph-based optimization	nonML								0.968845	0.968845	0.968845
KTH-SE (3)	BF-C2DL-MuSC	video 02	BF	0.972761	Graph-based optimization	nonML								0.972761	0.972761	0.972761
KTH-SE (3)	PhC-C2DH-U373	video 01	PhC	0.986965	Graph-based optimization	nonML								0.986965	0.986965	0.986965
KTH-SE (3)	PhC-C2DH-U373	video 02	PhC	0.968011	Graph-based optimization	nonML								0.968011	0.968011	0.968011
KTH-SE (4)	DIC-C2DH-HeLa	video 01	DIC	0.738105	Graph-based optimization	nonML								0.738105	0.738105	0.738105
KTH-SE (4)	DIC-C2DH-HeLa	video 02	DIC	0.856051	Graph-based optimization	nonML								0.856051	0.856051	0.856051
KTH-SE (5)	BF-C2DL-HSC	video 01	BF	0.954253	Graph-based optimization	nonML								0.954253	0.954253	0.954253
KTH-SE (5)	BF-C2DL-HSC	video 02	BF	0.974119	Graph-based optimization	nonML								0.974119	0.974119	0.974119
LEID-NL	DIC-C2DH-HeLa	video 01	DIC	0.653494	Contour evolution	nonML									0.653494	0.653494
LEID-NL	DIC-C2DH-HeLa	video 02	DIC	0.805585	Contour evolution	nonML									0.805585	0.805585
LEID-NL	Fluo-C2DL-MSC	video 01	Fluo 2D	0.771493	Contour evolution	nonML									0.771493	0.771493
LEID-NL	Fluo-C2DL-MSC	video 02	Fluo 2D	0.506959	Contour evolution	nonML									0.506959	0.506959
LEID-NL	Fluo-C3DH-A549	video 01	Fluo 3D	1	Contour evolution	nonML									1	1
LEID-NL	Fluo-C3DH-A549	video 02	Fluo 3D	1	Contour evolution	nonML									1	1
LEID-NL	Fluo-C3DH-A549-SIM	video 01	Fluo 3D	1	Contour evolution	nonML									1	1
LEID-NL	Fluo-C3DH-A549-SIM	video 02	Fluo 3D	1	Contour evolution	nonML									1	1
LEID-NL	Fluo-C3DH-H157	video 01	Fluo 3D	0.890996	Contour evolution	nonML									0.890996	0.890996
LEID-NL	Fluo-C3DH-H157	video 02	Fluo 3D	0.914705	Contour evolution	nonML									0.914705	0.914705
LEID-NL	Fluo-C3DL-MDA231	video 01	Fluo 3D	0.902182	Contour evolution	nonML									0.902182	0.902182
LEID-NL	Fluo-C3DL-MDA231	video 02	Fluo 3D	0.85743	Contour evolution	nonML									0.85743	0.85743
LEID-NL	Fluo-N2DH-GOWT1	video 01	Fluo 2D	0.869867	Contour evolution	nonML									0.869867	0.869867
LEID-NL	Fluo-N2DH-GOWT1	video 02	Fluo 2D	0.970236	Contour evolution	nonML									0.970236	0.970236
LEID-NL	Fluo-N2DH-SIM+	video 01	Fluo 2D	0.979203	Contour evolution	nonML									0.979203	0.979203
LEID-NL	Fluo-N2DH-SIM+	video 02	Fluo 2D	0.870029	Contour evolution	nonML									0.870029	0.870029
LEID-NL	Fluo-N2DL-HeLa	video 01	Fluo 2D	0.953732	Contour evolution	nonML									0.953732	0.953732
LEID-NL	Fluo-N2DL-HeLa	video 02	Fluo 2D	0.90827	Contour evolution	nonML									0.90827	0.90827
LEID-NL	Fluo-N3DH-CHO	video 01	Fluo 3D	0.831972	Contour evolution	nonML									0.831972	0.831972
LEID-NL	Fluo-N3DH-CHO	video 02	Fluo 3D	0.992838	Contour evolution	nonML									0.992838	0.992838
LEID-NL	Fluo-N3DH-SIM+	video 01	Fluo 3D	0.988452	Contour evolution	nonML									0.988452	0.988452
LEID-NL	Fluo-N3DH-SIM+	video 02	Fluo 3D	0.946246	Contour evolution	nonML									0.946246	0.946246
LEID-NL	PhC-C2DH-U373	video 01	PhC	0.996639	Contour evolution	nonML									0.996639	0.996639
LEID-NL	PhC-C2DH-U373	video 02	PhC	0.957241	Contour evolution	nonML									0.957241	0.957241
LEID-NL	PhC-C2DL-PSC	video 01	PhC	0.901905	Contour evolution	nonML									0.901905	0.901905
LEID-NL	PhC-C2DL-PSC	video 02	PhC	0.837723	Contour evolution	nonML									0.837723	0.837723
MPI-GE (CBG) (3)	BF-C2DL-HSC	video 01	BF	0.968588	Nearest neighbor	nonML									0.968588	0.968588
MPI-GE (CBG) (3)	BF-C2DL-HSC	video 02	BF	0.983409	Nearest neighbor	nonML									0.983409	0.983409
MPI-GE (CBG) (3)	Fluo-C3DH-H157	video 01	Fluo 3D	0.961949	Nearest neighbor	nonML									0.961949	0.961949
MPI-GE (CBG) (3)	Fluo-C3DH-H157	video 02	Fluo 3D	0.974931	Nearest neighbor	nonML									0.974931	0.974931
MPI-GE (CBG) (3)	Fluo-C3DL-MDA231	video 01	Fluo 3D	0.775526	Nearest neighbor	nonML									0.775526	0.775526
MPI-GE (CBG) (3)	Fluo-C3DL-MDA231	video 02	Fluo 3D	0.719996	Nearest neighbor	nonML									0.719996	0.719996
MPI-GE (CBG) (3)	Fluo-N2DH-SIM+	video 01	Fluo 2D	0.835313	Nearest neighbor	nonML									0.835313	0.835313
MPI-GE (CBG) (3)	Fluo-N2DH-SIM+	video 02	Fluo 2D	0.849906	Nearest neighbor	nonML									0.849906	0.849906
MPI-GE (CBG) (3)	Fluo-N3DH-CHO	video 01	Fluo 3D	0.80687	Nearest neighbor	nonML									0.80687	0.80687
MPI-GE (CBG) (3)	Fluo-N3DH-CHO	video 02	Fluo 3D	0.949379	Nearest neighbor	nonML									0.949379	0.949379
MPI-GE (CBG) (3)	Fluo-N3DL-TRIC	video 01	Fluo 3D	0.983752	Nearest neighbor	nonML									0.983752	0.983752
MPI-GE (CBG) (3)	Fluo-N3DL-TRIC	video 02	Fluo 3D	0.91961	Nearest neighbor	nonML									0.91961	0.91961
MPI-GE (CBG) (3)	Fluo-N3DL-TRIF	video 01	Fluo 3D	0.923167	Nearest neighbor	nonML									0.923167	0.923167
MPI-GE (CBG) (3)	Fluo-N3DL-TRIF	video 02	Fluo 3D	0.985907	Nearest neighbor	nonML									0.985907	0.985907
MPI-GE (CBG) (3)	PhC-C2DL-PSC	video 01	PhC	0.923949	Nearest neighbor	nonML									0.923949	0.923949
MPI-GE (CBG) (3)	PhC-C2DL-PSC	video 02	PhC	0.94112	Nearest neighbor	nonML									0.94112	0.94112
MU-CZ (1)	Fluo-N2DH-GOWT1	video 01	Fluo 2D	0.884254	Contour evolution	nonML		0.884254	0.884254	0.884254	0.884254	0.884254	0.884254	0.884254	0.884254	0.884254
MU-CZ (1)	Fluo-N2DH-GOWT1	video 02	Fluo 2D	0.925013	Contour evolution	nonML		0.925013	0.925013	0.925013	0.925013	0.925013	0.925013	0.925013	0.925013	0.925013
MU-CZ (1)	Fluo-N2DH-SIM+	video 01	Fluo 2D	0.964993	Contour evolution	nonML		0.964993	0.964993	0.964993	0.964993	0.964993	0.964993	0.964993	0.964993	0.964993
MU-CZ (1)	Fluo-N2DH-SIM+	video 02	Fluo 2D	0.861961	Contour evolution	nonML		0.861961	0.861961	0.861961	0.861961	0.861961	0.861961	0.861961	0.861961	0.861961
MU-CZ (1)	Fluo-N3DH-CHO	video 01	Fluo 3D	0.832707	Contour evolution	nonML		0.832707	0.832707	0.832707	0.832707	0.832707	0.832707	0.832707	0.832707	0.832707
MU-CZ (1)	Fluo-N3DH-CHO	video 02	Fluo 3D	0.981432	Contour evolution	nonML		0.981432	0.981432	0.981432	0.981432	0.981432	0.981432	0.981432	0.981432	0.981432
MU-CZ (2)	BF-C2DL-HSC	video 01	BF	0.977952	Label propagation	nonML								0.977952	0.977952	0.977952
MU-CZ (2)	BF-C2DL-HSC	video 02	BF	0.978304	Label propagation	nonML								0.978304	0.978304	0.978304
MU-CZ (2)	DIC-C2DH-HeLa	video 01	DIC	0.950317	Label propagation	nonML								0.950317	0.950317	0.950317
MU-CZ (2)	DIC-C2DH-HeLa	video 02	DIC	0.958302	Label propagation	nonML								0.958302	0.958302	0.958302
MU-CZ (2)	Fluo-N2DH-SIM+	video 01	Fluo 2D	0.982899	Label propagation	nonML								0.982899	0.982899	0.982899
MU-CZ (2)	Fluo-N2DH-SIM+	video 02	Fluo 2D	0.951624	Label propagation	nonML								0.951624	0.951624	0.951624
MU-CZ (2)	PhC-C2DL-PSC	video 01	PhC	0.953458	Label propagation	nonML								0.953458	0.953458	0.953458
MU-CZ (2)	PhC-C2DL-PSC	video 02	PhC	0.959676	Label propagation	nonML								0.959676	0.959676	0.959676
MU-CZ (2*)	BF-C2DL-MuSC	video 01	BF	0.923647	Label propagation	nonML									0.923647	0.923647
MU-CZ (2*)	BF-C2DL-MuSC	video 02	BF	0.91661	Label propagation	nonML									0.91661	0.91661
MU-CZ (2*)	Fluo-C2DL-MSC	video 01	Fluo 2D	0.60871	Label propagation	nonML									0.60871	0.60871
MU-CZ (2*)	Fluo-C2DL-MSC	video 02	Fluo 2D	0.642057	Label propagation	nonML									0.642057	0.642057
MU-CZ (2*)	Fluo-C3DH-A549	video 01	Fluo 3D	1	Label propagation	nonML									1	1
MU-CZ (2*)	Fluo-C3DH-A549	video 02	Fluo 3D	1	Label propagation	nonML									1	1
MU-CZ (2*)	Fluo-C3DH-H157	video 01	Fluo 3D	0.968228	Label propagation	nonML									0.968228	0.968228
MU-CZ (2*)	Fluo-C3DH-H157	video 02	Fluo 3D	0.952308	Label propagation	nonML									0.952308	0.952308
MU-CZ (2*)	Fluo-C3DL-MDA231	video 01	Fluo 3D	0.850058	Label propagation	nonML									0.850058	0.850058
MU-CZ (2*)	Fluo-C3DL-MDA231	video 02	Fluo 3D	0.806967	Label propagation	nonML									0.806967	0.806967
MU-CZ (2*)	Fluo-N2DH-GOWT1	video 01	Fluo 2D	0.917	Label propagation	nonML									0.917	0.917
MU-CZ (2*)	Fluo-N2DH-GOWT1	video 02	Fluo 2D	0.944868	Label propagation	nonML									0.944868	0.944868
MU-CZ (2*)	Fluo-N2DL-HeLa	video 01	Fluo 2D	0.932912	Label propagation	nonML									0.932912	0.932912
MU-CZ (2*)	Fluo-N2DL-HeLa	video 02	Fluo 2D	0.953218	Label propagation	nonML									0.953218	0.953218
MU-CZ (2*)	Fluo-N3DH-CE	video 01	Fluo 3D	0.807579	Label propagation	nonML									0.807579	0.807579
MU-CZ (2*)	Fluo-N3DH-CE	video 02	Fluo 3D	0.755751	Label propagation	nonML									0.755751	0.755751
MU-CZ (2*)	Fluo-N3DH-CHO	video 01	Fluo 3D	0.786649	Label propagation	nonML									0.786649	0.786649
MU-CZ (2*)	Fluo-N3DH-CHO	video 02	Fluo 3D	0.934391	Label propagation	nonML									0.934391	0.934391
MU-CZ (2*)	PhC-C2DH-U373	video 01	PhC	0.971553	Label propagation	nonML									0.971553	0.971553
MU-CZ (2*)	PhC-C2DH-U373	video 02	PhC	0.950253	Label propagation	nonML									0.950253	0.950253
MU-US (1)	Fluo-C2DL-MSC	video 01	Fluo 2D	0.722034	Nearest neighbor	nonML								0.722034	0.722034	0.722034
MU-US (1)	Fluo-C2DL-MSC	video 02	Fluo 2D	0.698235	Nearest neighbor	nonML								0.698235	0.698235	0.698235
MU-US (1)	Fluo-C3DH-A549	video 01	Fluo 3D	1	Nearest neighbor	nonML								1	1	1
MU-US (1)	Fluo-C3DH-A549	video 02	Fluo 3D	1	Nearest neighbor	nonML								1	1	1
MU-US (1)	Fluo-C3DH-A549-SIM	video 01	Fluo 3D	1	Nearest neighbor	nonML								1	1	1
MU-US (1)	Fluo-C3DH-A549-SIM	video 02	Fluo 3D	1	Nearest neighbor	nonML								1	1	1
MU-US (1)	Fluo-N2DH-GOWT1	video 01	Fluo 2D	0.883329	Nearest neighbor	nonML								0.883329	0.883329	0.883329
MU-US (1)	Fluo-N2DH-GOWT1	video 02	Fluo 2D	0.956219	Nearest neighbor	nonML								0.956219	0.956219	0.956219
MU-US (1)	Fluo-N2DL-HeLa	video 01	Fluo 2D	0.939375	Nearest neighbor	nonML								0.939375	0.939375	0.939375
MU-US (1)	Fluo-N2DL-HeLa	video 02	Fluo 2D	0.947573	Nearest neighbor	nonML								0.947573	0.947573	0.947573
MU-US (1)	PhC-C2DH-U373	video 01	PhC	0.903755	Nearest neighbor	nonML								0.903755	0.903755	0.903755
MU-US (1)	PhC-C2DH-U373	video 02	PhC	0.936214	Nearest neighbor	nonML								0.936214	0.936214	0.936214
MU-US (1)	PhC-C2DL-PSC	video 01	PhC	0.797151	Nearest neighbor	nonML								0.797151	0.797151	0.797151
MU-US (1)	PhC-C2DL-PSC	video 02	PhC	0.816033	Nearest neighbor	nonML								0.816033	0.816033	0.816033
MU-US (2)	BF-C2DL-HSC	video 01	BF	0.959545	Label propagation	nonML									0.959545	0.959545
MU-US (2)	BF-C2DL-HSC	video 02	BF	0.952374	Label propagation	nonML									0.952374	0.952374
MU-US (2)	BF-C2DL-MuSC	video 01	BF	0.899943	Label propagation	nonML									0.899943	0.899943
MU-US (2)	BF-C2DL-MuSC	video 02	BF	0.948715	Label propagation	nonML									0.948715	0.948715
MU-US (2)	DIC-C2DH-HeLa	video 01	DIC	0.937825	Label propagation	nonML									0.937825	0.937825
MU-US (2)	DIC-C2DH-HeLa	video 02	DIC	0.949044	Label propagation	nonML									0.949044	0.949044
MU-US (2)	Fluo-C2DL-MSC	video 01	Fluo 2D	0.701719	Label propagation	nonML									0.701719	0.701719
MU-US (2)	Fluo-C2DL-MSC	video 02	Fluo 2D	0.691785	Label propagation	nonML									0.691785	0.691785
MU-US (2)	Fluo-N2DH-GOWT1	video 01	Fluo 2D	0.91843	Label propagation	nonML									0.91843	0.91843
MU-US (2)	Fluo-N2DH-GOWT1	video 02	Fluo 2D	0.932977	Label propagation	nonML									0.932977	0.932977
MU-US (2)	Fluo-N2DL-HeLa	video 01	Fluo 2D	0.964471	Label propagation	nonML									0.964471	0.964471
MU-US (2)	Fluo-N2DL-HeLa	video 02	Fluo 2D	0.966482	Label propagation	nonML									0.966482	0.966482
MU-US (2)	PhC-C2DH-U373	video 01	PhC	0.986801	Label propagation	nonML									0.986801	0.986801
MU-US (2)	PhC-C2DH-U373	video 02	PhC	0.967434	Label propagation	nonML									0.967434	0.967434
MU-US (2)	PhC-C2DL-PSC	video 01	PhC	0.885767	Label propagation	nonML									0.885767	0.885767
MU-US (2)	PhC-C2DL-PSC	video 02	PhC	0.906127	Label propagation	nonML									0.906127	0.906127
MU-US (3)	BF-C2DL-HSC	video 01	BF	0.965566	Label propagation	nonML									0.965566	0.965566
MU-US (3)	BF-C2DL-HSC	video 02	BF	0.94762	Label propagation	nonML									0.94762	0.94762
MU-US (3)	BF-C2DL-MuSC	video 01	BF	0.950228	Label propagation	nonML									0.950228	0.950228
MU-US (3)	BF-C2DL-MuSC	video 02	BF	0.964675	Label propagation	nonML									0.964675	0.964675
MU-US (3)	DIC-C2DH-HeLa	video 01	DIC	0.874693	Label propagation	nonML									0.874693	0.874693
MU-US (3)	DIC-C2DH-HeLa	video 02	DIC	0.939937	Label propagation	nonML									0.939937	0.939937
MU-US (3)	Fluo-C2DL-MSC	video 01	Fluo 2D	0.683197	Label propagation	nonML									0.683197	0.683197
MU-US (3)	Fluo-C2DL-MSC	video 02	Fluo 2D	0.638493	Label propagation	nonML									0.638493	0.638493
MU-US (3)	Fluo-N2DH-GOWT1	video 01	Fluo 2D	0.938797	Label propagation	nonML									0.938797	0.938797
MU-US (3)	Fluo-N2DH-GOWT1	video 02	Fluo 2D	0.953804	Label propagation	nonML									0.953804	0.953804
MU-US (3)	Fluo-N2DL-HeLa	video 01	Fluo 2D	0.981422	Label propagation	nonML									0.981422	0.981422
MU-US (3)	Fluo-N2DL-HeLa	video 02	Fluo 2D	0.984383	Label propagation	nonML									0.984383	0.984383
MU-US (3)	PhC-C2DH-U373	video 01	PhC	0.977373	Label propagation	nonML									0.977373	0.977373
MU-US (3)	PhC-C2DH-U373	video 02	PhC	0.966857	Label propagation	nonML									0.966857	0.966857
MU-US (3)	PhC-C2DL-PSC	video 01	PhC	0.930989	Label propagation	nonML									0.930989	0.930989
MU-US (3)	PhC-C2DL-PSC	video 02	PhC	0.935311	Label propagation	nonML									0.935311	0.935311
ND-US (1)	PhC-C2DH-U373	video 01	PhC	0.993524	Graph-based optimization	nonML							0.993524	0.993524	0.993524	0.993524
ND-US (1)	PhC-C2DH-U373	video 02	PhC	0.969678	Graph-based optimization	nonML							0.969678	0.969678	0.969678	0.969678
NOTT-UK	Fluo-C2DL-MSC	video 01	Fluo 2D	0.647746	Nearest neighbor	nonML		0.647746	0.647746	0.647746	0.647746	0.647746	0.647746	0.647746	0.647746	0.647746
NOTT-UK	Fluo-C2DL-MSC	video 02	Fluo 2D	0.642227	Nearest neighbor	nonML		0.642227	0.642227	0.642227	0.642227	0.642227	0.642227	0.642227	0.642227	0.642227
NOTT-UK	Fluo-N2DH-GOWT1	video 01	Fluo 2D	0.886233	Nearest neighbor	nonML		0.886233	0.886233	0.886233	0.886233	0.886233	0.886233	0.886233	0.886233	0.886233
NOTT-UK	Fluo-N2DH-GOWT1	video 02	Fluo 2D	0.863953	Nearest neighbor	nonML		0.863953	0.863953	0.863953	0.863953	0.863953	0.863953	0.863953	0.863953	0.863953
NOTT-UK	Fluo-N2DL-HeLa	video 01	Fluo 2D	0.714258	Nearest neighbor	nonML		0.714258	0.714258	0.714258	0.714258	0.714258	0.714258	0.714258	0.714258	0.714258
NOTT-UK	Fluo-N2DL-HeLa	video 02	Fluo 2D	0.830041	Nearest neighbor	nonML		0.830041	0.830041	0.830041	0.830041	0.830041	0.830041	0.830041	0.830041	0.830041
NOTT-UK	Fluo-N3DH-CHO	video 01	Fluo 3D	0.792785	Nearest neighbor	nonML		0.792785	0.792785	0.792785	0.792785	0.792785	0.792785	0.792785	0.792785	0.792785
NOTT-UK	Fluo-N3DH-CHO	video 02	Fluo 3D	0.93165	Nearest neighbor	nonML		0.93165	0.93165	0.93165	0.93165	0.93165	0.93165	0.93165	0.93165	0.93165
PAST-FR	Fluo-N2DH-SIM+	video 01	Fluo 2D	0.985272	Contour evolution	nonML			0.985272	0.985272	0.985272	0.985272	0.985272	0.985272	0.985272	0.985272
PAST-FR	Fluo-N2DH-SIM+	video 02	Fluo 2D	0.909863	Contour evolution	nonML			0.909863	0.909863	0.909863	0.909863	0.909863	0.909863	0.909863	0.909863
PURD-US	Fluo-N2DH-GOWT1	video 01	Fluo 2D	0.902483	Graph-based optimization	nonML								0.902483	0.902483	0.902483
PURD-US	Fluo-N2DH-GOWT1	video 02	Fluo 2D	0.946345	Graph-based optimization	nonML								0.946345	0.946345	0.946345
PURD-US (*)	BF-C2DL-HSC	video 01	BF	0.982205	Graph-based optimization	nonML									0.982205	0.982205
PURD-US (*)	BF-C2DL-HSC	video 02	BF	0.992336	Graph-based optimization	nonML									0.992336	0.992336
PURD-US (*)	BF-C2DL-MuSC	video 01	BF	0.936473	Graph-based optimization	nonML									0.936473	0.936473
PURD-US (*)	BF-C2DL-MuSC	video 02	BF	0.930653	Graph-based optimization	nonML									0.930653	0.930653
PURD-US (*)	DIC-C2DH-HeLa	video 01	DIC	0.813315	Graph-based optimization	nonML									0.813315	0.813315
PURD-US (*)	DIC-C2DH-HeLa	video 02	DIC	0.882621	Graph-based optimization	nonML									0.882621	0.882621
PURD-US (*)	Fluo-C2DL-MSC	video 01	Fluo 2D	0.765518	Graph-based optimization	nonML									0.765518	0.765518
PURD-US (*)	Fluo-C2DL-MSC	video 02	Fluo 2D	0.764426	Graph-based optimization	nonML									0.764426	0.764426
PURD-US (*)	Fluo-C3DH-A549	video 01	Fluo 3D	1	Graph-based optimization	nonML									1	1
PURD-US (*)	Fluo-C3DH-A549	video 02	Fluo 3D	1	Graph-based optimization	nonML									1	1
PURD-US (*)	Fluo-C3DH-H157	video 01	Fluo 3D	0.959437	Graph-based optimization	nonML									0.959437	0.959437
PURD-US (*)	Fluo-C3DH-H157	video 02	Fluo 3D	0.922654	Graph-based optimization	nonML									0.922654	0.922654
PURD-US (*)	Fluo-C3DL-MDA231	video 01	Fluo 3D	0.834373	Graph-based optimization	nonML									0.834373	0.834373
PURD-US (*)	Fluo-C3DL-MDA231	video 02	Fluo 3D	0.7651	Graph-based optimization	nonML									0.7651	0.7651
PURD-US (*)	Fluo-N2DL-HeLa	video 01	Fluo 2D	0.985386	Graph-based optimization	nonML									0.985386	0.985386
PURD-US (*)	Fluo-N2DL-HeLa	video 02	Fluo 2D	0.980983	Graph-based optimization	nonML									0.980983	0.980983
PURD-US (*)	Fluo-N3DH-CE	video 01	Fluo 3D	0.70525	Graph-based optimization	nonML									0.70525	0.70525
PURD-US (*)	Fluo-N3DH-CE	video 02	Fluo 3D	0.637432	Graph-based optimization	nonML									0.637432	0.637432
PURD-US (*)	Fluo-N3DH-CHO	video 01	Fluo 3D	0.817023	Graph-based optimization	nonML									0.817023	0.817023
PURD-US (*)	Fluo-N3DH-CHO	video 02	Fluo 3D	0.952916	Graph-based optimization	nonML									0.952916	0.952916
PURD-US (*)	PhC-C2DH-U373	video 01	PhC	0.989097	Graph-based optimization	nonML									0.989097	0.989097
PURD-US (*)	PhC-C2DH-U373	video 02	PhC	0.965254	Graph-based optimization	nonML									0.965254	0.965254
PURD-US (*)	PhC-C2DL-PSC	video 01	PhC	0.923107	Graph-based optimization	nonML									0.923107	0.923107
PURD-US (*)	PhC-C2DL-PSC	video 02	PhC	0.926962	Graph-based optimization	nonML									0.926962	0.926962
RWTH-GE (1)	Fluo-N2DH-GOWT1	video 01	Fluo 2D	0.938725	Nearest neighbor	nonML							0.938725	0.938725	0.938725	0.938725
RWTH-GE (1)	Fluo-N2DH-GOWT1	video 02	Fluo 2D	0.957822	Nearest neighbor	nonML							0.957822	0.957822	0.957822	0.957822
RWTH-GE (1)	Fluo-N2DL-HeLa	video 01	Fluo 2D	0.990468	Nearest neighbor	nonML							0.990468	0.990468	0.990468	0.990468
RWTH-GE (1)	Fluo-N2DL-HeLa	video 02	Fluo 2D	0.990605	Nearest neighbor	nonML							0.990605	0.990605	0.990605	0.990605
RWTH-GE (2)	Fluo-N3DH-CE	video 01	Fluo 3D	0.907867	Nearest neighbor	nonML							0.907867	0.907867	0.907867	0.907867
RWTH-GE (2)	Fluo-N3DH-CE	video 02	Fluo 3D	0.885365	Nearest neighbor	nonML							0.885365	0.885365	0.885365	0.885365
RWTH-GE (3)	Fluo-N3DL-TRIF	video 01	Fluo 3D	0.83381	Nearest neighbor	nonML								0.83381	0.83381	0.83381
RWTH-GE (3)	Fluo-N3DL-TRIF	video 02	Fluo 3D	0.937689	Nearest neighbor	nonML								0.937689	0.937689	0.937689
SZU-CN	BF-C2DL-MuSC	video 01	BF	0.818638	Graph-based optimization	nonML								0.818638	0.818638	0.818638
SZU-CN	BF-C2DL-MuSC	video 02	BF	0.842596	Graph-based optimization	nonML								0.842596	0.842596	0.842596
SZU-CN	Fluo-C2DL-MSC	video 01	Fluo 2D	0.604328	Graph-based optimization	nonML								0.604328	0.604328	0.604328
SZU-CN	Fluo-C2DL-MSC	video 02	Fluo 2D	0.577054	Graph-based optimization	nonML								0.577054	0.577054	0.577054
SZU-CN	Fluo-N2DH-GOWT1	video 01	Fluo 2D	0.9183	Graph-based optimization	nonML								0.9183	0.9183	0.9183
SZU-CN	Fluo-N2DH-GOWT1	video 02	Fluo 2D	0.937373	Graph-based optimization	nonML								0.937373	0.937373	0.937373
SZU-CN	Fluo-N2DH-SIM+	video 01	Fluo 2D	0.957649	Graph-based optimization	nonML								0.957649	0.957649	0.957649
SZU-CN	Fluo-N2DH-SIM+	video 02	Fluo 2D	0.872137	Graph-based optimization	nonML								0.872137	0.872137	0.872137
SZU-CN	Fluo-N2DL-HeLa	video 01	Fluo 2D	0.951335	Graph-based optimization	nonML								0.951335	0.951335	0.951335
SZU-CN	Fluo-N2DL-HeLa	video 02	Fluo 2D	0.950126	Graph-based optimization	nonML								0.950126	0.950126	0.950126
SZU-CN	PhC-C2DH-U373	video 01	PhC	0.905066	Graph-based optimization	nonML								0.905066	0.905066	0.905066
SZU-CN	PhC-C2DH-U373	video 02	PhC	0.836528	Graph-based optimization	nonML								0.836528	0.836528	0.836528
SZU-CN	PhC-C2DL-PSC	video 01	PhC	0.780484	Graph-based optimization	nonML								0.780484	0.780484	0.780484
SZU-CN	PhC-C2DL-PSC	video 02	PhC	0.791176	Graph-based optimization	nonML								0.791176	0.791176	0.791176
THU-CN (2)	DIC-C2DH-HeLa	video 01	DIC	0.909271	Label propagation	nonML								0.909271	0.909271	0.909271
THU-CN (2)	DIC-C2DH-HeLa	video 02	DIC	0.926313	Label propagation	nonML								0.926313	0.926313	0.926313
THU-CN (2)	Fluo-N2DH-GOWT1	video 01	Fluo 2D	0.91765	Label propagation	nonML								0.91765	0.91765	0.91765
THU-CN (2)	Fluo-N2DH-GOWT1	video 02	Fluo 2D	0.965479	Label propagation	nonML								0.965479	0.965479	0.965479
THU-CN (2)	Fluo-N2DH-SIM+	video 01	Fluo 2D	0.956415	Label propagation	nonML								0.956415	0.956415	0.956415
THU-CN (2)	Fluo-N2DH-SIM+	video 02	Fluo 2D	0.926911	Label propagation	nonML								0.926911	0.926911	0.926911
THU-CN (2)	Fluo-N2DL-HeLa	video 01	Fluo 2D	0.936317	Label propagation	nonML								0.936317	0.936317	0.936317
THU-CN (2)	Fluo-N2DL-HeLa	video 02	Fluo 2D	0.937638	Label propagation	nonML								0.937638	0.937638	0.937638
TUG-AT	DIC-C2DH-HeLa	video 01	DIC	0.960515	Label propagation	nonML							0.960515	0.960515	0.960515	0.960515
TUG-AT	DIC-C2DH-HeLa	video 02	DIC	0.947689	Label propagation	nonML							0.947689	0.947689	0.947689	0.947689
TUG-AT	Fluo-C2DL-MSC	video 01	Fluo 2D	0.736971	Label propagation	nonML							0.736971	0.736971	0.736971	0.736971
TUG-AT	Fluo-C2DL-MSC	video 02	Fluo 2D	0.838934	Label propagation	nonML							0.838934	0.838934	0.838934	0.838934
TUG-AT	Fluo-N2DH-GOWT1	video 01	Fluo 2D	0.976209	Label propagation	nonML							0.976209	0.976209	0.976209	0.976209
TUG-AT	Fluo-N2DH-GOWT1	video 02	Fluo 2D	0.981172	Label propagation	nonML							0.981172	0.981172	0.981172	0.981172
TUG-AT	Fluo-N2DH-SIM+	video 01	Fluo 2D	0.985806	Label propagation	nonML							0.985806	0.985806	0.985806	0.985806
TUG-AT	Fluo-N2DH-SIM+	video 02	Fluo 2D	0.959289	Label propagation	nonML							0.959289	0.959289	0.959289	0.959289
TUG-AT	Fluo-N2DL-HeLa	video 01	Fluo 2D	0.979245	Label propagation	nonML							0.979245	0.979245	0.979245	0.979245
TUG-AT	Fluo-N2DL-HeLa	video 02	Fluo 2D	0.984857	Label propagation	nonML							0.984857	0.984857	0.984857	0.984857
TUG-AT	PhC-C2DH-U373	video 01	PhC	0.991392	Label propagation	nonML							0.991392	0.991392	0.991392	0.991392
TUG-AT	PhC-C2DH-U373	video 02	PhC	0.963908	Label propagation	nonML							0.963908	0.963908	0.963908	0.963908
UCSB-US	Fluo-C3DL-MDA231	video 01	Fluo 3D	0.817712	Nearest neighbor	nonML								0.817712	0.817712	0.817712
UCSB-US	Fluo-C3DL-MDA231	video 02	Fluo 3D	0.772245	Nearest neighbor	nonML								0.772245	0.772245	0.772245
UCSB-US	Fluo-N3DH-CE	video 01	Fluo 3D	0.916701	Nearest neighbor	nonML								0.916701	0.916701	0.916701
UCSB-US	Fluo-N3DH-CE	video 02	Fluo 3D	0.873604	Nearest neighbor	nonML								0.873604	0.873604	0.873604
UP-PT	Fluo-C3DH-H157	video 01	Fluo 3D	0.985935	Nearest neighbor	nonML			0.985935	0.985935	0.985935	0.985935	0.985935	0.985935	0.985935	0.985935
UP-PT	Fluo-C3DH-H157	video 02	Fluo 3D	0.876796	Nearest neighbor	nonML			0.876796	0.876796	0.876796	0.876796	0.876796	0.876796	0.876796	0.876796
UP-PT	Fluo-C3DL-MDA231	video 01	Fluo 3D	0.779423	Nearest neighbor	nonML			0.779423	0.779423	0.779423	0.779423	0.779423	0.779423	0.779423	0.779423
UP-PT	Fluo-C3DL-MDA231	video 02	Fluo 3D	0.758736	Nearest neighbor	nonML			0.758736	0.758736	0.758736	0.758736	0.758736	0.758736	0.758736	0.758736
UP-PT	Fluo-N2DH-GOWT1	video 01	Fluo 2D	0.81593	Nearest neighbor	nonML			0.81593	0.81593	0.81593	0.81593	0.81593	0.81593	0.81593	0.81593
UP-PT	Fluo-N2DH-GOWT1	video 02	Fluo 2D	0.934436	Nearest neighbor	nonML			0.934436	0.934436	0.934436	0.934436	0.934436	0.934436	0.934436	0.934436
UP-PT	Fluo-N2DL-HeLa	video 01	Fluo 2D	0.972219	Nearest neighbor	nonML			0.972219	0.972219	0.972219	0.972219	0.972219	0.972219	0.972219	0.972219
UP-PT	Fluo-N2DL-HeLa	video 02	Fluo 2D	0.970888	Nearest neighbor	nonML			0.970888	0.970888	0.970888	0.970888	0.970888	0.970888	0.970888	0.970888
UP-PT	Fluo-N3DH-CHO	video 01	Fluo 3D	0.73234	Nearest neighbor	nonML			0.73234	0.73234	0.73234	0.73234	0.73234	0.73234	0.73234	0.73234
UP-PT	Fluo-N3DH-CHO	video 02	Fluo 3D	0.907732	Nearest neighbor	nonML			0.907732	0.907732	0.907732	0.907732	0.907732	0.907732	0.907732	0.907732
UP-PT	PhC-C2DL-PSC	video 01	PhC	0.891403	Nearest neighbor	nonML			0.891403	0.891403	0.891403	0.891403	0.891403	0.891403	0.891403	0.891403
UP-PT	PhC-C2DL-PSC	video 02	PhC	0.905069	Nearest neighbor	nonML			0.905069	0.905069	0.905069	0.905069	0.905069	0.905069	0.905069	0.905069
UPM-ES	Fluo-N2DH-GOWT1	video 01	Fluo 2D	0.773549	Label propagation	nonML	0.773549	0.773549	0.773549	0.773549	0.773549	0.773549	0.773549	0.773549	0.773549	0.773549
UPM-ES	Fluo-N2DH-GOWT1	video 02	Fluo 2D	0.860116	Label propagation	nonML	0.860116	0.860116	0.860116	0.860116	0.860116	0.860116	0.860116	0.860116	0.860116	0.860116
UPM-ES	Fluo-N2DL-HeLa	video 01	Fluo 2D	0.823144	Label propagation	nonML	0.823144	0.823144	0.823144	0.823144	0.823144	0.823144	0.823144	0.823144	0.823144	0.823144
UPM-ES	Fluo-N2DL-HeLa	video 02	Fluo 2D	0.826536	Label propagation	nonML	0.826536	0.826536	0.826536	0.826536	0.826536	0.826536	0.826536	0.826536	0.826536	0.826536
USYD-AU	Fluo-N2DH-SIM+	video 01	Fluo 2D	0.985503	Machine learning	ML								0.985503	0.985503	0.985503
USYD-AU	Fluo-N2DH-SIM+	video 02	Fluo 2D	0.947581	Machine learning	ML								0.947581	0.947581	0.947581
UVA-NL	DIC-C2DH-HeLa	video 01	DIC	0.95207	Machine learning	ML								0.95207	0.95207	0.95207
UVA-NL	DIC-C2DH-HeLa	video 02	DIC	0.958716	Machine learning	ML								0.958716	0.958716	0.958716
UVA-NL	Fluo-N2DH-SIM+	video 01	Fluo 2D	0.982755	Machine learning	ML								0.982755	0.982755	0.982755
UVA-NL	Fluo-N2DH-SIM+	video 02	Fluo 2D	0.958541	Machine learning	ML								0.958541	0.958541	0.958541
UVA-NL	PhC-C2DL-PSC	video 01	PhC	0.962468	Machine learning	ML								0.962468	0.962468	0.962468
UVA-NL	PhC-C2DL-PSC	video 02	PhC	0.96984	Machine learning	ML								0.96984	0.96984	0.96984
UZH-CH	Fluo-C2DL-MSC	video 01	Fluo 2D	0.564429	Nearest neighbor	nonML			0.564429	0.564429	0.564429	0.564429	0.564429	0.564429	0.564429	0.564429
UZH-CH	Fluo-C2DL-MSC	video 02	Fluo 2D	0.575866	Nearest neighbor	nonML			0.575866	0.575866	0.575866	0.575866	0.575866	0.575866	0.575866	0.575866
UZH-CH	Fluo-N2DH-GOWT1	video 01	Fluo 2D	0.727802	Nearest neighbor	nonML			0.727802	0.727802	0.727802	0.727802	0.727802	0.727802	0.727802	0.727802
UZH-CH	Fluo-N2DH-GOWT1	video 02	Fluo 2D	0.846459	Nearest neighbor	nonML			0.846459	0.846459	0.846459	0.846459	0.846459	0.846459	0.846459	0.846459
UZH-CH	Fluo-N2DH-SIM+	video 01	Fluo 2D	0.96473	Nearest neighbor	nonML			0.96473	0.96473	0.96473	0.96473	0.96473	0.96473	0.96473	0.96473
UZH-CH	Fluo-N2DH-SIM+	video 02	Fluo 2D	0.796665	Nearest neighbor	nonML			0.796665	0.796665	0.796665	0.796665	0.796665	0.796665	0.796665	0.796665
UZH-CH	Fluo-N2DL-HeLa	video 01	Fluo 2D	0.921329	Nearest neighbor	nonML			0.921329	0.921329	0.921329	0.921329	0.921329	0.921329	0.921329	0.921329
UZH-CH	Fluo-N2DL-HeLa	video 02	Fluo 2D	0.952621	Nearest neighbor	nonML			0.952621	0.952621	0.952621	0.952621	0.952621	0.952621	0.952621	0.952621
