# Supplementary material for: The Cell Tracking Challenge: 10 years of objective benchmarking
Source: Nat Methods. 2023 May 18;20(7):1010–20. doi: 10.1038/s41592-023-01879-y (PMC10333123; doi:10.1038/s41592-023-01879-y)
Supplement: Source Data Extended Data Fig. 8 — Statistical source data. [file 41592_2023_1879_MOESM18_ESM.xlsx]

## Sheet: Extended Data Figure 8a
Dataset	BF-C2DL-HSC	BF-C2DL-MuSC	DIC-C2DH-HeLa	Fluo-C2DL-Huh7	Fluo-C2DL-MSC	Fluo-C3DH-A549	Fluo-C3DH-H157	Fluo-C3DL-MDA231	Fluo-N2DH-GOWT1	Fluo-N2DL-HeLa	Fluo-N3DH-CE	Fluo-N3DH-CHO	Fluo-N3DL-DRO	Fluo-N3DL-TRIC	Fluo-N3DL-TRIF	PhC-C2DH-U373	PhC-C2DL-PSC	Fluo-C3DH-A549-SIM	Fluo-N2DH-SIM+	Fluo-N3DH-SIM+
CT measure
Jan 2017			0.016949		0.234849		0.625	0.354232	0.365783	0.579797	0.288264	0.513095	0.270029			0.573333	0.167894		0.405785	0.456182
Jun 2022	0.059449	0.053245	0.168831	0.462329	0.292857	1	0.625	0.317009	0.365783	0.674477	0.677894	0.456038	0.433407	0.458545	0.452794	0.573333	0.171282	1	0.598788	0.631189

## Sheet: Extended Data Figure 8b
Dataset	BF-C2DL-HSC	BF-C2DL-MuSC	DIC-C2DH-HeLa	Fluo-C2DL-Huh7	Fluo-C2DL-MSC	Fluo-C3DH-A549	Fluo-C3DH-H157	Fluo-C3DL-MDA231	Fluo-N2DH-GOWT1	Fluo-N2DL-HeLa	Fluo-N3DH-CE	Fluo-N3DH-CHO	Fluo-N3DL-DRO	Fluo-N3DL-TRIC	Fluo-N3DL-TRIF	PhC-C2DH-U373	PhC-C2DL-PSC	Fluo-C3DH-A549-SIM	Fluo-N2DH-SIM+	Fluo-N3DH-SIM+
TF measure
Jan 2017			0.702505		0.671978		0.993827	0.80382	0.941563	0.966798	0.777408	0.988325	0.730243			0.99848	0.802974		0.910975	0.941057
Jun 2022	0.622553	0.684552	0.8093	0.87834	0.752869	1	0.993827	0.83	0.941563	0.980484	0.947172	0.969089	0.831936	0.894562	0.868931	1	0.841646	1	0.93665	0.944273

## Sheet: Extended Data Figure 8c
Dataset	BF-C2DL-HSC	BF-C2DL-MuSC	DIC-C2DH-HeLa	Fluo-C2DL-Huh7	Fluo-C2DL-MSC	Fluo-C3DH-A549	Fluo-C3DH-H157	Fluo-C3DL-MDA231	Fluo-N2DH-GOWT1	Fluo-N2DL-HeLa	Fluo-N3DH-CE	Fluo-N3DH-CHO	Fluo-N3DL-DRO	Fluo-N3DL-TRIC	Fluo-N3DL-TRIF	PhC-C2DH-U373	PhC-C2DL-PSC	Fluo-C3DH-A549-SIM	Fluo-N2DH-SIM+	Fluo-N3DH-SIM+
BC(i) measure
Jan 2017										0.814143	0.630969						0.535818		0.818478	0.863676
Jun 2022	0.440477	0.650961								0.882103	0.886513			0.668458	0.666424		0.60044		0.921555	0.904378

## Sheet: Extended Data Figure 8d
Dataset	BF-C2DL-HSC	BF-C2DL-MuSC	DIC-C2DH-HeLa	Fluo-C2DL-Huh7	Fluo-C2DL-MSC	Fluo-C3DH-A549	Fluo-C3DH-H157	Fluo-C3DL-MDA231	Fluo-N2DH-GOWT1	Fluo-N2DL-HeLa	Fluo-N3DH-CE	Fluo-N3DH-CHO	Fluo-N3DL-DRO	Fluo-N3DL-TRIC	Fluo-N3DL-TRIF	PhC-C2DH-U373	PhC-C2DL-PSC	Fluo-C3DH-A549-SIM	Fluo-N2DH-SIM+	Fluo-N3DH-SIM+
CCA measure
Jan 2017										0.931242	0.800621						0.648857		0.899034	0.929306
Jun 2022	0.563258	0.851774								0.931242	0.93226						0.853438		0.947617	0.929306
