# Supplementary material for: The Cell Tracking Challenge: 10 years of objective benchmarking
Source: Nat Methods. 2023 May 18;20(7):1010–20. doi: 10.1038/s41592-023-01879-y (PMC10333123; doi:10.1038/s41592-023-01879-y)
Supplement: Source Data Extended Data Fig. 9 — Statistical source data. [file 41592_2023_1879_MOESM19_ESM.xlsx]

## Sheet: Extended Data Figure 9a
	Score	Rank
Overall Performance (all 78 cases)
CALT-US	0.848681	1
KIT-GE (3)	0.841619	2
PURD-US	0.799235	3
	Score	Rank
Overall Performance (best configuration per dataset)
CALT-US	0.877831	1
KIT-GE (3)	0.877234	2
PURD-US	0.846436	3
	Average	Rank
Average Rank (over individual configurations)
CALT-US	1.5	1
KIT-GE (3)	1.5	1
PURD-US	3.16667	3

## Sheet: Extended Data Figure 9b
	Score	Rank
Overall Performance (all 78 cases)
IGFL-FR	0.637318	3
MU-CZ (2)	0.731975	2
PURD-US	0.791306	1
	Score	Rank
Overall Performance (best configuration per dataset)
KTH-SE (1)	0.781384	3
MU-CZ (2)	0.825967	2
PURD-US	0.838289	1
	Average	Rank
Average Rank (over individual configurations)
KTH-SE (1)	3.66667	3
MU-CZ (2)	2.33333	2
PURD-US	1	1

## Sheet: Extended Data Figure 9c
Configuration	GT	ST	GT+ST	allGT	allST	allGT+allST
CALT-US
BF-C2DL-HSC	0.92588	0.907086	0.905857	0.917603	0.91557	0.913021
BF-C2DL-MuSC	0.831667	0.848498	0.856219	0.853243	0.86962	0.868824
DIC-C2DH-HeLa	0.921107	0.921719	0.922288	0.922679	0.925963	0.924244
Fluo-C2DL-MSC	0.65798	0.632107	0.605482	0.656311	0.579092	0.591135
Fluo-C3DH-A549	0.938126	0.938156	0.931109	0.760849	0.829257	0.821359
Fluo-C3DH-H157	0.819086	0.876113	0.870679	0.886702	0.899046	0.884231
Fluo-C3DL-MDA231	0.706295	0.747235	0.761802	0.778154	0.810054	0.809822
Fluo-N2DH-GOWT1	0.898213	0.909493	0.909306	0.922422	0.921741	0.922823
Fluo-N2DL-HeLa	0.933455	0.943564	0.945209	0.937786	0.947996	0.947297
Fluo-N3DH-CE	0.690675	0.787136	0.782553	0.675406	0.688789	0.758792
Fluo-N3DH-CHO	0.889084	0.895981	0.889877	0.661615	0.920678	0.923152
PhC-C2DH-U373	0.952142	0.945373	0.957208	0.958889	0.960242	0.96066
PhC-C2DL-PSC	0.753504	0.801214	0.843338	0.770342	0.817531	0.832373
Fluo-C2DL-Huh7 (U)	NA	NA	NA	0.537922	0.430055	0.420789
Fluo-N2DH-SIM+ (U)	NA	NA	NA	0.713504	0.661625	0.734381
Fluo-N3DH-SIM+ (U)	NA	NA	NA	0.646874	0.663583	0.744209
CSB Top-1 Jun 2022
BF-C2DL-HSC	0.92588
BF-C2DL-MuSC	0.882607
DIC-C2DH-HeLa	0.925963
Fluo-C2DL-MSC	0.760896
Fluo-C3DH-A549	0.954136
Fluo-C3DH-H157	0.937972
Fluo-C3DL-MDA231	0.810054
Fluo-N2DH-GOWT1	0.951575
Fluo-N2DL-HeLa	0.957119
Fluo-N3DH-CE	0.842103
Fluo-N3DH-CHO	0.9264
PhC-C2DH-U373	0.96066
PhC-C2DL-PSC	0.85917
Fluo-C2DL-Huh7	0.885093
Fluo-N2DH-SIM+	0.905213
Fluo-N3DH-SIM+	0.949272
CSB Human Performance
BF-C2DL-HSC	0.944176
BF-C2DL-MuSC	0.918572
DIC-C2DH-HeLa	0.874469
Fluo-C2DL-MSC	0.869756
Fluo-C3DH-A549	0.929364
Fluo-C3DH-H157	0.960104
Fluo-C3DL-MDA231	0.840087
Fluo-N2DH-GOWT1	0.940954
Fluo-N2DL-HeLa	0.945778
Fluo-N3DH-CE	0.921846
Fluo-N3DH-CHO	0.944707
PhC-C2DH-U373	0.915037
PhC-C2DL-PSC	0.885843
Fluo-C2DL-Huh7	0.911253
Fluo-N2DH-SIM+	1
Fluo-N3DH-SIM+	1

## Sheet: Extended Data Figure 9d
Configuration	GT	ST	GT+ST	allGT	allST	allGT+allST
PURD-US
BF-C2DL-HSC	0.859553	0.886053	0.89104	0.833014	0.883774	0.884146
BF-C2DL-MuSC	0.781593	0.838702	0.845121	0.787729	0.760789	0.837915
DIC-C2DH-HeLa	0.385234	0.782642	0.724866	0.435793	0.425496	0.608774
Fluo-C2DL-MSC	0.624882	0.598847	0.58144	0.602471	0.709767	0.671115
Fluo-C3DH-A549	0.921685	0.931388	0.909272	0.91971	0.850613	0.851563
Fluo-C3DH-H157	0.823302	0.893951	0.90597	0.877226	0.905882	0.905273
Fluo-C3DL-MDA231	0.684896	0.657908	0.649671	0.693919	0.654015	0.640294
Fluo-N2DH-GOWT1	0.883117	0.868324	0.854428	0.903899	0.912361	0.901346
Fluo-N2DL-HeLa	0.9298	0.945928	0.9385	0.930306	0.946582	0.942859
Fluo-N3DH-CE	0.429135	0.634812	0.620448	0.609372	0.567948	0.540555
Fluo-N3DH-CHO	0.846644	0.874675	0.876301	0.886912	0.895148	0.879603
PhC-C2DH-U373	0.942146	0.942424	0.949793	0.943851	0.947012	0.942454
PhC-C2DL-PSC	0.628976	0.787218	0.792981	0.71089	0.799207	0.798652
Fluo-C2DL-Huh7 (U)	NA	NA	NA	0.452553	0.470517	0.410724
Fluo-N2DH-SIM+ (U)	NA	NA	NA	0.695649	0.614514	0.612097
Fluo-N3DH-SIM+ (U)	NA	NA	NA	0.565978	0.608829	0.588682
CTB Top-1 Jun 2022
BF-C2DL-HSC	0.90573
BF-C2DL-MuSC	0.877775
DIC-C2DH-HeLa	0.908686
Fluo-C2DL-MSC	0.759256
Fluo-C3DH-A549	0.937894
Fluo-C3DH-H157	0.937582
Fluo-C3DL-MDA231	0.797042
Fluo-N2DH-GOWT1	0.951115
Fluo-N2DL-HeLa	0.955595
Fluo-N3DH-CE	0.828807
Fluo-N3DH-CHO	0.925882
PhC-C2DH-U373	0.953782
PhC-C2DL-PSC	0.854917
Fluo-C2DL-Huh7	0.875432
Fluo-N2DH-SIM+	0.904503
Fluo-N3DH-SIM+	0.897167
CTB Human Performance
BF-C2DL-HSC	0.943546
BF-C2DL-MuSC	0.917853
DIC-C2DH-HeLa	0.874261
Fluo-C2DL-MSC	0.868911
Fluo-C3DH-A549	0.929364
Fluo-C3DH-H157	0.95785
Fluo-C3DL-MDA231	0.838441
Fluo-N2DH-GOWT1	0.940658
Fluo-N2DL-HeLa	0.945635
Fluo-N3DH-CE	0.921846
Fluo-N3DH-CHO	0.944415
PhC-C2DH-U373	0.914361
PhC-C2DL-PSC	0.884221
Fluo-C2DL-Huh7	0.906773
Fluo-N2DH-SIM+	1
Fluo-N3DH-SIM+	1
